# Supplementary material for: A Proteomic Analysis of Nasopharyngeal Carcinoma in a Moroccan Subpopulation
Source: Cancers (Basel). 2024 Sep 26;16(19):3282. doi: 10.3390/cancers16193282 (PMC11476039; doi:10.3390/cancers16193282)
Supplement: Supplementary file 1 [file cancers-16-03282-s001.zip]

Archive with 20 entries (20 files):
- Supplemental material S13.pdf
- Supplemental material S20.pdf
- Supplemental material S5.pdf
- Supplemental material S6 .pdf
- Table S1 - protein_LFQ_intensities.csv
- Table S10 -DEP_list_pval_sex.csv
- Table S11- DEP_list_pval_stage.csv
- Table S12- DEP_list_pval_NPCvsControl.csv
- Table S14_KEGGpathways_allclustercomparisons.xlsx
- Table S15 - GeneOntology_MalevsFemale.xlsx
- Table S16 - GeneOntology_EarlyvsAdvanced.xlsx
- Table S17 - GeneOntology_NPCvsControl.xlsx
- Table S18 -KEGGpathways_MalevsFemale.xlsx
- Table S19 - KEGGpathways_NPCvsControl.xlsx
- Table S2- DEP_list_NPCcluster1vs2.csv
- Table S3-DEP_list_NPCcluster1vs3.csv
- Table S4-DEP_list_NPCcluster2vs3.csv
- Table S7_GeneOntology_cluster1vs2.xlsx
- Table S8-GeneOntology_NPCcluster1vs3.xlsx
- Table S9_GeneOntology_NPCcluster2vs3.xlsx
