# Supplementary material for: A Proteomic Analysis of Nasopharyngeal Carcinoma in a Moroccan Subpopulation
Source: Cancers (Basel). 2024 Sep 26;16(19):3282. doi: 10.3390/cancers16193282 (PMC11476039; doi:10.3390/cancers16193282)
Supplement: Supplementary file 1 [file cancers-16-03282-s001.zip › Table S1 - protein_LFQ_intensities.csv]

Protein IDs	LFQ intensity Ctrl1	LFQ intensity Ctrl10	LFQ intensity Ctrl12	LFQ intensity Ctrl13	LFQ intensity Ctrl14	LFQ intensity Ctrl15	LFQ intensity Ctrl16	LFQ intensity Ctrl17	LFQ intensity Ctrl18	LFQ intensity Ctrl19	LFQ intensity Ctrl2	LFQ intensity Ctrl20	LFQ intensity Ctrl21	LFQ intensity Ctrl22	LFQ intensity Ctrl3	LFQ intensity Ctrl4	LFQ intensity Ctrl5	LFQ intensity Ctrl6	LFQ intensity Ctrl7	LFQ intensity Ctrl8	LFQ intensity Ctrl9	LFQ intensity S10	LFQ intensity S11	LFQ intensity S13	LFQ intensity S16	LFQ intensity S18	LFQ intensity S2	LFQ intensity S21	LFQ intensity S22	LFQ intensity S23	LFQ intensity S24	LFQ intensity S25	LFQ intensity S26	LFQ intensity S27	LFQ intensity S28	LFQ intensity S29	LFQ intensity S3	LFQ intensity S31	LFQ intensity S33	LFQ intensity S35	LFQ intensity S36	LFQ intensity S37	LFQ intensity S38	LFQ intensity S4	LFQ intensity S40	LFQ intensity S41	LFQ intensity S42	LFQ intensity S43	LFQ intensity S44
sp|A0A075B6H9|LV469_HUMAN	0	0	0	0	0	0	27035000	0	0	0	0	0	15553000	0	0	0	0	0	0	0	0	0	0	0	0	0	0	0	0	0	0	0	0	0	0	0	0	0	0	0	0	0	0	0	0	0	0	0	0
sp|A0A075B6I4|LVX54_HUMAN	0	0	0	0	0	0	38290000	10989000	15652000	0	0	0	11550000	24497000	0	0	0	0	0	0	0	0	0	0	0	0	0	0	0	0	0	0	0	0	0	0	0	0	0	0	0	0	0	0	0	0	0	0	0
sp|P04211|LV743_HUMAN;sp|A0A075B6I9|LV746_HUMAN	55037000	14636000	43291000	0	57860000	0	98301000	42408000	0	34604000	0	9860800	99520000	0	0	23797000	0	0	0	0	0	0	0	0	0	0	0	0	0	0	0	0	0	0	0	0	0	0	0	0	0	0	0	0	0	0	0	0	0
sp|A0A075B6J9|LV218_HUMAN	0	22538000	0	0	20834000	0	27977000	0	9420200	84282000	0	0	119680000	37074000	13530000	0	0	0	0	0	0	0	0	0	0	0	0	0	0	48306000	0	0	0	0	0	0	0	0	0	0	0	0	0	0	0	0	0	0	0
sp|A0A075B6K4|LV310_HUMAN	0	113050000	0	0	64231000	176910000	372540000	58145000	12502000	50129000	0	0	56049000	51989000	0	118600000	0	0	32447000	0	0	0	0	0	0	0	0	0	0	0	0	0	0	0	0	0	0	0	0	0	0	0	0	0	0	0	0	0	0
sp|P01615|KVD28_HUMAN;sp|A0A075B6P5|KV228_HUMAN	0	0	0	0	0	0	9696300	0	0	0	0	9572500	26219000	0	0	0	0	0	0	0	0	0	0	0	0	0	0	0	0	0	0	0	0	0	0	0	0	0	0	0	0	0	0	0	0	0	0	0	0
sp|A0A075B6Q5|HV364_HUMAN	0	0	0	0	0	0	40516000	0	18955000	0	0	0	0	0	0	0	0	0	0	0	0	0	0	0	0	0	0	0	0	0	0	0	0	0	0	0	0	0	0	0	0	0	0	0	0	0	0	0	0
sp|A0A0C4DH68|KV224_HUMAN;sp|A0A075B6R9|KVD24_HUMAN	107130000	0	112430000	0	61442000	47842000	84756000	104350000	45525000	60280000	51365000	48310000	101370000	0	44959000	64628000	169690000	0	0	0	0	0	0	0	0	0	32754000	0	0	0	0	0	0	0	0	38160000	0	0	70671000	0	0	0	0	0	0	0	0	0	19832000
sp|P0DN26|PAL4F_HUMAN;sp|F5H284|PAL4D_HUMAN;sp|A0A075B759|PAL4E_HUMAN;tr|A0A0H2UH34|A0A0H2UH34_HUMAN;sp|Q9Y536|PAL4A_HUMAN;sp|A0A0B4J2A2|PAL4C_HUMAN;sp|A0A075B767|PAL4H_HUMAN;sp|P0DN37|PAL4G_HUMAN	0	0	0	0	0	0	319380000	0	0	0	0	0	0	109190000	0	0	0	0	0	0	0	0	0	0	0	0	0	0	0	0	0	0	0	0	0	0	0	0	0	0	0	0	0	0	0	0	0	0	0
sp|P01614|KVD40_HUMAN;sp|A0A087WW87|KV240_HUMAN	0	0	0	0	0	0	0	0	0	0	0	0	0	0	0	0	0	0	0	0	0	0	0	0	0	0	0	0	0	0	0	0	0	0	0	0	0	0	0	0	0	0	0	0	0	0	0	0	0
sp|P04433|KV311_HUMAN;sp|A0A0A0MRZ8|KVD11_HUMAN	129610000	277250000	321990000	259690000	346180000	2058900	511560000	87526000	124290000	280380000	69820000	48713000	503340000	12095000	103210000	203860000	0	0	0	125790000	69961000	0	0	162070000	192870000	346050000	247100000	442290000	171120000	0	523610000	0	75664000	303220000	0	288320000	0	12053000	811850000	0	0	257060000	408210000	0	245640000	412290000	0	0	0
sp|A0A0A0MS15|HV349_HUMAN	0	0	0	0	0	0	140500000	33145000	53743000	9320300	0	15912000	24574000	0	0	13257000	0	3924400	0	0	20428000	29030000	0	0	2653600	0	0	4650300	0	0	0	0	8255400	0	0	0	0	0	0	0	0	0	0	2498500	0	27030000	0	0	0
sp|A0A0A0MT36|KVD21_HUMAN;sp|A0A0C4DH26|KVD41_HUMAN	0	0	37097000	18113000	32221000	4085000	0	0	6284500	0	0	0	30110000	0	0	10735000	0	0	0	0	0	0	0	0	0	0	0	0	0	0	0	114760000	0	0	0	34640000	0	0	0	0	0	0	0	0	0	0	0	0	0
sp|A0A0B4J1V0|HV315_HUMAN	0	5977800	0	0	0	0	0	0	22092000	0	0	0	0	0	0	0	0	0	0	0	0	0	0	0	0	0	0	0	0	0	0	0	0	0	0	0	0	0	0	0	0	0	0	0	0	0	0	0	0
sp|A0A0B4J1X5|HV374_HUMAN;sp|P01767|HV353_HUMAN;sp|A0A0C4DH42|HV366_HUMAN;tr|A0A075B7E8|A0A075B7E8_HUMAN;sp|P0DP02|HVC33_HUMAN;sp|P01772|HV333_HUMAN	150880000	47171000	141270000	391040000	220180000	100330000	548660000	118660000	218700000	185160000	0	147600000	176140000	29060000	0	132590000	105310000	0	81699000	123060000	67822000	48971000	245140000	36635000	87256000	90061000	208620000	217870000	174810000	226910000	133690000	258410000	181650000	201660000	142970000	305740000	72592000	0	243730000	0	617580000	1103900000	266260000	107680000	131500000	309570000	0	0	123460000
sp|A0A0B4J1X8|HV343_HUMAN	0	0	0	0	0	0	60750000	0	0	0	0	0	11869000	0	0	0	0	0	0	0	0	0	0	0	0	0	0	0	0	0	0	0	0	0	0	0	0	0	0	0	0	0	0	0	0	0	0	0	0
sp|P0DP09|KV113_HUMAN;sp|A0A0B4J2D9|KVD13_HUMAN	0	0	0	0	25943000	0	0	0	0	0	0	0	0	0	0	0	0	0	0	0	0	0	0	0	0	0	0	0	0	0	0	0	0	0	0	0	0	0	0	0	0	0	0	0	0	0	0	0	124100000
sp|A0A0C4DH25|KVD20_HUMAN	20212000	39897000	0	0	41762000	76928000	69145000	36828000	42165000	42439000	0	30497000	123860000	12770000	0	52315000	95296000	0	0	49331000	16728000	0	0	0	0	0	0	71239000	0	0	0	0	0	0	0	0	0	0	0	0	0	0	0	0	0	0	0	0	0
sp|A0A0C4DH31|HV118_HUMAN	0	0	0	0	0	0	66146000	33946000	0	31371000	0	0	0	0	0	0	0	0	0	0	0	0	0	0	0	0	0	0	0	0	0	0	0	0	0	0	0	0	0	0	0	0	0	0	0	0	0	0	0
sp|A0A0C4DH33|HV124_HUMAN	0	0	0	0	0	0	0	0	0	0	0	0	0	0	0	0	0	0	0	0	0	0	0	0	0	0	0	0	0	0	0	0	0	0	0	0	0	0	0	0	0	0	0	0	0	0	0	0	0
sp|A0A0C4DH35|HV335_HUMAN	0	0	0	0	0	0	41958000	16614000	42519000	22309000	0	15660000	46332000	21103000	0	0	0	0	10794000	13460000	0	0	0	0	0	0	0	0	0	0	0	0	0	0	0	0	0	0	0	0	0	65566000	0	0	0	0	0	0	0
sp|A0A0C4DH36|HV338_HUMAN	0	0	0	0	0	0	27614000	11071000	16753000	0	0	0	18650000	0	0	0	0	0	0	0	0	0	0	0	0	0	0	0	0	0	0	0	0	0	0	0	0	0	0	0	0	0	0	0	0	0	0	0	0
sp|A0A0C4DH38|HV551_HUMAN	0	29493000	0	0	12100000	0	160390000	32064000	54479000	0	0	15817000	104350000	9377100	0	5443400	0	0	0	22768000	27076000	0	0	0	0	0	0	0	0	0	0	0	0	0	0	0	0	0	0	0	0	0	0	0	0	0	0	0	0
sp|A0A0C4DH67|KV108_HUMAN;sp|A0A0C4DH69|KV109_HUMAN;sp|A0A075B6S5|KV127_HUMAN	0	0	0	0	0	0	30595000	15182000	31588000	25943000	0	9407600	15993000	6927200	0	4525900	0	0	27571000	31489000	0	0	0	0	0	0	0	0	0	0	0	0	0	0	0	0	0	0	0	0	0	0	0	0	0	0	0	0	0
sp|A0A0C4DH72|KV106_HUMAN;sp|P01611|KVD12_HUMAN;sp|A0A0C4DH73|KV112_HUMAN	67237000	0	0	0	19087000	47750000	13046000	31752000	0	0	0	0	0	0	0	28642000	0	0	0	0	0	0	0	0	0	0	0	0	0	0	0	0	0	0	0	0	0	0	0	0	0	0	0	0	0	0	0	0	0
sp|A0A0G2JMI3|HV692_HUMAN	0	0	0	0	0	0	0	0	0	7017400	0	0	0	0	0	0	0	0	0	9499900	0	0	0	0	0	0	0	0	0	0	0	0	0	0	0	0	0	0	0	0	0	0	0	0	0	0	0	0	0
sp|A0A0J9YX35|HV64D_HUMAN	0	0	0	0	0	0	23934000	14154000	0	0	0	0	26734000	0	0	0	0	0	0	0	0	0	0	0	0	0	0	0	0	0	0	0	0	0	0	0	0	0	0	0	0	0	0	0	0	0	0	0	0
sp|A0A0U1RRL7|MMPOS_HUMAN	0	3700300	0	0	15066000	0	0	0	0	0	0	0	0	0	22353000	7114500	0	0	0	0	0	0	0	0	0	0	0	0	0	0	0	0	0	0	0	0	0	0	0	0	0	0	0	0	0	0	0	0	0
sp|A0A3B3IS91|PLGRF_HUMAN	0	0	0	0	0	0	0	0	0	0	0	0	0	0	0	0	0	0	0	0	0	0	0	0	0	0	0	0	0	0	0	0	0	0	0	0	0	0	0	0	0	0	0	0	0	0	0	0	0
sp|A0AV96|RBM47_HUMAN;tr|D6R9D6|D6R9D6_HUMAN;tr|D6RBS9|D6RBS9_HUMAN;tr|D6REZ6|D6REZ6_HUMAN;tr|D6R9M7|D6R9M7_HUMAN;tr|D6RCT1|D6RCT1_HUMAN;tr|D6RBP6|D6RBP6_HUMAN;tr|D6RA49|D6RA49_HUMAN;tr|D6RFL5|D6RFL5_HUMAN;tr|Q5T0W7|Q5T0W7_HUMAN;sp|Q9NQ94|A1CF_HUMAN;tr|F8W9F8|F8W9F8_HUMAN	11543000	20750000	14045000	0	20813000	15374000	6855100	2647500	0	0	12983000	9778500	11831000	8374300	15940000	11862000	0	8696000	0	0	11372000	0	0	0	0	0	0	0	0	0	0	0	0	0	0	0	0	0	0	0	0	0	0	0	0	0	0	0	0
sp|A0AVT1|UBA6_HUMAN;tr|H0Y8S8|H0Y8S8_HUMAN;tr|H0Y9U5|H0Y9U5_HUMAN	17133000	12768000	2655100	0	38356000	4761200	113040000	84803000	100690000	65464000	9755500	79775000	120970000	127910000	10656000	5804200	1848400	3415300	7519000	65535000	74366000	0	0	0	0	0	0	0	0	0	0	0	0	0	0	0	0	0	0	0	0	0	0	0	0	0	0	0	1870600
tr|A0A5H1ZRQ7|A0A5H1ZRQ7_HUMAN;sp|A0M8Q6|IGLC7_HUMAN	0	0	0	0	0	0	0	13817000	13468000	12355000	0	17698000	18340000	8088100	0	0	0	0	3887500	0	21780000	0	0	0	0	0	0	0	0	0	0	0	0	0	0	0	0	0	0	0	0	0	0	0	0	0	0	0	0
sp|A0MZ66|SHOT1_HUMAN	0	10582000	0	0	20130000	7718500	0	6071900	0	7679200	0	8736800	9744000	39803000	0	0	0	0	0	0	4567700	0	0	0	0	0	0	0	0	0	0	0	0	0	0	0	43546000	0	0	0	0	0	0	0	0	0	0	0	0
sp|A0PJW6|TM223_HUMAN	0	29555000	0	0	0	27783000	0	0	0	0	0	0	0	0	0	0	0	105670000	0	0	0	0	0	0	0	0	0	0	0	0	0	0	0	0	0	0	0	0	0	0	0	0	0	0	0	0	0	0	0
sp|A0PJW8|DAPL1_HUMAN;tr|B8ZZC6|B8ZZC6_HUMAN;tr|M1EA23|M1EA23_HUMAN	0	0	0	0	0	0	0	0	0	0	0	0	0	0	0	0	0	0	0	0	0	0	0	0	0	0	21867000	0	0	0	0	0	0	5346700	0	0	0	0	0	0	0	0	0	0	0	0	0	132610000	0
sp|A1A5D9|BICL2_HUMAN;tr|A0A2R8Y2X6|A0A2R8Y2X6_HUMAN	0	0	0	0	0	0	0	0	0	0	0	0	0	0	0	0	0	0	0	0	0	0	0	0	0	0	0	0	0	0	0	0	0	0	0	0	0	0	0	0	0	0	0	0	0	0	0	0	0
sp|A1IGU5|ARH37_HUMAN	0	0	0	0	0	0	0	0	0	0	0	0	0	0	0	0	0	0	0	0	0	0	0	0	0	0	0	0	0	0	0	0	0	0	0	0	0	0	0	0	0	0	0	0	0	0	0	0	0
sp|A1L0T0|HACL2_HUMAN;tr|M0R026|M0R026_HUMAN;tr|M0QZX5|M0QZX5_HUMAN;tr|E9PL44|E9PL44_HUMAN;tr|E9PJS0|E9PJS0_HUMAN;tr|E9PNL1|E9PNL1_HUMAN;tr|M0R1B5|M0R1B5_HUMAN	4352000	0	21682000	0	38175000	32843000	35591000	61522000	15399000	16433000	0	39684000	47692000	14779000	0	43005000	0	0	0	0	17838000	0	0	0	0	0	0	0	0	0	0	0	0	0	0	0	0	0	0	0	0	0	0	0	0	0	0	0	0
sp|A1X283|SPD2B_HUMAN;tr|G3V144|G3V144_HUMAN;tr|A0A1B0GUF2|A0A1B0GUF2_HUMAN	0	13714000	35893000	0	18781000	20843000	0	0	0	0	0	0	17026000	0	0	0	0	0	0	0	0	0	0	0	0	0	0	0	0	0	0	0	0	0	0	0	0	0	0	0	0	0	0	0	0	0	0	0	0
sp|A2A3N6|PIPSL_HUMAN	0	0	0	0	0	0	0	0	0	0	0	0	0	0	0	0	0	0	0	0	0	0	0	0	0	0	0	0	0	0	0	0	0	0	0	0	0	0	0	0	0	0	0	0	0	0	0	0	0
sp|A2RRP1|NBAS_HUMAN;tr|H0Y5G7|H0Y5G7_HUMAN;tr|H7C007|H7C007_HUMAN;tr|H7BZU5|H7BZU5_HUMAN;tr|C9JCM7|C9JCM7_HUMAN	2548400	2191600	0	0	3562900	10900000	2635400	5404900	9553800	10668000	0	25623000	3178000	6145200	0	33507000	3522400	0	0	7657000	0	0	0	0	0	0	0	0	0	0	0	0	0	0	0	0	0	0	0	0	0	0	0	0	0	0	0	0	0
sp|A2RTX5|SYTC2_HUMAN;tr|B7ZLP8|B7ZLP8_HUMAN;tr|H0YKB9|H0YKB9_HUMAN	0	0	0	0	0	0	0	0	0	0	0	2855100	0	0	0	0	0	0	0	0	0	0	0	0	0	0	0	0	0	0	0	0	0	0	0	0	0	0	0	61647000	0	0	0	0	0	0	0	0	0
sp|A3KMH1|VWA8_HUMAN	29330000	6439900	0	0	45893000	51642000	8688900	15604000	6252900	6396000	0	18128000	950530	0	8404200	38972000	0	0	3323000	0	0	0	0	0	0	0	0	0	0	0	0	0	0	0	0	0	0	0	0	0	0	0	0	26046000	0	0	0	0	0
sp|A3KN83|SBNO1_HUMAN	0	18939000	0	13215000	0	0	0	58633000	0	13253000	0	68659000	47133000	47592000	29988000	22663000	0	0	0	0	0	0	0	0	0	0	0	0	0	0	0	0	0	0	0	0	0	0	0	0	0	0	0	0	0	0	0	0	0
tr|A0A804HHS8|A0A804HHS8_HUMAN;tr|C9J1X0|C9J1X0_HUMAN;sp|A4D1P6|WDR91_HUMAN;tr|A0A804HI90|A0A804HI90_HUMAN;tr|A0A804HJP3|A0A804HJP3_HUMAN	18776000	18425000	15870000	0	27125000	7210700	0	19649000	0	26292000	32279000	16015000	0	28700000	15331000	21186000	8988000	0	0	8293300	8956200	0	0	0	0	0	11170000	0	0	0	0	0	0	0	0	0	0	0	0	0	0	0	0	0	0	0	0	0	0
sp|A4D1S0|KLRG2_HUMAN	0	0	0	0	0	0	0	0	0	0	0	0	0	0	0	0	0	0	0	0	0	0	0	15270000	0	15677000	11241000	21372000	34630000	0	0	0	0	0	0	0	0	0	0	0	0	0	0	17935000	0	0	0	0	15162000
sp|A4D1U4|DEN11_HUMAN;tr|C9J7X6|C9J7X6_HUMAN	0	0	0	0	0	0	0	0	0	0	0	0	0	0	0	0	0	0	0	0	0	0	0	0	0	0	0	0	0	0	0	0	0	0	0	0	0	0	0	31757000	0	0	0	0	0	0	0	0	0
tr|F5H4Q5|F5H4Q5_HUMAN;sp|A5D8V6|VP37C_HUMAN	0	15804000	0	0	11640000	0	0	11687000	0	12208000	12766000	5661000	4427700	0	13073000	14652000	0	17555000	0	0	0	0	0	0	0	0	0	0	0	0	0	0	0	0	0	0	0	0	0	0	0	0	0	0	0	0	0	0	0
sp|A5YKK6|CNOT1_HUMAN;tr|H3BNB1|H3BNB1_HUMAN;tr|H3BMZ2|H3BMZ2_HUMAN;tr|H3BVC9|H3BVC9_HUMAN;tr|H3BTH2|H3BTH2_HUMAN;tr|H3BR89|H3BR89_HUMAN;tr|H3BMH0|H3BMH0_HUMAN;tr|H3BT18|H3BT18_HUMAN;tr|H3BU44|H3BU44_HUMAN	33563000	34928000	5062100	0	35515000	24417000	41541000	43847000	37140000	42410000	25242000	55131000	27634000	57821000	33485000	42803000	6570500	5753600	5303700	26427000	32361000	0	0	0	21561000	30305000	0	0	17466000	33469000	32506000	0	5438500	0	0	0	0	0	0	0	0	0	0	8245900	0	0	0	0	10847000
sp|A6NC98|CC88B_HUMAN;tr|H7BY33|H7BY33_HUMAN	12646000	0	0	0	0	0	7366800	12516000	10645000	0	0	9110200	18653000	0	0	0	0	11355000	0	6655000	0	0	0	0	0	0	0	0	0	0	0	0	0	0	0	0	0	0	0	0	0	0	0	0	0	0	0	0	0
tr|H3BTL1|H3BTL1_HUMAN;sp|Q9GZQ8|MLP3B_HUMAN;sp|A6NCE7|MP3B2_HUMAN	0	0	0	0	0	0	0	0	0	14337000	0	12213000	0	0	0	0	0	2408800	0	18537000	0	0	0	0	0	0	0	0	0	0	0	0	0	0	0	0	0	0	0	0	0	0	0	0	0	0	0	0	0
sp|A6NCF6|MA13P_HUMAN	0	0	0	0	0	0	0	13967000	0	7340100	0	0	8014500	13082000	0	0	0	0	0	0	0	0	0	0	0	0	0	0	0	0	0	0	0	0	0	0	0	0	0	0	0	0	0	0	0	0	0	0	0
sp|A6NCN2|KR87P_HUMAN	0	0	0	0	0	0	0	0	0	0	0	0	0	0	0	0	0	0	0	0	0	0	0	0	0	0	0	0	0	0	0	0	0	0	0	0	0	0	0	0	0	0	0	0	0	0	0	0	0
sp|A6NDG6|PGP_HUMAN;tr|H3BV17|H3BV17_HUMAN	30471000	8280800	0	0	11836000	17923000	17666000	17136000	13198000	22445000	0	9260700	19950000	54211000	0	12458000	0	0	0	24737000	17195000	0	0	0	0	0	0	0	0	0	0	0	0	0	0	0	0	0	0	0	0	0	0	0	0	0	0	0	0
tr|U3KQI2|U3KQI2_HUMAN;tr|H0YMV2|H0YMV2_HUMAN;sp|A6NDR6|ME3L1_HUMAN;tr|F5GYS8|F5GYS8_HUMAN;tr|H0YNY8|H0YNY8_HUMAN;sp|Q99687|MEIS3_HUMAN;tr|U3KPR8|U3KPR8_HUMAN;sp|O00470|MEIS1_HUMAN;tr|H3BLU4|H3BLU4_HUMAN;tr|H0YNA8|H0YNA8_HUMAN;sp|O14770|MEIS2_HUMAN	0	0	0	0	0	16894000	0	0	0	0	0	0	0	0	0	10630000	10989000	16084000	0	0	0	0	0	0	0	0	0	0	0	0	0	0	0	0	0	0	0	0	0	0	0	0	0	0	0	0	0	0	0
tr|A0A0C4DGW6|A0A0C4DGW6_HUMAN;sp|A6NDU8|RIMC1_HUMAN	0	0	0	0	0	0	0	0	0	0	0	0	0	0	0	0	0	0	0	0	0	0	0	0	0	0	0	0	0	0	0	0	0	0	0	0	0	0	0	0	0	0	0	0	0	0	0	0	0
sp|A6NHL2|TBAL3_HUMAN	64543000	0	0	0	94666000	0	0	41004000	125220000	469060000	0	121810000	143490000	319520000	0	24523000	0	53701000	288880000	265510000	123470000	0	0	0	0	0	0	0	0	0	0	0	0	0	0	0	0	0	0	0	0	0	0	0	0	0	0	0	0
sp|A6NHQ2|FBLL1_HUMAN	0	214160000	0	82813000	192130000	215600000	37305000	125730000	41235000	134370000	0	163930000	123110000	225660000	0	429780000	0	214050000	158620000	154490000	84997000	0	0	0	0	0	218320000	0	0	229340000	0	115410000	0	144810000	0	0	189030000	0	0	0	125600000	135070000	0	189440000	0	0	258290000	0	0
sp|A6NHR9|SMHD1_HUMAN;tr|J3KTL8|J3KTL8_HUMAN;tr|A0A2R8YCU7|A0A2R8YCU7_HUMAN;tr|J3QSH1|J3QSH1_HUMAN;tr|A0A2R8YE92|A0A2R8YE92_HUMAN;tr|J3KRK8|J3KRK8_HUMAN	10675000	53000000	5939900	0	41907000	79836000	5572000	88320000	0	43585000	51139000	49102000	65643000	77783000	40738000	80232000	9323700	22768000	10612000	15495000	51630000	0	0	0	0	0	13734000	0	0	0	0	0	0	0	0	0	0	0	0	0	0	0	0	0	0	24749000	0	0	0
sp|A6NI72|NCF1B_HUMAN	0	0	0	0	0	0	0	32393000	0	0	0	0	13039000	0	0	0	0	0	0	0	0	0	0	0	0	0	0	0	0	0	0	0	0	0	0	0	0	0	0	0	0	0	0	0	0	0	0	0	0
sp|A6NIH7|U119B_HUMAN	0	8054800	0	0	8500900	0	0	11452000	0	0	0	0	17850000	10537000	0	9919400	0	0	0	0	9012500	0	0	0	0	0	0	0	0	0	0	0	0	0	0	0	0	0	0	0	0	0	0	0	0	0	0	0	0
sp|A6NK02|TRI75_HUMAN	0	0	0	0	0	0	0	40730000	0	0	0	0	28919000	67773000	0	0	0	0	0	0	0	0	0	0	0	0	0	0	0	0	0	0	0	0	0	0	0	0	0	0	0	0	0	0	0	0	0	0	0
sp|A6NKT7|RGPD3_HUMAN;tr|J3KNE0|J3KNE0_HUMAN;sp|Q7Z3J3|RGPD4_HUMAN;tr|H7BZ48|H7BZ48_HUMAN;tr|C9J1W9|C9J1W9_HUMAN;tr|C9JF75|C9JF75_HUMAN;tr|C9J6W1|C9J6W1_HUMAN	0	0	0	0	0	0	12496000	19699000	28928000	23108000	0	22705000	0	52198000	0	0	0	0	58813000	19688000	14659000	0	0	0	0	0	0	0	0	0	0	0	0	0	0	0	0	0	0	0	0	23050000	0	0	0	0	0	0	0
sp|A6NMB1|SIG16_HUMAN	0	0	0	0	0	0	0	0	0	0	0	0	0	0	0	0	0	0	0	0	0	0	0	0	0	0	0	2327000000	0	0	0	0	1294900000	0	418160000	0	0	221770000	0	0	13867000000	0	0	0	127420000	273320000	0	0	129960000
sp|A6NMZ7|CO6A6_HUMAN;tr|H0Y940|H0Y940_HUMAN;tr|H0YA33|H0YA33_HUMAN	0	0	6417800	0	0	14420000	0	2759300	140390000	0	0	0	0	0	0	241070000	0	0	13924000	0	0	0	0	0	0	0	0	0	0	0	0	0	0	0	0	0	0	0	0	0	0	0	0	0	0	0	0	0	0
sp|A8CG34|P121C_HUMAN;sp|Q96HA1|P121A_HUMAN;sp|A6NF01|P121B_HUMAN;tr|C9JER0|C9JER0_HUMAN;sp|Q6PJE2|POZP3_HUMAN;tr|C9J370|C9J370_HUMAN;tr|A0A0J9YWR1|A0A0J9YWR1_HUMAN	0	25603000	10520000	0	22682000	44969000	0	0	0	0	24430000	0	0	0	6820400	19706000	0	25787000	0	0	0	0	0	0	0	0	0	0	0	0	0	0	0	0	0	0	0	0	0	0	0	0	0	0	0	0	0	0	0
sp|A8K2U0|A2ML1_HUMAN;tr|H0YGG5|H0YGG5_HUMAN;tr|H0YH14|H0YH14_HUMAN	43693000	1524600	0	0	385940000	25002000	0	64891000	44261000	29170000	0	114890000	106210000	101450000	5988300	3735100	15117000	0	3996000	6465500	0	15205000	0	10843000	2055600	0	0	0	0	0	0	0	0	0	0	0	0	0	0	0	0	0	0	19257000	0	0	0	0	0
sp|A8MVU1|NCF1C_HUMAN	0	0	0	0	0	0	0	0	0	0	0	0	0	0	0	0	0	0	0	0	0	0	0	0	0	0	0	0	0	0	0	0	0	0	0	0	0	0	0	0	0	0	0	0	0	0	0	0	0
sp|P62308|RUXG_HUMAN;sp|A8MWD9|RUXGL_HUMAN;tr|Q49AN9|Q49AN9_HUMAN;tr|F5H013|F5H013_HUMAN;tr|C9JVQ0|C9JVQ0_HUMAN	220020000	169880000	0	0	42351000	77079000	292590000	256880000	191840000	231590000	341490000	234960000	180230000	53100000	73286000	161090000	16948000	111050000	231230000	10898000	73584000	0	0	0	0	0	1192100	0	0	0	0	0	0	0	0	0	0	0	0	0	0	0	0	0	101710000	98299000	0	0	27932000
sp|A8MYP8|ODF3B_HUMAN;tr|A0A8C8KQ56|A0A8C8KQ56_HUMAN;tr|B5MC17|B5MC17_HUMAN;tr|C9JUR5|C9JUR5_HUMAN;tr|B5MD02|B5MD02_HUMAN;tr|B5MCN9|B5MCN9_HUMAN	0	0	0	0	0	9159000	0	0	0	0	0	0	0	7618600	0	0	95338000	0	0	0	0	0	0	0	0	0	0	0	0	0	0	0	0	0	0	0	0	0	0	0	0	0	0	0	0	0	0	0	0
tr|J3KSB8|J3KSB8_HUMAN;tr|J3QRZ6|J3QRZ6_HUMAN;sp|A9UHW6|MI4GD_HUMAN;tr|J3QLJ5|J3QLJ5_HUMAN;tr|J3QLD1|J3QLD1_HUMAN;tr|J3KSU6|J3KSU6_HUMAN;tr|J3QKW3|J3QKW3_HUMAN;tr|A0A3B3IU65|A0A3B3IU65_HUMAN;tr|J3QLN4|J3QLN4_HUMAN	0	0	0	0	0	0	0	0	0	0	0	0	6724200	4339800	0	0	0	0	0	0	0	0	0	0	0	0	0	0	0	0	0	0	0	0	0	0	0	0	0	0	0	0	0	0	0	0	0	0	0
sp|B0FP48|UPK3L_HUMAN;sp|E5RIL1|UPKL2_HUMAN;tr|A0A286YEE6|A0A286YEE6_HUMAN	54810000	33498000	21475000	0	23274000	204470000	0	0	0	33198000	0	73170000	43985000	21911000	0	72539000	0	0	0	104890000	40768000	0	0	0	0	0	0	0	0	0	0	0	0	0	0	0	0	0	0	0	0	0	0	0	0	0	0	0	0
sp|B0I1T2|MYO1G_HUMAN;tr|A0A3B3IU30|A0A3B3IU30_HUMAN	212060000	218150000	13517000	23334000	71563000	156200000	87011000	122340000	164410000	79520000	45237000	139830000	144910000	170540000	218940000	218760000	42704000	105390000	32695000	71050000	88652000	5568100	0	25295000	7295800	35881000	121000000	16371000	14150000	0	25609000	41642000	69007000	12599000	0	0	7593900	0	18684000	0	0	25752000	0	20306000	0	0	0	0	9920700
tr|H3BS66|H3BS66_HUMAN;tr|A0A2R8Y7R4|A0A2R8Y7R4_HUMAN;sp|B2RUZ4|SMIM1_HUMAN	0	0	0	0	0	0	0	0	0	0	0	0	0	0	0	0	0	0	0	0	0	0	0	0	0	0	0	0	0	0	0	0	0	0	0	0	0	0	0	0	0	0	0	0	0	0	0	0	0
sp|P0CG08|GPHRB_HUMAN;sp|B7ZAQ6|GPHRA_HUMAN;tr|A0A087WW82|A0A087WW82_HUMAN;tr|U3KPV2|U3KPV2_HUMAN;tr|E9PKY3|E9PKY3_HUMAN;tr|A0A087WW78|A0A087WW78_HUMAN	0	0	0	0	0	0	37104000	0	76663000	0	0	25793000	0	89985000	0	0	0	0	0	0	0	0	0	0	0	0	0	0	0	0	0	0	0	0	0	0	0	0	0	0	0	0	0	0	0	0	0	0	0
sp|B9A064|IGLL5_HUMAN;tr|A0A0B4J231|A0A0B4J231_HUMAN;tr|A0A5H1ZRQ4|A0A5H1ZRQ4_HUMAN;sp|P0CG04|IGLC1_HUMAN	2369300000	1325500000	3426800000	3855800000	2572400000	3257800000	13726000000	5607900000	6465000000	3378500000	1154900000	3614600000	12426000000	2328600000	2334000000	3843500000	747180000	1855200000	6804400000	7603000000	3283100000	6500100000	15828000000	4833100000	5647500000	3732800000	6933800000	9730900000	4588100000	3701300000	9440800000	12708000000	6636000000	7726000000	3106500000	6850200000	2534900000	1335700000	6554300000	1108400000	17318000000	17449000000	7269800000	3938800000	8705600000	9312100000	2294700000	782900000	5130500000
sp|C4AMC7|WASH3_HUMAN;sp|Q6VEQ5|WASH2_HUMAN;sp|A8K0Z3|WASH1_HUMAN;sp|A8MWX3|WASH4_HUMAN	27260000	19241000	0	15764000	0	29685000	0	0	0	0	0	34329000	0	0	23050000	15465000	27311000	0	0	11645000	0	0	0	0	0	0	26703000	0	0	0	0	0	0	0	0	0	0	0	0	0	0	0	0	0	0	0	0	0	0
tr|I3L2L5|I3L2L5_HUMAN;sp|C9JLW8|MCRI1_HUMAN;tr|I3L4Q0|I3L4Q0_HUMAN;tr|I3L317|I3L317_HUMAN;tr|I3L3A7|I3L3A7_HUMAN	23949000	66516000	0	0	7640700	9237700	0	14844000	3298900	22049000	19391000	9565100	9128000	19187000	13785000	23105000	0	0	0	25186000	14028000	0	0	0	0	0	0	0	0	0	0	0	0	0	0	0	0	0	0	0	0	0	0	0	0	0	0	0	0
sp|E9PAV3|NACAM_HUMAN;tr|F8VZJ2|F8VZJ2_HUMAN;tr|A0A7I2V2K5|A0A7I2V2K5_HUMAN;sp|Q13765|NACA_HUMAN;tr|H0YHX9|H0YHX9_HUMAN;tr|A0A7I2V473|A0A7I2V473_HUMAN;tr|F8W0W4|F8W0W4_HUMAN;tr|F8VNW4|F8VNW4_HUMAN;tr|F8VZ58|F8VZ58_HUMAN;sp|Q9BZK3|NACP4_HUMAN	312840000	78469000	215960000	65445000	99004000	25588000	384600000	352920000	295210000	336260000	168450000	341670000	289050000	812190000	108120000	122410000	0	33489000	259980000	292250000	209180000	419160000	104630000	164570000	148300000	220470000	197520000	119010000	274120000	208030000	182240000	240440000	132670000	227570000	163420000	67307000	307850000	70826000	203410000	473670000	76605000	144040000	223990000	308480000	280020000	211770000	287060000	0	157690000
sp|E9PRG8|CK098_HUMAN;tr|E9PLD3|E9PLD3_HUMAN;tr|A0A494BXY3|A0A494BXY3_HUMAN	0	17480000	10952000	0	9426500	16218000	18120000	8369500	0	35446000	0	39382000	23071000	61524000	19075000	0	0	0	0	21065000	0	0	0	0	0	0	0	0	0	0	0	0	0	0	0	0	0	0	0	0	0	0	0	0	0	0	0	0	0
tr|A0A2Q2T6B6|A0A2Q2T6B6_HUMAN;sp|Q8WWN9|ICEF1_HUMAN;sp|G9CGD6|CNIPF_HUMAN;tr|E5RGN6|E5RGN6_HUMAN;tr|E5RGB6|E5RGB6_HUMAN;tr|E5RJQ7|E5RJQ7_HUMAN	0	0	0	0	0	0	0	0	0	0	0	0	0	0	0	0	0	0	0	0	0	0	0	0	0	0	0	194550	108280	0	0	452510	110700	0	0	0	0	0	74916000	0	0	0	0	0	0	0	0	0	0
sp|H7BZ55|CRCC2_HUMAN	0	28093000	0	0	0	100090000	0	22866000	0	0	0	0	0	0	0	10882000	0	5688600	0	4103800	0	0	0	0	0	0	0	0	0	0	0	0	0	0	0	0	0	0	0	0	0	0	0	0	0	0	0	0	0
sp|K7EJ46|SIM22_HUMAN;tr|A0A4V7I672|A0A4V7I672_HUMAN	0	0	0	0	0	0	0	0	0	0	0	0	0	0	0	0	0	0	0	0	0	0	0	0	0	0	0	0	0	0	0	0	0	0	0	0	0	0	0	0	0	0	0	0	0	0	0	0	0
sp|L0R6Q1|S35U4_HUMAN	27290000	14889000	0	0	9812300	0	19201000	24144000	0	13309000	0	24377000	7052100	9445100	31331000	20491000	0	13529000	10712000	9332500	14181000	0	0	0	0	0	0	0	0	0	0	0	0	0	0	0	0	0	0	0	0	0	0	0	0	0	0	0	0
sp|O00115|DNS2A_HUMAN;tr|K7ENE5|K7ENE5_HUMAN	48899000	45848000	53103000	147990000	79857000	63868000	185500000	29928000	58724000	25848000	48279000	18948000	38697000	45475000	0	29400000	0	0	48094000	38321000	0	634910000	0	127240000	91854000	0	73873000	0	127490000	0	0	0	96424000	154240000	0	0	142090000	0	130270000	0	82284000	65474000	115980000	0	226730000	88435000	202780000	0	70014000
sp|O00116|ADAS_HUMAN;tr|B7Z3Q4|B7Z3Q4_HUMAN;tr|A0A7P0T984|A0A7P0T984_HUMAN;tr|A0A1B0GWA2|A0A1B0GWA2_HUMAN;tr|A0A7P0TAL3|A0A7P0TAL3_HUMAN;tr|A0A2R8YEL0|A0A2R8YEL0_HUMAN;tr|A0A7P0T9C9|A0A7P0T9C9_HUMAN;tr|A0A7P0TAU9|A0A7P0TAU9_HUMAN;tr|A0A7P0T8Q7|A0A7P0T8Q7_HUMAN;tr|A0A7P0TA54|A0A7P0TA54_HUMAN;tr|B8ZZ81|B8ZZ81_HUMAN;tr|A0A7P0T857|A0A7P0T857_HUMAN	35079000	29356000	35603000	36828000	74195000	66460000	18583000	20634000	16793000	53429000	41911000	4770200	31424000	65491000	40326000	35938000	30853000	8854100	0	22365000	46476000	0	0	0	28478000	0	15628000	0	0	29851000	0	0	13064000	0	0	0	14436000	0	0	0	0	0	0	21298000	0	21729000	0	0	0
tr|A0A7P0MLU2|A0A7P0MLU2_HUMAN;tr|A0A7P0PE46|A0A7P0PE46_HUMAN;sp|O00142|KITM_HUMAN;tr|H3BP77|H3BP77_HUMAN;tr|A0A0A0MSY7|A0A0A0MSY7_HUMAN;tr|A0A7I2V465|A0A7I2V465_HUMAN;tr|A0A7I2V471|A0A7I2V471_HUMAN;tr|J3QL12|J3QL12_HUMAN;tr|A0A7I2V5S4|A0A7I2V5S4_HUMAN;tr|J3KS73|J3KS73_HUMAN	0	0	5231800	0	0	10512000	0	7743700	0	7405100	0	0	0	0	0	0	0	0	0	0	0	0	0	0	0	0	0	0	0	0	0	0	0	0	0	0	0	0	0	0	0	0	0	0	0	0	0	0	0
sp|O00148|DX39A_HUMAN;tr|K7EQN7|K7EQN7_HUMAN;tr|K7EPJ3|K7EPJ3_HUMAN;tr|K7EN69|K7EN69_HUMAN;tr|K7ENP6|K7ENP6_HUMAN;tr|K7EL56|K7EL56_HUMAN;tr|K7EIL8|K7EIL8_HUMAN	19439000	55965000	28961000	3193100	29111000	88107000	65007000	252170000	74519000	280440000	0	165630000	142510000	224190000	25981000	48953000	0	29414000	156470000	157550000	86290000	0	0	43046000	68299000	0	0	54864000	0	0	0	0	0	0	0	0	0	0	0	26638000	0	67818000	0	51513000	54218000	0	0	0	41977000
sp|O00151|PDLI1_HUMAN	646040000	681410000	896050000	154430000	469230000	569510000	367180000	1134900000	326950000	579090000	245980000	617020000	458730000	872970000	400230000	581800000	224660000	324530000	286430000	307480000	580150000	298440000	94082000	104830000	158910000	182600000	135770000	189540000	453130000	173410000	128150000	87162000	85394000	144850000	0	155260000	145040000	61219000	180560000	0	6160500	129230000	391130000	352490000	202820000	302790000	515250000	904120000	88736000
sp|O00154|BACH_HUMAN;tr|K7EKP8|K7EKP8_HUMAN	31028000	39981000	0	0	6871700	0	92267000	98915000	80707000	87421000	0	80094000	42023000	198250000	12415000	7280800	0	15476000	21425000	39544000	118400000	30188000	0	0	21062000	40381000	58655000	57397000	62416000	28668000	52954000	0	55184000	0	0	0	28868000	0	0	0	0	29353000	58315000	47531000	47227000	0	0	0	0
sp|O00159|MYO1C_HUMAN;tr|F5H6E2|F5H6E2_HUMAN;tr|I3L501|I3L501_HUMAN	165470000	139610000	346510000	83366000	78349000	170620000	74527000	244460000	259700000	47749000	72112000	81122000	205280000	139680000	51583000	290210000	4229800	160240000	37218000	139520000	180730000	7997300	0	23129000	16412000	15062000	14542000	0	14918000	0	26273000	0	0	0	0	33903000	10231000	0	10558000	0	0	13617000	17777000	6682500	0	22423000	0	0	30019000
sp|O00160|MYO1F_HUMAN;tr|M0QY89|M0QY89_HUMAN;tr|M0QXU5|M0QXU5_HUMAN;tr|M0QXU2|M0QXU2_HUMAN	60243000	39942000	20047000	0	40482000	11670000	37835000	29911000	29607000	14523000	15667000	51243000	42102000	92494000	57938000	20804000	7539600	10270000	0	27078000	51617000	19898000	24580000	21718000	39207000	24309000	121460000	15693000	26376000	13948000	17570000	33477000	47931000	32180000	0	0	35996000	71272000	26350000	0	0	37949000	0	33286000	42987000	36012000	0	0	0
sp|O00161|SNP23_HUMAN;tr|H3BM38|H3BM38_HUMAN;tr|H3BNE1|H3BNE1_HUMAN;tr|H3BR18|H3BR18_HUMAN;tr|H3BPJ0|H3BPJ0_HUMAN;tr|H3BV99|H3BV99_HUMAN;tr|H3BP15|H3BP15_HUMAN;tr|H3BQY9|H3BQY9_HUMAN;tr|H3BR99|H3BR99_HUMAN;tr|H3BNG6|H3BNG6_HUMAN;tr|H3BU94|H3BU94_HUMAN	108950000	96487000	46760000	25641000	26920000	40096000	104310000	130660000	59568000	166240000	69304000	144000000	139260000	78811000	121800000	95697000	0	60084000	98269000	66521000	85700000	112670000	0	26938000	0	44821000	28447000	0	0	16531000	27735000	0	0	0	0	0	27444000	28484000	0	0	27190000	59194000	49472000	44909000	74832000	56851000	0	0	36207000
tr|A0A804HKH9|A0A804HKH9_HUMAN;sp|O00170|AIP_HUMAN;tr|A0A804HIX8|A0A804HIX8_HUMAN;tr|A0A804HJ38|A0A804HJ38_HUMAN;tr|V9GYQ3|V9GYQ3_HUMAN;tr|A0A804HKL7|A0A804HKL7_HUMAN;tr|E9PMH2|E9PMH2_HUMAN;tr|A0A804HKK3|A0A804HKK3_HUMAN;tr|A0A804HKP8|A0A804HKP8_HUMAN;tr|A0A804HJ46|A0A804HJ46_HUMAN	183220000	282800000	36327000	0	166000000	75091000	97935000	162190000	48971000	165950000	64348000	206860000	185300000	321240000	185170000	101690000	0	39676000	78543000	166000000	140020000	45757000	15512000	48055000	47197000	28439000	54442000	37020000	44245000	63251000	48466000	37116000	24376000	36729000	0	19008000	40510000	0	56849000	0	0	44026000	38857000	52483000	35710000	37382000	0	0	38680000
sp|O00178|GTPB1_HUMAN;tr|F5H716|F5H716_HUMAN;tr|F5H257|F5H257_HUMAN	17707000	14565000	0	0	0	0	21120000	32052000	31447000	54325000	25715000	24535000	68674000	26408000	0	19702000	0	0	0	0	33596000	0	0	14378000	21866000	0	21596000	14119000	0	19444000	0	0	0	0	0	0	18178000	0	0	0	0	0	0	0	0	0	0	0	0
sp|O00182|LEG9_HUMAN;tr|J3KSY2|J3KSY2_HUMAN;sp|Q6DKI2|LEG9C_HUMAN;sp|Q3B8N2|LEG9B_HUMAN;tr|J3QS92|J3QS92_HUMAN;tr|J3KS82|J3KS82_HUMAN;tr|J3KSA0|J3KSA0_HUMAN;tr|J3QSH0|J3QSH0_HUMAN;tr|J3KT17|J3KT17_HUMAN;tr|J3QR96|J3QR96_HUMAN	28167000	55176000	33231000	10181000	0	35114000	193340000	167870000	149120000	129740000	0	112150000	119080000	237110000	28230000	42796000	20418000	42800000	46898000	69313000	52007000	275900000	0	143280000	204610000	206740000	198610000	142590000	413340000	238590000	190290000	114270000	110910000	592000000	110420000	46790000	329270000	171660000	193280000	197350000	129000000	197200000	572520000	380040000	778270000	260160000	765960000	214480000	361800000
sp|O00186|STXB3_HUMAN	13238000	8841900	12590000	0	19929000	61498000	8659300	41185000	29150000	32267000	0	43641000	30371000	23855000	2045800	76677000	10453000	13850000	6733500	45831000	11146000	0	0	9166100	9743100	13565000	13634000	14338000	13835000	0	17504000	0	0	0	0	0	10643000	0	0	0	0	13115000	11480000	15546000	0	14301000	0	0	14629000
sp|O00192|ARVC_HUMAN;tr|E9PDC3|E9PDC3_HUMAN;tr|C9JJX6|C9JJX6_HUMAN	0	0	0	0	0	0	0	0	0	0	0	12529000	0	0	0	0	0	0	31623000	0	0	0	0	0	0	0	0	0	0	0	0	0	0	0	0	0	0	0	0	0	0	0	0	0	0	0	0	0	0
tr|E9PM92|E9PM92_HUMAN;sp|O00193|SMAP_HUMAN;tr|E9PRZ9|E9PRZ9_HUMAN;tr|E9PQA1|E9PQA1_HUMAN	31208000	0	0	0	0	120750000	18060000	99449000	16156000	70018000	0	103130000	60189000	210990000	0	0	0	0	118620000	62948000	44685000	0	0	0	0	0	0	0	0	0	0	0	0	0	0	0	0	0	0	0	0	0	0	0	0	0	0	0	0
sp|O00194|RB27B_HUMAN;tr|K7ES41|K7ES41_HUMAN	0	0	0	0	22042000	21677000	0	0	0	0	0	0	12605000	0	0	13357000	31673000	112480000	0	0	0	0	0	0	0	54110000	0	0	0	0	0	0	0	0	0	0	0	0	0	0	0	0	0	0	0	0	0	0	0
sp|O00203|AP3B1_HUMAN;tr|H0YBD0|H0YBD0_HUMAN;tr|A0A590UJU7|A0A590UJU7_HUMAN;tr|A0A590UJU0|A0A590UJU0_HUMAN;tr|A0A590UJE5|A0A590UJE5_HUMAN;tr|A0A590UJ60|A0A590UJ60_HUMAN;tr|A0A590UK04|A0A590UK04_HUMAN;sp|Q13367|AP3B2_HUMAN;tr|A0A5F9UJV3|A0A5F9UJV3_HUMAN;tr|A0A2R8Y2A8|A0A2R8Y2A8_HUMAN;tr|A0A590UKC4|A0A590UKC4_HUMAN;tr|A0A590UKD3|A0A590UKD3_HUMAN	44773000	122330000	43063000	0	87640000	60830000	103240000	145220000	75133000	237870000	0	200230000	98324000	91874000	65150000	14365000	25666000	0	36203000	50651000	92503000	19616000	0	34102000	46018000	36154000	30694000	0	70191000	72169000	0	23861000	28015000	43473000	0	0	24478000	0	0	0	0	0	0	36518000	0	0	0	0	30489000
sp|O00204|ST2B1_HUMAN	0	0	0	0	0	0	0	0	0	0	0	0	0	0	0	0	0	0	0	0	0	0	0	0	0	0	0	0	0	0	0	0	0	0	0	0	0	0	0	0	0	0	0	0	0	0	0	0	0
tr|F6V2D4|F6V2D4_HUMAN;sp|O00214|LEG8_HUMAN;tr|H7BXD8|H7BXD8_HUMAN;tr|E9PJ77|E9PJ77_HUMAN;tr|E9PRN3|E9PRN3_HUMAN;tr|B1ANM0|B1ANM0_HUMAN;tr|Q5T3P9|Q5T3P9_HUMAN;tr|E9PN19|E9PN19_HUMAN	13703000	25828000	23669000	0	13881000	15202000	0	8352100	15404000	0	30529000	5787100	1385900	0	0	15885000	0	8788400	0	11294000	5441900	0	0	0	0	0	0	0	0	0	0	0	0	0	0	0	0	0	0	0	0	0	0	0	0	0	0	0	0
tr|E9PPW7|E9PPW7_HUMAN;sp|O00217|NDUS8_HUMAN;tr|E9PN51|E9PN51_HUMAN;tr|F8W9K7|F8W9K7_HUMAN;tr|E9PKH6|E9PKH6_HUMAN	81347000	61938000	169610000	43914000	78667000	43329000	100630000	73627000	121110000	46869000	112350000	54297000	25306000	116230000	19875000	73862000	0	62452000	49565000	37784000	54221000	0	0	0	0	0	15676000	0	0	0	0	0	0	0	0	0	0	0	0	0	0	0	0	0	0	0	0	0	0
tr|Q7LC14|Q7LC14_HUMAN;sp|O00221|IKBE_HUMAN;tr|H3BNC2|H3BNC2_HUMAN;tr|H0Y4W4|H0Y4W4_HUMAN	0	6615400	0	0	33295000	0	0	12782000	0	16954000	0	10816000	16026000	20218000	0	0	0	0	0	0	0	0	0	0	0	0	0	0	0	0	0	0	0	0	0	0	0	0	0	0	0	0	0	0	0	0	0	0	0
sp|O00231|PSD11_HUMAN;tr|J3QRY4|J3QRY4_HUMAN;tr|J3QS13|J3QS13_HUMAN	466410000	291750000	147330000	0	276980000	98782000	136630000	181370000	102960000	253780000	224880000	198740000	243310000	343740000	196940000	150080000	24847000	65102000	61328000	126090000	218610000	14673000	0	39417000	82556000	40886000	59424000	16752000	20012000	50850000	14655000	30151000	28929000	32804000	0	1096800	58306000	0	0	926780000	0	34396000	32829000	98991000	0	14659000	0	202080000	67065000
sp|O00232|PSD12_HUMAN;tr|J3KTJ5|J3KTJ5_HUMAN;tr|J3KSK1|J3KSK1_HUMAN	72411000	36648000	16798000	1783400	80084000	21462000	146020000	75958000	159230000	127690000	26099000	144220000	126210000	213900000	110670000	29374000	10586000	24146000	26902000	141640000	186410000	5648500	0	60088000	16039000	35448000	60051000	21517000	8111300	19863000	12521000	11472000	6052500	0	0	0	32275000	0	0	0	0	0	23104000	70108000	0	2075600	0	0	64871000
sp|O00233|PSMD9_HUMAN;tr|J3KN29|J3KN29_HUMAN;tr|F5H5V4|F5H5V4_HUMAN;tr|F5GX23|F5GX23_HUMAN;tr|F5H7X1|F5H7X1_HUMAN;tr|F5H169|F5H169_HUMAN	31088000	47247000	0	0	17201000	22946000	129670000	134940000	100240000	225590000	0	82149000	30179000	206870000	0	23651000	0	43153000	19249000	68988000	56508000	76305000	0	32377000	0	37352000	12640000	104880000	29250000	0	0	0	12796000	0	0	0	24740000	0	0	0	5887800	5852000	0	0	7905400	30987000	44476000	0	104800000
sp|O00244|ATOX1_HUMAN;tr|E5RGN3|E5RGN3_HUMAN;tr|E5RIM7|E5RIM7_HUMAN	168340000	38922000	0	0	111970000	19418000	369610000	147780000	339830000	244340000	22518000	122530000	212020000	256590000	55664000	44515000	0	0	81665000	338960000	100580000	308320000	0	154870000	117890000	0	171510000	0	193550000	150060000	126910000	0	121640000	0	0	0	193440000	0	159170000	0	0	0	16604000	99929000	99577000	113880000	126890000	0	101230000
tr|E7EN32|E7EN32_HUMAN;sp|O00255|MEN1_HUMAN;tr|A0A5F9ZHS3|A0A5F9ZHS3_HUMAN;tr|Q9GZQ5|Q9GZQ5_HUMAN;tr|A0A8C8KI51|A0A8C8KI51_HUMAN;tr|A0A5F9ZI68|A0A5F9ZI68_HUMAN;tr|E7ENS2|E7ENS2_HUMAN;tr|A0A8C8KI72|A0A8C8KI72_HUMAN	0	0	0	0	50824000	68494000	0	0	0	12870000	0	0	0	0	17817000	0	0	0	0	0	0	0	0	0	0	0	0	0	0	0	0	0	0	0	0	0	0	0	0	0	0	0	0	0	0	0	0	0	0
sp|O00264|PGRC1_HUMAN	13569000	46233000	172220000	77031000	24465000	171750000	74994000	71377000	94315000	18913000	0	65584000	20862000	121060000	48088000	67756000	54582000	77002000	16720000	49294000	41445000	0	0	0	31503000	42036000	0	0	0	141460000	72467000	113820000	0	0	0	0	0	69252000	105530000	0	154220000	45449000	113180000	71861000	232120000	51394000	113250000	0	0
sp|O00267|SPT5H_HUMAN;tr|M0QYL9|M0QYL9_HUMAN	21249000	88633000	7671100	0	50581000	94454000	15076000	89533000	3507900	73020000	28078000	83983000	56752000	117700000	30284000	104410000	33676000	14115000	6325500	37921000	7834800	0	0	0	24992000	0	8464700	8695200	16793000	0	0	0	7282900	0	0	0	5524000	0	0	0	0	11111000	0	15307000	0	0	0	0	0
sp|O00268|TAF4_HUMAN;tr|A0A0G2JRY5|A0A0G2JRY5_HUMAN;tr|V9GY14|V9GY14_HUMAN;tr|V9GY03|V9GY03_HUMAN	14108000	14867000	0	0	11497000	16138000	0	0	0	0	0	17192000	0	9184000	0	0	0	0	0	0	0	0	0	0	0	0	0	0	0	0	0	0	0	0	0	0	0	0	0	0	0	0	0	0	0	0	0	0	0
sp|O00273|DFFA_HUMAN;tr|K7ERT1|K7ERT1_HUMAN	55390000	33870000	0	0	17176000	0	13067000	50188000	12721000	54261000	13656000	70991000	82171000	222910000	39836000	38730000	0	0	0	0	4142800	0	0	0	0	0	7251100	0	0	0	0	0	0	0	0	0	0	0	0	0	0	0	0	22447000	0	0	0	0	0
sp|O00287|RFXAP_HUMAN	0	0	0	0	3951300	0	0	2561800	0	0	0	0	0	0	0	4391400	10346000	0	0	0	0	0	0	0	0	0	0	0	0	0	0	0	0	0	0	0	0	0	0	0	0	0	0	0	0	0	0	0	0
sp|O00291|HIP1_HUMAN;tr|C9JMG5|C9JMG5_HUMAN	0	28468000	14920000	0	0	0	13224000	11146000	12749000	10918000	0	14438000	17753000	27394000	0	7285100	0	16403000	0	0	0	0	0	0	0	0	0	0	0	0	0	0	0	0	0	0	0	0	0	0	0	0	0	0	0	0	0	0	0
sp|O00299|CLIC1_HUMAN	876330000	1164100000	220960000	201790000	1015700000	463430000	1364100000	1385200000	894770000	1616600000	140820000	1364000000	1585800000	1099000000	950330000	486710000	2684500	295450000	1261400000	1032000000	1602000000	740000000	149930000	444510000	520370000	568290000	705120000	418920000	587010000	335630000	616280000	361570000	510430000	488280000	162210000	239590000	514540000	190700000	344000000	740220000	346680000	554420000	496270000	531840000	519670000	400110000	412940000	2957700000	487330000
sp|O00303|EIF3F_HUMAN;tr|H0YDT6|H0YDT6_HUMAN;tr|A0A7I2YQA0|A0A7I2YQA0_HUMAN;tr|A0A1W2PP79|A0A1W2PP79_HUMAN;tr|A0A7I2V4S2|A0A7I2V4S2_HUMAN	105550000	149560000	47257000	14017000	69350000	115970000	72874000	138420000	69528000	232120000	0	157400000	139430000	301530000	97552000	99298000	78289000	97053000	117900000	205730000	103790000	66250000	0	27372000	68441000	82191000	128910000	53070000	81773000	66358000	59466000	26373000	40331000	70089000	71168000	29978000	87563000	0	55100000	0	46856000	91129000	114690000	116920000	77123000	58015000	72073000	0	47815000
sp|O00330|ODPX_HUMAN;tr|A0A8C8MSB2|A0A8C8MSB2_HUMAN;tr|H0YD97|H0YD97_HUMAN;tr|E9PLU0|E9PLU0_HUMAN;tr|E9PRI6|E9PRI6_HUMAN	11318000	17508000	0	0	10911000	24380000	20797000	30939000	14471000	34234000	0	45219000	14641000	54695000	24995000	12758000	0	17655000	11560000	19433000	0	0	0	0	5231500	0	0	0	0	0	0	0	0	0	0	0	0	0	0	0	0	0	0	0	0	0	0	0	0
sp|O00339|MATN2_HUMAN;tr|H0YBF2|H0YBF2_HUMAN;tr|E5RJM4|E5RJM4_HUMAN;tr|H0YBD5|H0YBD5_HUMAN;tr|H0YBV5|H0YBV5_HUMAN;tr|H0YBM3|H0YBM3_HUMAN	0	32327000	30210000	0	5528200	62108000	7298900	54502000	26530000	17913000	0	13394000	22674000	9119600	0	52175000	0	0	0	9486000	0	0	0	0	0	0	0	0	0	0	0	0	0	0	0	0	0	0	0	0	0	0	0	0	0	0	0	0	0
sp|O00391|QSOX1_HUMAN;tr|A8MXT8|A8MXT8_HUMAN	0	0	0	0	0	0	0	0	0	0	0	0	0	0	0	0	0	0	0	0	0	0	0	0	0	0	0	0	0	0	0	0	0	0	0	0	0	0	0	0	0	0	0	0	0	0	0	0	0
sp|O00399|DCTN6_HUMAN;tr|E5RK00|E5RK00_HUMAN;tr|E5RIK5|E5RIK5_HUMAN;tr|E5RGW9|E5RGW9_HUMAN;tr|E5RFU3|E5RFU3_HUMAN	0	0	0	0	0	0	0	11410000	19249000	10781000	0	4809200	12577000	20868000	0	4770000	0	0	0	0	18777000	0	0	0	0	0	0	0	0	0	0	0	0	0	0	0	0	0	0	0	0	0	0	0	0	0	0	0	0
sp|O00400|ACATN_HUMAN;tr|H7C562|H7C562_HUMAN;tr|A0A2R8YF57|A0A2R8YF57_HUMAN;tr|A0A2R8YEX5|A0A2R8YEX5_HUMAN;tr|A0A2R8Y359|A0A2R8Y359_HUMAN;tr|H7C532|H7C532_HUMAN;tr|A0A2R8Y5I5|A0A2R8Y5I5_HUMAN;tr|A0A2R8Y6H1|A0A2R8Y6H1_HUMAN;tr|H7C577|H7C577_HUMAN	0	2340200	2443500	0	0	0	0	2028100	0	0	0	0	0	0	0	0	0	0	208070000	0	0	0	0	0	0	0	0	0	0	0	0	0	0	0	0	0	0	0	0	0	0	0	0	0	0	0	0	0	0
sp|O00401|WASL_HUMAN	0	0	0	0	0	0	0	0	0	0	0	0	0	0	0	0	0	0	0	0	0	0	0	0	0	0	0	0	0	0	0	0	0	0	0	0	0	0	0	0	1028800000	3047400	0	0	0	0	0	0	0
sp|O00410|IPO5_HUMAN;tr|H0Y8C6|H0Y8C6_HUMAN;tr|E7ETV3|E7ETV3_HUMAN;tr|E7EV12|E7EV12_HUMAN;tr|E7EQT5|E7EQT5_HUMAN;tr|E7EWK4|E7EWK4_HUMAN;tr|E7EX05|E7EX05_HUMAN;tr|C9J875|C9J875_HUMAN;tr|C9JQT6|C9JQT6_HUMAN;tr|C9JZD8|C9JZD8_HUMAN;tr|E7ETV8|E7ETV8_HUMAN;tr|E7ESZ1|E7ESZ1_HUMAN;tr|H0Y3V4|H0Y3V4_HUMAN;tr|C9JXE0|C9JXE0_HUMAN;tr|C9J583|C9J583_HUMAN;tr|C9JZ53|C9JZ53_HUMAN;tr|F8WF30|F8WF30_HUMAN;sp|O60518|…	104820000	217570000	28920000	36611000	83229000	67431000	321350000	163350000	307380000	269320000	62136000	420310000	203200000	376440000	87994000	74058000	0	48624000	95700000	233350000	188600000	115820000	63807000	138260000	144620000	102200000	174260000	71875000	284550000	207420000	60018000	160700000	169660000	74290000	120380000	99884000	70088000	50836000	195600000	248490000	40969000	150650000	99140000	86106000	207630000	178360000	191970000	0	85039000
sp|O00422|SAP18_HUMAN;tr|H7BZW6|H7BZW6_HUMAN;tr|U3KQ12|U3KQ12_HUMAN;tr|U3KPY7|U3KPY7_HUMAN	0	14202000	0	0	0	0	0	26128000	0	26110000	0	67704000	30557000	132010000	0	0	0	0	67115000	56180000	46885000	0	0	0	0	0	0	0	0	0	0	0	0	0	0	0	0	0	0	0	0	0	0	0	0	0	0	0	29210000
tr|F8W717|F8W717_HUMAN;sp|O00423|EMAL1_HUMAN;tr|A0A3B3IU69|A0A3B3IU69_HUMAN;tr|G3V500|G3V500_HUMAN;tr|G3V3N9|G3V3N9_HUMAN;tr|G3V4U5|G3V4U5_HUMAN;tr|G3V3J1|G3V3J1_HUMAN;tr|G3V5C8|G3V5C8_HUMAN;tr|G3V497|G3V497_HUMAN;tr|G3V4H6|G3V4H6_HUMAN;tr|G3V538|G3V538_HUMAN;tr|H0YJK4|H0YJK4_HUMAN;tr|H0YJY3|H0YJY3_HUMAN	0	0	0	0	0	0	0	54829000	23813000	0	0	23893000	47554000	0	0	0	0	0	57711000	52889000	0	0	0	0	0	0	0	0	0	0	0	0	0	0	0	0	0	0	0	0	0	0	0	0	0	0	0	0	0
sp|O00425|IF2B3_HUMAN;tr|F8WD15|F8WD15_HUMAN	0	8645200	0	0	6252400	6072200	0	2956900	0	0	0	0	0	0	0	0	0	0	0	0	0	0	0	18606000	6406000	15050000	10335000	49310000	11599000	0	6318900	5539500	66949000	0	0	0	192940000	0	0	0	0	0	0	32736000	0	0	33453000	0	0
sp|O00429|DNM1L_HUMAN;tr|F8VZ52|F8VZ52_HUMAN;tr|B4DPZ9|B4DPZ9_HUMAN;tr|B4DDQ3|B4DDQ3_HUMAN;tr|F8W1W3|F8W1W3_HUMAN;tr|F8VUJ9|F8VUJ9_HUMAN;tr|F8VR28|F8VR28_HUMAN;tr|F8VYL3|F8VYL3_HUMAN;tr|H0YHY4|H0YHY4_HUMAN;tr|H0YI79|H0YI79_HUMAN	25410000	20255000	0	0	18693000	5294000	75055000	102130000	63979000	72558000	8536900	62974000	43742000	150680000	15423000	20683000	0	6909600	19536000	47768000	38398000	0	0	0	57463000	10942000	16878000	49227000	5389500	13066000	9056900	20165000	30739000	29289000	0	0	43449000	0	61315000	0	26676000	7648800	19002000	52385000	31423000	13297000	0	0	54890000
sp|O00442|RTCA_HUMAN;tr|A6NIC1|A6NIC1_HUMAN	63478000	57032000	18997000	0	36499000	64508000	30705000	49686000	55369000	46136000	102250000	58370000	70744000	103210000	31462000	54882000	192810000	29012000	43794000	97081000	39403000	0	0	92421000	0	22556000	69975000	82248000	27416000	29697000	0	0	20665000	0	0	0	111470000	0	0	0	16235000	0	0	0	55117000	0	0	0	148710000
sp|O00443|P3C2A_HUMAN	0	0	0	0	140330000	0	0	0	0	0	0	0	0	0	0	16308000	0	216940000	0	0	0	0	0	0	0	0	0	0	0	0	0	0	0	0	0	0	0	0	0	0	0	0	0	0	0	0	0	0	0
sp|O00461|GOLI4_HUMAN;tr|F8W785|F8W785_HUMAN	0	0	0	28384000	0	0	0	0	0	0	0	0	0	0	0	18000000	0	0	0	0	0	0	0	0	0	0	0	0	0	0	0	0	0	0	0	0	0	0	0	0	0	0	0	0	0	0	0	0	0
sp|O00463|TRAF5_HUMAN	0	0	0	0	0	3872300	0	0	0	0	0	0	0	0	0	4376400	0	0	0	0	0	0	0	0	0	0	0	0	0	0	0	0	0	0	0	0	0	0	0	0	0	0	0	0	0	0	0	0	0
sp|O00468|AGRIN_HUMAN;tr|A0A087X208|A0A087X208_HUMAN;tr|A0A494C0G5|A0A494C0G5_HUMAN;tr|A0A494C1I6|A0A494C1I6_HUMAN	18272000	42429000	204420000	67316000	42687000	91534000	10570000	52207000	7737800	17777000	28727000	5796200	29585000	2656100	3611100	38606000	0	19001000	6413500	40263000	30801000	0	0	0	0	5661600	9107700	31796000	14425000	226210000	5185800	0	0	935890000	0	0	204750000	0	0	0	0	14120000	0	0	14363000	5821500	84833000	0	59665000
sp|O00471|EXOC5_HUMAN;tr|A0A0A0MSI8|A0A0A0MSI8_HUMAN;tr|F8W9B8|F8W9B8_HUMAN;tr|G3V4Z7|G3V4Z7_HUMAN	11346000	9735300	0	0	27102000	11489000	11669000	6114900	11583000	0	14706000	10949000	20194000	13273000	9733700	12911000	0	17342000	0	0	8655900	0	0	0	0	0	0	0	0	0	0	0	0	0	0	0	0	0	0	0	0	0	0	0	0	0	0	0	0
sp|O00478|BT3A3_HUMAN;tr|C9JUV8|C9JUV8_HUMAN;tr|C9J877|C9J877_HUMAN;tr|C9JZT5|C9JZT5_HUMAN;tr|C9JQT8|C9JQT8_HUMAN;sp|P78410|BT3A2_HUMAN;tr|C9JNZ3|C9JNZ3_HUMAN;tr|S4R3N0|S4R3N0_HUMAN;tr|E9PRX1|E9PRX1_HUMAN;tr|C9JVU4|C9JVU4_HUMAN;tr|C9J3Q8|C9J3Q8_HUMAN;tr|E9PJE9|E9PJE9_HUMAN;tr|E9PRR1|E9PRR1_HUMAN	12112000	26632000	8307100	0	0	8738200	17259000	9211400	5620800	0	16756000	0	0	2714700	11629000	22849000	0	13105000	24858000	12812000	23935000	0	0	17429000	0	0	0	0	0	0	0	0	0	0	0	0	0	0	0	0	0	0	0	0	0	0	0	0	17800000
sp|O00479|HMGN4_HUMAN	10518000	0	0	0	8360600	0	6093100	32727000	0	3330800	0	214420000	28369000	70169000	0	0	0	0	21758000	46233000	154080000	0	0	0	0	0	0	0	0	0	0	0	0	0	0	0	0	0	0	948650000	1213800	2210300	0	0	0	0	0	858390000	0
sp|O00483|NDUA4_HUMAN	60662000	18818000	24593000	0	120230000	90681000	115080000	245330000	145650000	250450000	96155000	180010000	152150000	132890000	145880000	209810000	0	186440000	112580000	255860000	304260000	0	0	0	131580000	111870000	134970000	30044000	0	56380000	0	0	26310000	0	0	88544000	134360000	0	80439000	1668000	0	82789000	10371000	0	0	111000000	65281000	0	0
sp|O00487|PSDE_HUMAN	61385000	69170000	49009000	0	75598000	37064000	108220000	59793000	121710000	70174000	21490000	131510000	74178000	115650000	109790000	46495000	78116000	44146000	55573000	112060000	51022000	52380000	40167000	30489000	64591000	54414000	77385000	35384000	61376000	64749000	37728000	64478000	44755000	70506000	0	0	70284000	30989000	98173000	0	37848000	68251000	89046000	100290000	77503000	70647000	77453000	0	48810000
sp|O00499|BIN1_HUMAN	53343000	177850000	0	0	33543000	28436000	88913000	195560000	117120000	155270000	24669000	129890000	160740000	196950000	67086000	13712000	9243900	28855000	134430000	169760000	89403000	0	0	0	0	0	0	0	0	0	0	0	0	0	0	0	0	0	0	0	0	0	0	0	0	10450000	0	0	12110000
sp|O00505|IMA4_HUMAN;tr|H0Y4S9|H0Y4S9_HUMAN	0	11953000	0	0	0	41363000	18272000	44141000	5714500	39510000	49508000	35189000	22691000	51482000	0	38650000	0	0	23935000	20880000	16251000	0	0	41606000	17084000	6605000	0	0	39295000	0	11263000	0	47799000	0	0	0	0	0	0	0	0	0	0	21264000	0	0	0	0	0
sp|O00515|LAD1_HUMAN;tr|E9PDI4|E9PDI4_HUMAN;tr|A0A0J9YYF6|A0A0J9YYF6_HUMAN;tr|A0A0J9YW63|A0A0J9YW63_HUMAN;tr|A0A0J9YVY2|A0A0J9YVY2_HUMAN	0	0	0	0	35984000	13316000	0	25322000	0	11476000	0	38863000	15590000	7154900	0	0	0	0	0	0	0	0	0	57397000	21169000	37053000	15807000	87905000	60108000	60661000	38100000	0	27858000	20952000	0	0	28664000	0	0	0	0	0	65282000	38183000	0	24762000	21289000	0	62536000
sp|O00534|VMA5A_HUMAN;tr|B4DHS6|B4DHS6_HUMAN	33898000	43365000	18778000	0	19044000	21773000	115540000	35983000	83699000	30092000	12714000	31649000	32254000	36982000	30371000	42749000	13816000	12037000	8795300	36129000	19646000	0	0	8460200	11975000	0	0	0	0	0	0	0	0	0	0	19803000	0	0	0	0	0	0	0	0	0	0	0	0	0
tr|B5MCF9|B5MCF9_HUMAN;sp|O00541|PESC_HUMAN;tr|B3KXD6|B3KXD6_HUMAN;tr|H7C267|H7C267_HUMAN;tr|H7BYY8|H7BYY8_HUMAN	0	0	0	0	0	0	0	0	0	0	0	0	0	0	0	0	0	0	0	0	0	0	0	14400000	10847000	0	0	0	36217000	0	0	0	0	0	0	0	0	0	29280000	0	0	0	0	0	0	0	0	0	43862000
sp|O00560|SDCB1_HUMAN;tr|B4DHN5|B4DHN5_HUMAN;tr|E9PBU7|E9PBU7_HUMAN	0	15436000	0	5974200	16849000	17666000	18038000	80933000	17512000	23610000	0	34640000	61751000	48053000	11356000	12366000	0	23907000	39433000	30537000	8595200	0	0	0	25220000	0	0	0	45394000	0	0	0	0	0	0	0	0	0	0	0	65700000	0	0	50626000	0	0	0	0	28898000
sp|O00562|PITM1_HUMAN	0	0	0	0	0	0	0	0	0	0	0	0	0	0	0	0	0	0	0	0	0	0	0	0	0	0	0	0	0	0	0	0	0	0	0	0	0	0	0	0	0	0	0	0	0	0	0	0	0
sp|O00566|MPP10_HUMAN;tr|U3KQ48|U3KQ48_HUMAN	0	0	0	0	0	0	0	24769000	0	0	0	0	0	0	0	0	0	0	20837000	12447000	0	0	0	0	0	0	0	0	0	0	0	0	0	0	0	0	0	0	0	0	0	0	0	0	0	0	0	0	0
sp|O00567|NOP56_HUMAN;tr|A0A494C128|A0A494C128_HUMAN;tr|Q5JXT2|Q5JXT2_HUMAN;tr|H0YDU4|H0YDU4_HUMAN;tr|H0Y653|H0Y653_HUMAN	31217000	248840000	124800000	58836000	272100000	554670000	94001000	431260000	127300000	249560000	360230000	408340000	190960000	266510000	198060000	430380000	72403000	255700000	62632000	154550000	437720000	42745000	0	110480000	106060000	52494000	238230000	124650000	112500000	169060000	73563000	22192000	191050000	168740000	0	0	76052000	45452000	43780000	686640000	23197000	111760000	282030000	128190000	58833000	47520000	15344000	0	232850000
tr|A0A0D9SF53|A0A0D9SF53_HUMAN;tr|A0A0D9SFB3|A0A0D9SFB3_HUMAN;sp|O00571|DDX3X_HUMAN;tr|A0A2R8Y4A4|A0A2R8Y4A4_HUMAN;tr|A0A2R8YFS5|A0A2R8YFS5_HUMAN;tr|A0A0D9SG12|A0A0D9SG12_HUMAN;tr|A0A2R8YF78|A0A2R8YF78_HUMAN;tr|A0A2R8Y645|A0A2R8Y645_HUMAN;tr|A0A2U3TZJ9|A0A2U3TZJ9_HUMAN;tr|A0A2R8YFR4|A0A2R8YFR4_HUMAN;tr|A0A2R8YCW1|A0A2R8YCW1_HUMAN;tr|A0A2R8Y5G6|A0A2R8Y5G6_HUMAN;tr|F6S8Q4|F6S8Q4_HUMAN;tr|A0A2R8Y7T2…	66171000	160860000	50063000	10021000	123730000	55267000	207920000	443610000	270640000	235950000	52600000	440560000	262870000	371770000	121260000	43376000	30756000	10579000	114420000	129260000	165900000	21763000	0	44669000	57788000	63438000	81740000	27384000	33906000	88228000	23628000	22678000	13914000	0	0	0	64397000	0	18515000	3204500	11763000	58001000	34402000	96400000	115370000	46551000	14757000	0	133260000
tr|D6RHI9|D6RHI9_HUMAN;sp|O00584|RNT2_HUMAN;tr|D6REQ6|D6REQ6_HUMAN;tr|A0A804HKZ2|A0A804HKZ2_HUMAN;tr|A0A804HJZ7|A0A804HJZ7_HUMAN;tr|A0A087WZM2|A0A087WZM2_HUMAN;tr|H0YAE9|H0YAE9_HUMAN;tr|A0A804HJ89|A0A804HJ89_HUMAN;tr|J3QQ64|J3QQ64_HUMAN	38738000	13333000	11483000	24710000	54111000	49997000	103860000	102570000	95821000	71444000	47388000	71303000	117270000	51163000	26317000	38762000	0	14803000	0	64118000	39586000	0	0	0	0	0	0	0	0	0	0	0	0	0	0	0	0	0	0	0	0	0	0	0	0	0	0	0	12316000
tr|Q5VZ73|Q5VZ73_HUMAN;sp|O00585|CCL21_HUMAN	0	17416000	0	0	19526000	24298000	9158000	49541000	22194000	7108300	63597000	37347000	16554000	24737000	0	13034000	0	0	9596900	31132000	0	0	0	0	0	0	0	0	0	0	0	0	0	0	0	0	0	0	0	0	0	0	0	0	0	0	0	0	0
sp|O00592|PODXL_HUMAN	0	0	104860000	0	0	110000000	0	0	0	0	0	0	0	0	0	0	0	0	0	0	0	0	0	99767000	0	56402000	49132000	0	43198000	208430000	0	0	0	0	0	48315000	109330000	0	85296000	0	0	0	31577000	24668000	131990000	0	101450000	0	0
sp|O00602|FCN1_HUMAN;tr|A0A087WVE2|A0A087WVE2_HUMAN	0	0	0	0	0	0	15346000	0	37456000	3836800	0	0	0	14628000	0	0	0	0	0	0	6046200	0	0	0	0	0	0	0	0	0	0	0	0	0	0	0	0	0	0	0	0	0	0	0	0	0	0	0	0
sp|O00625|PIR_HUMAN	0	0	0	0	0	0	33712000	19112000	30881000	14547000	0	14981000	21780000	36398000	0	0	0	0	9647700	16853000	0	0	0	0	0	0	0	0	0	0	0	0	0	0	0	0	0	0	0	0	0	0	0	0	0	0	0	0	0
tr|A0A7I2YQ95|A0A7I2YQ95_HUMAN;tr|H7C4F6|H7C4F6_HUMAN;sp|O00629|IMA3_HUMAN;tr|A0A7I2V340|A0A7I2V340_HUMAN;tr|A0A7I2V333|A0A7I2V333_HUMAN	0	0	0	0	0	0	0	0	0	0	0	0	0	0	0	0	0	0	0	0	0	17802000	4934300	3066700	19205000	15655000	29248000	11405000	12303000	13955000	9726500	13178000	7394500	0	0	0	21018000	0	7755400	0	0	25974000	21833000	23250000	35784000	0	0	0	14631000
sp|O00635|TRI38_HUMAN	0	0	8360200	0	27772000	0	0	14728000	0	16386000	0	11307000	9137300	11909000	0	22266000	0	0	0	16403000	8991600	0	0	0	0	0	0	0	0	0	0	0	0	0	0	0	0	0	0	0	0	0	0	0	0	0	0	0	0
sp|O00743|PPP6_HUMAN;tr|Q5T1S7|Q5T1S7_HUMAN	25822000	17144000	6969500	0	13836000	5426300	62139000	45434000	60050000	68179000	4508000	31933000	66598000	79286000	41362000	15981000	0	6338700	29549000	32138000	49246000	0	0	0	0	0	8803500	0	0	0	7429200	0	0	0	0	0	0	0	0	0	0	0	0	0	0	0	0	0	0
sp|O00750|P3C2B_HUMAN;tr|F5GWN5|F5GWN5_HUMAN;tr|Q5SW98|Q5SW98_HUMAN	0	0	0	0	7410200	0	0	4316700	0	0	0	6169700	0	5776700	0	0	0	0	0	0	6514600	0	0	0	0	0	0	0	0	0	0	0	0	0	0	0	0	0	0	0	0	0	0	0	0	0	0	0	0
sp|O00754|MA2B1_HUMAN;tr|M0QZ24|M0QZ24_HUMAN;tr|M0R2P5|M0R2P5_HUMAN;tr|M0R174|M0R174_HUMAN;tr|M0QYZ1|M0QYZ1_HUMAN;tr|M0QZG6|M0QZG6_HUMAN	54318000	123950000	51753000	15320000	99267000	42717000	239410000	102610000	122400000	55308000	8323300	53057000	59891000	133930000	30200000	60281000	9847500	0	8737400	35456000	53373000	0	0	0	0	0	0	0	0	0	0	0	0	0	0	0	0	0	0	0	0	0	0	0	0	0	0	0	0
sp|O00757|F16P2_HUMAN	0	23864000	60261000	0	35895000	0	28797000	15773000	19991000	0	0	0	0	25910000	43315000	27202000	0	29201000	0	0	0	0	0	0	0	0	0	0	0	0	0	0	0	0	0	0	0	0	0	0	0	0	0	0	0	0	0	0	0
sp|O00764|PDXK_HUMAN;tr|F2Z2Y4|F2Z2Y4_HUMAN;tr|A8MV33|A8MV33_HUMAN	53633000	25834000	40577000	0	7290100	43279000	547440000	127320000	132070000	77421000	8714900	99532000	50689000	42685000	31707000	44000000	13384000	12662000	25710000	51393000	129250000	15780000	0	98004000	54405000	37987000	48691000	34644000	53990000	25508000	65191000	0	72305000	11590000	0	17742000	32232000	0	28958000	0	0	77743000	0	34576000	66173000	30683000	0	0	82170000
sp|O14494|PLPP1_HUMAN	0	0	0	0	0	0	0	0	0	0	0	0	0	0	0	0	0	0	0	0	0	0	0	0	0	0	0	0	0	0	0	0	0	0	0	0	0	0	0	0	0	0	0	0	0	0	0	0	0
sp|O14497|ARI1A_HUMAN;tr|H0Y488|H0Y488_HUMAN;tr|A0A1B0GTU5|A0A1B0GTU5_HUMAN;tr|A0A087WUV6|A0A087WUV6_HUMAN;tr|H0YCU6|H0YCU6_HUMAN;tr|H0YEW5|H0YEW5_HUMAN	3339900	12196000	0	0	45666000	21508000	2892000	56483000	3045400	15480000	6676300	17758000	27960000	58940000	25083000	28369000	13465000	7929100	0	5227800	10440000	0	0	6971900	0	0	0	0	0	0	0	0	0	0	0	0	0	0	0	0	0	0	0	10337000	0	0	0	0	0
sp|O14498|ISLR_HUMAN;tr|H0YN67|H0YN67_HUMAN;tr|H0YL90|H0YL90_HUMAN	0	5739900	24484000	15406000	11614000	14981000	0	0	0	0	12723000	0	0	0	0	13872000	0	0	0	0	11237000	0	0	0	0	0	0	0	0	0	0	0	0	0	0	0	0	0	0	0	0	0	0	0	0	0	0	0	0
sp|O14521|DHSD_HUMAN;tr|H0YD96|H0YD96_HUMAN;tr|H0YD41|H0YD41_HUMAN;tr|G3V173|G3V173_HUMAN;tr|E9PK73|E9PK73_HUMAN;tr|H3BRW5|H3BRW5_HUMAN	0	7810400	22119000	0	0	18893000	35575000	17346000	0	30040000	0	31588000	7344800	23956000	0	22726000	0	0	0	0	0	0	0	0	0	0	0	0	0	0	0	0	0	0	0	0	0	0	0	0	0	0	0	0	0	0	0	0	0
sp|O14523|C2C2L_HUMAN;tr|E9PK05|E9PK05_HUMAN	0	0	0	0	0	0	0	0	0	0	0	0	0	0	0	0	0	0	0	0	0	0	0	0	0	0	0	0	0	0	0	0	0	0	0	0	0	0	0	0	0	0	0	0	0	0	0	0	0
tr|A0A0C3SFZ9|A0A0C3SFZ9_HUMAN;sp|O14526|FCHO1_HUMAN;tr|M0R1K4|M0R1K4_HUMAN;tr|M0QZI9|M0QZI9_HUMAN;tr|M0QYN8|M0QYN8_HUMAN;tr|M0R3E5|M0R3E5_HUMAN;tr|M0R3E7|M0R3E7_HUMAN;tr|M0QXD1|M0QXD1_HUMAN;tr|M0QY09|M0QY09_HUMAN;tr|M0R0U5|M0R0U5_HUMAN;tr|M0QXW2|M0QXW2_HUMAN;tr|M0R107|M0R107_HUMAN;tr|M0R2J7|M0R2J7_HUMAN;tr|M0QZF0|M0QZF0_HUMAN;tr|M0QYA9|M0QYA9_HUMAN;tr|M0QYT8|M0QYT8_HUMAN;tr|M0QXY1|M0QXY1_HUMAN;t…	12404000	0	0	0	26153000	0	0	15580000	0	5369800	0	19249000	12419000	32695000	0	6069700	0	0	0	13618000	0	0	0	0	0	0	0	0	0	0	0	0	0	0	0	0	0	0	0	0	0	0	0	0	0	0	0	0	0
tr|F8WBV5|F8WBV5_HUMAN;tr|G3XAJ4|G3XAJ4_HUMAN;tr|F8WCJ3|F8WCJ3_HUMAN;tr|B8ZZX4|B8ZZX4_HUMAN;sp|O14530|TXND9_HUMAN	0	9290100	0	0	6082100	9269900	0	0	0	0	0	0	0	33946000	0	0	0	0	0	0	0	0	0	0	0	0	0	0	0	0	0	0	0	0	0	0	0	0	0	0	0	0	0	0	0	0	0	0	0
tr|Q5T0Q6|Q5T0Q6_HUMAN;sp|O14531|DPYL4_HUMAN	0	0	0	0	0	0	18464000	11577000	19805000	16379000	0	14911000	0	0	0	0	0	0	0	9378400	0	0	0	0	0	0	0	0	0	0	0	0	0	0	0	0	0	0	0	0	0	0	0	0	0	0	0	0	0
sp|O14545|TRAD1_HUMAN;tr|F8VNX8|F8VNX8_HUMAN;tr|F8VWK2|F8VWK2_HUMAN;tr|F8VVF3|F8VVF3_HUMAN;tr|S4R2Z9|S4R2Z9_HUMAN	0	0	0	0	0	0	0	21174000	752050	15024000	0	24930000	14835000	0	0	0	0	0	2889000	7692400	0	0	0	5807500	7132500	0	0	13718000	8533200	0	0	25265000	17859000	0	0	0	9964300	0	0	0	0	0	0	0	0	0	0	0	0
sp|O14548|COX7R_HUMAN;tr|E5RJZ1|E5RJZ1_HUMAN;tr|H0YBD2|H0YBD2_HUMAN	0	0	0	0	46265000	35092000	44755000	49858000	43599000	57604000	0	69400000	49367000	29762000	0	8767400	0	0	43881000	34767000	32030000	0	0	0	0	0	0	0	0	0	0	0	0	0	0	0	0	0	0	0	0	0	0	0	0	0	0	0	0
sp|O14558|HSPB6_HUMAN;tr|A0A1X7SC65|A0A1X7SC65_HUMAN;tr|K7EP04|K7EP04_HUMAN	0	0	8112900	0	0	0	0	10320000	21278000	24487000	0	0	0	0	0	0	0	0	19587000	0	0	42433000	0	0	34258000	0	884550	26014000	40476000	36438000	42487000	55326000	4366300	0	0	82808000	0	0	0	0	0	0	0	0	7312700	19448000	0	0	0
sp|O14561|ACPM_HUMAN;tr|H3BNK3|H3BNK3_HUMAN	0	27123000	18024000	0	65719000	41513000	186100000	229340000	107630000	96822000	0	104160000	349690000	209330000	15101000	58926000	0	34240000	95816000	65638000	198980000	0	0	0	0	0	0	0	0	0	0	0	0	0	0	0	0	0	0	0	0	0	0	0	0	0	0	0	0
sp|O14562|UBFD1_HUMAN;tr|H3BRL3|H3BRL3_HUMAN;tr|H3BUM8|H3BUM8_HUMAN	37392000	15200000	0	0	0	0	13338000	6417200	0	0	0	0	0	11442000	0	26105000	20492000	10128000	12558000	0	7694800	0	0	0	0	0	0	0	0	0	0	0	0	0	0	0	0	0	0	0	0	0	0	0	0	0	0	0	0
tr|U3KQU4|U3KQU4_HUMAN;sp|O14569|C56D2_HUMAN	0	0	0	0	0	0	14880000	13923000	14518000	7524600	0	11897000	0	0	0	0	0	0	0	0	0	0	0	0	0	0	0	0	0	0	0	0	0	0	0	0	0	0	0	0	0	0	0	0	0	0	0	0	0
sp|O14579|COPE_HUMAN;tr|M0QXB4|M0QXB4_HUMAN;tr|M0R061|M0R061_HUMAN	111730000	78422000	20666000	4975500	102290000	66438000	303400000	196720000	194950000	157620000	29695000	177570000	263590000	211340000	84915000	120730000	0	44715000	195870000	154730000	154140000	0	0	0	18741000	0	31765000	0	0	0	0	0	0	0	0	0	23359000	0	0	72819000	0	31923000	19301000	21919000	11713000	0	0	0	35786000
sp|O14617|AP3D1_HUMAN;tr|A0A2R8Y4J3|A0A2R8Y4J3_HUMAN;tr|A0A087WYN6|A0A087WYN6_HUMAN;tr|K7ELX8|K7ELX8_HUMAN;tr|K7ERW8|K7ERW8_HUMAN	11674000	47478000	8870200	8374300	15934000	26066000	50800000	35787000	66216000	36838000	44894000	47046000	42948000	54786000	17309000	21742000	11289000	0	4702000	26834000	66797000	0	0	31209000	0	0	15281000	71901000	20940000	0	0	0	12243000	0	0	23705000	0	0	0	0	0	0	0	21703000	0	11857000	31876000	0	84216000
tr|J3KNF4|J3KNF4_HUMAN;sp|O14618|CCS_HUMAN;tr|E9PP76|E9PP76_HUMAN;tr|E9PK03|E9PK03_HUMAN	29971000	14181000	6649000	0	22482000	29846000	32746000	26920000	30648000	22299000	0	24267000	16920000	26922000	4693500	20228000	0	0	13374000	0	18341000	0	0	0	0	0	0	0	0	0	0	0	0	0	0	0	0	0	0	0	0	0	0	0	0	0	0	0	0
tr|I3L2N2|I3L2N2_HUMAN;sp|O14641|DVL2_HUMAN;tr|I3L0M7|I3L0M7_HUMAN;tr|I3L2W9|I3L2W9_HUMAN;tr|I3L0Z8|I3L0Z8_HUMAN	0	0	0	0	0	0	0	0	0	0	0	0	17663000	9126200	0	0	0	0	0	0	0	0	0	0	0	0	0	0	0	0	0	0	0	0	0	0	0	0	0	0	0	0	0	0	0	0	0	0	0
tr|A0A1B0GTU9|A0A1B0GTU9_HUMAN;sp|O14647|CHD2_HUMAN;tr|A0A0D9SEP7|A0A0D9SEP7_HUMAN;tr|A0A0D9SF92|A0A0D9SF92_HUMAN;tr|A0A0D9SGK0|A0A0D9SGK0_HUMAN;tr|B7Z3I4|B7Z3I4_HUMAN;tr|A0A0D9SFV8|A0A0D9SFV8_HUMAN;tr|A0A1B0GU59|A0A1B0GU59_HUMAN	0	6935600	0	0	0	10896000	0	5754700	0	0	0	13139000	6467500	27860000	0	6048400	0	0	0	0	0	0	0	0	0	0	0	0	0	0	0	0	0	0	0	0	0	0	0	0	0	0	0	0	0	0	0	0	0
tr|I3NI02|I3NI02_HUMAN;tr|A0A1W2PPP5|A0A1W2PPP5_HUMAN;tr|E7EQ34|E7EQ34_HUMAN;tr|A0A1W2PS81|A0A1W2PS81_HUMAN;tr|A0A1W2PQM3|A0A1W2PQM3_HUMAN;sp|O14653|GOSR2_HUMAN;tr|A0A1W2PPG1|A0A1W2PPG1_HUMAN;tr|A0A1W2PPG5|A0A1W2PPG5_HUMAN;tr|A0A1W2PRL0|A0A1W2PRL0_HUMAN;tr|A0A1W2PRP7|A0A1W2PRP7_HUMAN;tr|A0A1W2PS12|A0A1W2PS12_HUMAN;tr|A0A1W2PR02|A0A1W2PR02_HUMAN;tr|A0A1W2PR23|A0A1W2PR23_HUMAN;tr|A0A1W2PPW8|A0A1W2P…	23821000	19331000	9013000	0	0	0	0	21836000	0	0	0	20737000	0	0	0	15844000	0	0	0	0	11383000	0	0	0	0	0	0	0	0	0	0	0	0	0	0	0	0	0	0	0	0	0	0	0	0	0	0	0	0
sp|O14656|TOR1A_HUMAN	0	0	0	0	0	0	0	18272000	0	10554000	9728400	7859000	10815000	0	0	0	0	0	0	0	9814900	0	0	0	0	0	0	0	0	0	0	0	0	0	0	0	0	0	0	0	0	0	0	0	0	0	0	0	0
sp|O14657|TOR1B_HUMAN;tr|H0Y7C8|H0Y7C8_HUMAN	0	0	3868900	0	0	0	3841700	8114300	5581400	0	0	0	0	6974400	0	0	0	0	0	0	0	0	0	0	0	0	0	0	0	0	0	0	0	0	0	0	0	0	0	0	0	0	0	0	0	0	0	0	0
tr|Q96NX8|Q96NX8_HUMAN;sp|O14662|STX16_HUMAN;tr|H3BU86|H3BU86_HUMAN;tr|B7ZBM4|B7ZBM4_HUMAN;tr|B7ZBM5|B7ZBM5_HUMAN;tr|F8W9Z6|F8W9Z6_HUMAN;tr|B7ZBM8|B7ZBM8_HUMAN	0	0	0	0	0	0	0	0	0	0	0	0	0	0	0	0	0	0	0	7095200	0	0	0	0	0	0	7060400	0	0	0	0	0	0	0	0	0	0	0	0	0	0	0	0	0	0	0	0	0	0
sp|O14672|ADA10_HUMAN	13028000	57444000	37273000	21910000	64442000	55730000	10894000	36007000	23963000	11938000	20050000	18496000	25519000	19769000	54820000	47131000	34612000	58766000	0	30943000	27177000	0	0	0	0	0	0	0	0	0	0	0	0	0	0	0	0	0	0	0	0	0	0	24673000	0	0	0	0	0
sp|O14713|ITBP1_HUMAN	0	0	0	0	0	0	0	0	0	0	0	0	9071800	6389400	0	0	0	0	0	0	0	0	0	0	0	0	0	0	0	0	0	0	0	0	0	0	0	0	0	0	0	0	0	0	0	0	0	0	0
sp|O14727|APAF_HUMAN;tr|C9JLV4|C9JLV4_HUMAN;tr|F8VNZ0|F8VNZ0_HUMAN	0	0	0	0	0	8092900	0	0	0	3704700	0	0	12120000	11067000	20742000	0	8245200	0	0	0	0	0	0	0	0	0	0	0	0	0	0	0	0	0	0	0	0	0	0	0	0	0	0	0	0	0	0	0	0
tr|Q6PIP6|Q6PIP6_HUMAN;tr|K7EL65|K7EL65_HUMAN;tr|K7ELF8|K7ELF8_HUMAN;sp|O14732|IMPA2_HUMAN	0	0	0	0	0	0	0	0	0	0	0	0	0	0	0	0	0	0	0	0	0	0	0	0	0	0	0	0	0	0	0	0	0	0	0	0	0	0	0	0	0	0	0	0	0	0	0	0	0
sp|O14734|ACOT8_HUMAN;tr|H7C5A7|H7C5A7_HUMAN;tr|E9PJN0|E9PJN0_HUMAN;tr|H0Y698|H0Y698_HUMAN;tr|Q9BR14|Q9BR14_HUMAN;tr|E9PMC4|E9PMC4_HUMAN;tr|E9PIS4|E9PIS4_HUMAN	0	0	0	0	0	0	0	0	0	8851300	0	9616700	0	9413200	0	0	0	0	0	0	4646800	0	0	0	0	0	0	0	0	0	0	0	0	0	0	0	0	0	0	0	0	0	0	0	0	0	0	0	0
tr|B3KY94|B3KY94_HUMAN;sp|O14735|CDIPT_HUMAN;tr|H3BUR9|H3BUR9_HUMAN	25643000	27480000	56390000	29946000	45357000	50701000	14372000	0	0	6985500	0	59771000	36605000	0	44323000	85013000	0	63399000	0	4020400	17745000	0	0	0	0	0	0	0	0	0	0	0	0	0	0	0	0	0	0	0	0	0	0	0	0	0	0	0	0
sp|O14737|PDCD5_HUMAN;tr|K7EQA1|K7EQA1_HUMAN;tr|K7ESJ4|K7ESJ4_HUMAN;tr|Q3HM38|Q3HM38_HUMAN;tr|X6R2P6|X6R2P6_HUMAN	148930000	127300000	32143000	0	37373000	17993000	57411000	66669000	43611000	61499000	65420000	34889000	28827000	113690000	111800000	20311000	0	0	54668000	59718000	29788000	66533000	21551000	57542000	21543000	49995000	30680000	70694000	68601000	29703000	0	17753000	70763000	0	0	0	81125000	0	0	0	0	0	0	39176000	0	0	278870000	0	0
sp|O14744|ANM5_HUMAN;tr|H0YJX6|H0YJX6_HUMAN;tr|G3V580|G3V580_HUMAN;tr|G3V2X6|G3V2X6_HUMAN;tr|G3V5L5|G3V5L5_HUMAN;tr|G3V2L6|G3V2L6_HUMAN;tr|C9JSX3|C9JSX3_HUMAN;tr|H0YJ77|H0YJ77_HUMAN;tr|H0YJD3|H0YJD3_HUMAN;tr|G3V507|G3V507_HUMAN;tr|G3V2F5|G3V2F5_HUMAN;tr|H7BZ44|H7BZ44_HUMAN;tr|G3V5T6|G3V5T6_HUMAN	61797000	45039000	16312000	0	54415000	41106000	79872000	26411000	21391000	52892000	28231000	70103000	27016000	145960000	50615000	63199000	18913000	21446000	17350000	66932000	35586000	25659000	39563000	32381000	40514000	39327000	0	0	67320000	0	0	35387000	25487000	58214000	0	0	0	0	103600000	0	12451000	0	0	59292000	43837000	57506000	0	0	39195000
sp|O14745|NHRF1_HUMAN;tr|J3QRP6|J3QRP6_HUMAN;tr|J3QRA3|J3QRA3_HUMAN	257750000	131710000	116450000	0	213250000	46022000	214060000	147090000	108490000	183750000	79161000	267480000	145390000	160190000	127980000	112480000	36739000	57219000	230540000	247620000	141530000	214280000	125780000	146280000	197950000	263150000	190190000	98638000	101690000	48555000	153120000	201820000	109360000	0	146130000	177910000	225020000	33342000	243080000	130650000	35511000	124990000	112790000	154840000	213520000	208670000	72833000	232080000	179570000
tr|A0A804HJ17|A0A804HJ17_HUMAN;sp|O14773|TPP1_HUMAN;tr|A0A2R8Y7U1|A0A2R8Y7U1_HUMAN;tr|A0A2R8YD45|A0A2R8YD45_HUMAN;tr|A0A2R8Y7I4|A0A2R8Y7I4_HUMAN;tr|A0A2R8YD72|A0A2R8YD72_HUMAN;tr|A0A2R8YDY1|A0A2R8YDY1_HUMAN;tr|A0A2R8YE64|A0A2R8YE64_HUMAN	240960000	430020000	163790000	0	72156000	162410000	1039700000	389600000	513620000	231270000	0	491520000	360000000	666080000	13446000	258730000	58050000	192050000	347840000	342400000	267420000	269010000	20165000	225420000	115270000	176670000	370900000	85833000	89379000	0	126660000	114680000	134590000	98458000	120610000	6986200	253410000	0	191830000	0	88201000	40112000	69314000	246520000	262280000	290390000	79648000	0	354860000
sp|O14776|TCRG1_HUMAN;tr|A0A7P0T8N8|A0A7P0T8N8_HUMAN;tr|G3V220|G3V220_HUMAN;sp|Q5VWI1|TCRGL_HUMAN	103580000	84026000	17791000	0	90018000	163920000	26542000	222810000	35801000	128500000	40321000	154250000	204250000	247790000	10329000	9249900	23079000	0	46756000	58005000	123060000	0	44871000	45349000	76417000	62030000	45321000	44724000	97571000	122710000	26945000	115070000	72976000	130380000	0	76162000	74089000	0	135220000	0	43577000	30198000	89499000	84105000	45677000	103570000	17775000	0	65846000
tr|E9PEP6|E9PEP6_HUMAN;sp|O14786|NRP1_HUMAN;tr|Q5JWQ6|Q5JWQ6_HUMAN;tr|E7EX60|E7EX60_HUMAN;tr|Q5T7F0|Q5T7F0_HUMAN;tr|Q5JWQ4|Q5JWQ4_HUMAN;tr|Q5JWQ2|Q5JWQ2_HUMAN	0	0	0	0	0	12538000	16341000	0	27498000	0	0	0	0	0	0	19090000	0	0	0	0	0	0	0	0	0	0	0	0	0	0	0	0	0	0	0	0	0	0	0	0	0	0	0	0	0	0	0	0	0
sp|O14787|TNPO2_HUMAN;tr|A0A075B780|A0A075B780_HUMAN;tr|K7ESC1|K7ESC1_HUMAN;tr|K7ENW1|K7ENW1_HUMAN;tr|K7EMA3|K7EMA3_HUMAN;tr|K7ESG1|K7ESG1_HUMAN	0	22647000	24634000	0	15602000	10296000	0	15942000	21579000	18390000	22870000	18920000	37700000	30742000	0	16196000	0	0	37453000	13046000	27509000	0	0	0	0	0	0	0	0	0	0	0	0	0	0	0	0	0	0	0	0	0	0	0	0	0	0	0	0
sp|O14791|APOL1_HUMAN	0	0	0	0	0	0	12081000	8472300	0	11080000	0	0	0	0	0	0	0	0	0	0	8741600	0	149880000	36029000	0	0	0	41114000	0	0	0	0	0	0	0	0	0	0	0	0	0	0	0	0	0	0	0	0	0
sp|O14818|PSA7_HUMAN;tr|H0Y586|H0Y586_HUMAN;sp|Q8TAA3|PSMA8_HUMAN;tr|A0A087WYS6|A0A087WYS6_HUMAN;tr|F5GY34|F5GY34_HUMAN	394870000	912280000	125710000	105810000	201090000	269400000	787570000	779920000	571900000	683860000	241360000	680270000	552120000	751530000	306200000	272780000	203350000	189650000	408560000	558510000	529380000	272730000	103310000	138450000	195750000	214550000	331400000	117560000	132910000	196420000	78917000	125280000	413180000	175140000	120090000	82202000	206740000	0	169280000	0	48674000	297610000	230900000	282860000	191130000	1324800000	197510000	0	327790000
sp|O14828|SCAM3_HUMAN	119770000	106250000	131080000	166890000	131180000	103800000	17379000	84663000	59431000	115560000	64103000	76134000	52089000	69910000	109020000	109510000	50157000	101370000	28556000	53680000	43060000	35994000	0	92091000	12632000	32841000	51746000	22275000	103610000	0	153640000	14621000	35261000	66158000	0	0	59736000	0	77496000	0	0	67307000	54446000	58149000	31599000	30829000	22638000	0	73339000
sp|O14841|OPLA_HUMAN;tr|A0A087WY99|A0A087WY99_HUMAN	0	0	0	0	0	0	0	0	0	0	0	0	0	0	0	0	0	0	0	0	0	0	0	0	0	0	0	0	0	0	0	0	0	0	0	0	0	0	0	0	0	0	0	0	0	0	0	0	0
tr|H3BTL2|H3BTL2_HUMAN;tr|H3BS02|H3BS02_HUMAN;sp|O14874|BCKD_HUMAN;tr|H3BNP3|H3BNP3_HUMAN	25709000	0	12255000	0	10882000	17664000	22617000	12931000	18246000	0	0	0	0	0	0	11463000	0	0	0	0	0	0	0	0	0	0	0	0	0	0	0	0	0	0	0	0	0	0	0	0	0	0	0	0	0	0	0	0	0
tr|A0A7P0T855|A0A7P0T855_HUMAN;sp|O14879|IFIT3_HUMAN;tr|A0A7P0T7D6|A0A7P0T7D6_HUMAN	8834200	0	0	0	0	4970800	7272800	9104900	16655000	26711000	22278000	4517900	0	25356000	24983000	0	0	26143000	4284800	5185200	161540000	0	0	0	0	0	53076000	0	0	0	0	0	0	0	0	0	0	0	0	0	0	0	0	0	0	0	0	0	23116000
tr|Q5VV89|Q5VV89_HUMAN;sp|O14880|MGST3_HUMAN;tr|Q5VV87|Q5VV87_HUMAN	0	24894000	0	0	41868000	95602000	40986000	31513000	36947000	25062000	0	11803000	51147000	25793000	14235000	63955000	0	0	23334000	60219000	84279000	0	0	0	0	0	0	0	0	0	0	0	0	0	0	0	0	0	0	0	0	0	0	0	0	0	0	0	0
tr|H0YEL0|H0YEL0_HUMAN;tr|A0A3B3IU42|A0A3B3IU42_HUMAN;sp|O14893|GEMI2_HUMAN;tr|G5EA29|G5EA29_HUMAN;tr|H0YDP6|H0YDP6_HUMAN	0	4868700	0	0	0	0	0	0	0	0	0	0	0	0	0	3673000	0	0	0	0	0	0	0	0	0	0	0	0	0	0	0	0	0	0	0	0	0	0	0	0	0	0	0	0	0	0	0	0	0
sp|O14907|TX1B3_HUMAN;tr|A0A087X282|A0A087X282_HUMAN	0	0	49853000	0	0	0	45107000	64978000	31042000	54396000	0	42206000	37408000	56948000	0	34714000	0	0	43723000	41878000	27553000	190930000	0	0	35692000	0	49153000	0	0	0	32807000	55844000	0	0	0	0	0	0	0	0	0	0	0	0	0	0	0	0	0
sp|O14908|GIPC1_HUMAN;tr|K7EM11|K7EM11_HUMAN;tr|K7ELJ2|K7ELJ2_HUMAN;tr|K7ESN1|K7ESN1_HUMAN;sp|Q8TF64|GIPC3_HUMAN	0	0	7099800	0	0	0	0	5616200	4781100	6016500	0	13832000	10975000	29751000	0	0	9491900	0	0	6875500	5102200	0	0	0	0	0	0	0	0	0	0	0	0	0	0	0	0	0	0	0	0	0	0	0	0	0	0	0	0
sp|O14920|IKKB_HUMAN;tr|A0A499FJS7|A0A499FJS7_HUMAN;tr|G3V105|G3V105_HUMAN;tr|A0A7P0SVL5|A0A7P0SVL5_HUMAN;tr|E5RGW5|E5RGW5_HUMAN;tr|A0A7I2V4L0|A0A7I2V4L0_HUMAN;tr|A0A7P0NCV2|A0A7P0NCV2_HUMAN;tr|J3KNS5|J3KNS5_HUMAN;tr|E5RJH2|E5RJH2_HUMAN;tr|E5RGA0|E5RGA0_HUMAN;tr|E5RIW0|E5RIW0_HUMAN;tr|E5RFT3|E5RFT3_HUMAN	7751300	27928000	0	0	22709000	19388000	0	10358000	0	14303000	0	36387000	15935000	52595000	7619100	11828000	0	0	58292000	17622000	11247000	0	0	0	0	0	0	0	0	0	0	0	0	0	0	0	0	0	0	0	0	0	0	0	0	0	0	0	0
sp|O14925|TIM23_HUMAN;sp|Q5SRD1|TI23B_HUMAN	18108000	0	0	0	0	12129000	6809100	6698500	0	0	0	8315600	0	13009000	5781400	10720000	0	0	0	0	10962000	0	0	0	0	0	0	0	0	0	0	0	0	0	0	0	0	0	0	0	0	0	0	0	0	0	0	0	0
sp|O14929|HAT1_HUMAN;tr|F8W9G7|F8W9G7_HUMAN	26651000	25942000	0	0	18296000	0	28536000	11122000	31598000	26146000	12964000	46839000	22429000	59308000	35530000	10404000	0	0	25935000	13697000	7614100	0	0	0	0	0	21807000	0	0	0	0	30882000	0	0	0	0	27089000	0	24644000	1708700	0	0	0	24671000	34440000	13508000	101300000	0	0
sp|O14933|UB2L6_HUMAN;tr|E9PQT7|E9PQT7_HUMAN;tr|E9PKW8|E9PKW8_HUMAN	13795000	14795000	0	0	0	0	18622000	40936000	0	0	0	61599000	12798000	16396000	91706000	7562400	0	0	6033000	8806800	9269300	0	0	0	0	0	0	0	0	0	0	0	0	0	0	0	0	0	0	0	0	0	0	0	0	0	0	0	0
tr|A0A2U3TZN6|A0A2U3TZN6_HUMAN;tr|A0A2U3TZM4|A0A2U3TZM4_HUMAN;tr|A0A7I2RJN6|A0A7I2RJN6_HUMAN;tr|A0A2R8YFN5|A0A2R8YFN5_HUMAN;tr|A0A2U3TZM1|A0A2U3TZM1_HUMAN;tr|A0A2R8YE77|A0A2R8YE77_HUMAN;sp|O14936|CSKP_HUMAN;tr|Q5JS79|Q5JS79_HUMAN;tr|A0A2R8YEK3|A0A2R8YEK3_HUMAN;tr|A0A2R8Y6F8|A0A2R8Y6F8_HUMAN;tr|A0A2R8Y3B3|A0A2R8Y3B3_HUMAN;tr|Q5JS72|Q5JS72_HUMAN;tr|A0A2R8YEJ7|A0A2R8YEJ7_HUMAN;tr|A0A2R8Y6D8|A0A2R8Y6…	11536000	16251000	29997000	0	0	0	0	16451000	0	0	0	0	0	0	0	25588000	0	0	0	0	0	0	0	0	0	0	0	0	0	0	0	0	0	0	0	0	0	0	0	0	0	0	0	0	0	0	0	0	0
sp|O14939|PLD2_HUMAN;tr|I3L222|I3L222_HUMAN;tr|I3L1F3|I3L1F3_HUMAN;tr|I3L381|I3L381_HUMAN;tr|I3L3I7|I3L3I7_HUMAN	0	0	0	0	0	0	3651300	0	7859300	0	0	6191700	0	0	0	0	0	0	0	0	0	0	0	0	0	0	0	0	0	0	0	0	0	0	0	0	0	0	0	0	0	0	0	0	0	0	0	0	0
sp|O14949|QCR8_HUMAN	0	11781000	0	0	0	0	15710000	12555000	0	0	0	8865700	0	56307000	0	0	0	0	0	0	4817300	0	0	0	0	0	0	0	0	0	0	0	0	0	0	0	0	0	0	0	0	0	0	0	0	0	0	0	0
sp|P19105|ML12A_HUMAN;sp|O14950|ML12B_HUMAN;tr|J3QRS3|J3QRS3_HUMAN;tr|J3KTJ1|J3KTJ1_HUMAN	399940000	886250000	587430000	458270000	446670000	402120000	699430000	2061600000	859530000	944170000	16406000	1113700000	1518600000	1622000000	658840000	519310000	1023500000	490660000	1154900000	1299900000	2256300000	940530000	392930000	351260000	337930000	246360000	491600000	179650000	514930000	512730000	241480000	407340000	362450000	406640000	259490000	114020000	532210000	462910000	424250000	510320000	225960000	367390000	396520000	447180000	608700000	63771000	372850000	0	290640000
sp|O14958|CASQ2_HUMAN	0	0	0	0	0	0	0	0	0	0	0	0	0	0	0	0	0	0	0	0	0	0	21521000	0	0	0	0	0	0	0	0	0	0	0	0	0	0	0	0	0	0	0	0	0	0	0	0	0	0
tr|A0A7I2V5A3|A0A7I2V5A3_HUMAN;tr|A0A7I2V3Z1|A0A7I2V3Z1_HUMAN;tr|A0A7I2V637|A0A7I2V637_HUMAN;sp|O14964|HGS_HUMAN;tr|A0A7I2V3J3|A0A7I2V3J3_HUMAN;tr|A0A7I2V2R9|A0A7I2V2R9_HUMAN;tr|A0A7I2V2W5|A0A7I2V2W5_HUMAN;tr|A0A7I2V2D8|A0A7I2V2D8_HUMAN;tr|A0A7I2V3F9|A0A7I2V3F9_HUMAN;tr|A0A7I2V3I8|A0A7I2V3I8_HUMAN;tr|A0A7I2V5A2|A0A7I2V5A2_HUMAN;tr|A0A7I2V2K2|A0A7I2V2K2_HUMAN;tr|A0A7I2V6E0|A0A7I2V6E0_HUMAN;tr|A0A7…	26099000	21321000	20732000	0	69128000	35576000	15252000	50782000	35991000	40821000	30274000	44578000	34039000	48294000	21592000	67279000	18258000	0	16997000	21167000	0	0	0	61047000	28227000	0	0	0	0	0	0	0	0	0	0	0	0	0	0	0	0	0	0	0	0	0	0	0	33305000
sp|O14966|RAB7L_HUMAN;tr|E9PL56|E9PL56_HUMAN	59093000	43265000	0	0	33252000	33856000	8019100	27868000	11380000	20835000	44531000	24722000	44885000	17384000	22278000	29886000	39802000	0	0	97039000	58654000	0	0	0	0	0	0	0	0	0	0	0	0	0	0	0	0	0	0	0	0	0	0	0	0	0	0	0	0
sp|O14972|VP26C_HUMAN;tr|A8MTY9|A8MTY9_HUMAN;tr|A8MY26|A8MY26_HUMAN	0	15447000	11330000	0	9505100	9249200	0	6873100	0	0	0	9518800	8479600	26640000	0	8474300	0	23551000	0	13730000	40112000	0	0	0	0	0	0	0	0	0	0	0	0	0	0	0	0	0	0	0	0	0	0	0	0	0	0	0	0
sp|O14974|MYPT1_HUMAN;tr|A0A3B3ISH4|A0A3B3ISH4_HUMAN;tr|H0YHI8|H0YHI8_HUMAN;tr|H0YIS4|H0YIS4_HUMAN;tr|H0YIM2|H0YIM2_HUMAN;tr|A0A0U1RQZ1|A0A0U1RQZ1_HUMAN;tr|H0YHL8|H0YHL8_HUMAN;tr|H0YIS3|H0YIS3_HUMAN;tr|F8VW28|F8VW28_HUMAN	57658000	69538000	41418000	8490600	36142000	53600000	34756000	165060000	29535000	110930000	51833000	96311000	94525000	159360000	57006000	88001000	44233000	47471000	82121000	81892000	37395000	0	0	0	0	0	1237600	0	0	0	0	0	0	0	0	0	0	0	0	13499000	0	0	0	0	0	0	0	0	0
sp|O14975|S27A2_HUMAN;tr|G3V1R7|G3V1R7_HUMAN	0	0	0	0	0	0	0	0	0	0	0	0	0	0	0	0	0	0	0	0	0	0	0	0	0	0	10509000	0	0	0	0	0	0	0	0	13036000	1731100	0	0	0	0	0	0	5085400	0	0	0	0	0
sp|O14976|GAK_HUMAN;tr|A0A087X1U9|A0A087X1U9_HUMAN;tr|D6RAW3|D6RAW3_HUMAN;tr|D6RF16|D6RF16_HUMAN;tr|H0Y9M4|H0Y9M4_HUMAN;tr|D6RC24|D6RC24_HUMAN;tr|D6RAQ7|D6RAQ7_HUMAN;tr|D6RE78|D6RE78_HUMAN	0	0	0	0	0	0	0	0	0	0	0	0	0	0	0	0	0	0	0	0	0	23633000	6177700	31005000	36352000	41943000	56667000	0	38670000	43090000	32350000	47132000	67736000	53217000	31557000	34832000	30091000	0	58968000	0	15934000	43285000	45349000	43308000	41678000	44416000	34530000	0	9225300
tr|A0A087WUK2|A0A087WUK2_HUMAN;sp|O14979|HNRDL_HUMAN	120990000	77055000	34414000	0	93277000	58988000	78271000	572920000	117780000	398850000	214530000	315620000	448240000	876620000	53264000	66017000	31750000	20591000	538260000	486750000	354660000	87955000	0	117170000	106460000	137900000	250450000	148820000	95204000	187130000	0	215210000	73027000	183540000	0	59660000	274060000	116910000	100580000	0	66382000	98895000	126750000	321640000	187800000	178250000	218930000	0	55664000
sp|O14980|XPO1_HUMAN;tr|A0A7I2V461|A0A7I2V461_HUMAN;tr|A0A7I2V2Y6|A0A7I2V2Y6_HUMAN;tr|A0A7I2V2H0|A0A7I2V2H0_HUMAN;tr|A0A7I2V2S3|A0A7I2V2S3_HUMAN;tr|A0A7I2YQV4|A0A7I2YQV4_HUMAN;tr|A0A7I2V3W6|A0A7I2V3W6_HUMAN;tr|A0A7I2V3P3|A0A7I2V3P3_HUMAN;tr|A0A7I2V6B9|A0A7I2V6B9_HUMAN;tr|A0A7I2V3N0|A0A7I2V3N0_HUMAN;tr|A0A7I2V488|A0A7I2V488_HUMAN;tr|A0A7I2YQX3|A0A7I2YQX3_HUMAN;tr|A0A7I2V4A3|A0A7I2V4A3_HUMAN;tr|C9J…	40681000	127430000	2230100	0	68014000	25509000	104580000	115450000	79496000	280650000	16471000	377420000	233970000	359450000	26739000	47486000	15024000	9148300	114080000	235120000	290690000	12231000	11120000	12690000	18993000	19702000	73374000	45210000	32370000	18855000	13916000	14647000	14648000	26271000	0	1254900	22952000	0	0	0	7130500	6524600	0	15234000	17079000	26072000	0	0	63943000
tr|A0A0A0MTH9|A0A0A0MTH9_HUMAN;sp|O14981|BTAF1_HUMAN	0	20160000	0	0	0	0	0	0	0	0	16265000	0	0	0	7173700	7665300	0	0	0	0	0	0	0	0	0	0	0	0	0	0	0	0	0	0	0	0	0	0	0	0	0	0	0	0	0	0	0	0	0
sp|O14983|AT2A1_HUMAN;tr|H3BUT9|H3BUT9_HUMAN	0	0	0	0	0	0	0	0	0	0	0	0	0	0	0	0	0	0	0	0	0	0	0	0	0	0	0	0	0	0	0	0	0	0	0	0	10913000	0	0	0	0	0	0	0	0	0	0	0	0
tr|E7ERY8|E7ERY8_HUMAN;sp|O15014|ZN609_HUMAN	0	0	0	0	0	0	0	0	0	0	0	0	0	0	0	0	0	0	0	0	0	0	0	0	0	0	0	0	0	0	0	0	0	0	0	0	0	0	0	0	0	0	0	0	0	0	0	0	0
tr|A0A087WYQ1|A0A087WYQ1_HUMAN;sp|O15020|SPTN2_HUMAN;tr|A4QPE4|A4QPE4_HUMAN	0	7939400	0	0	64207000	16693000	9374500	8280000	0	11957000	0	16976000	16962000	7818600	0	9104200	0	0	0	0	0	0	0	0	0	0	0	0	0	0	0	0	0	0	0	0	0	0	0	0	0	0	0	0	0	0	0	0	0
sp|O15027|SC16A_HUMAN;tr|F1T0I1|F1T0I1_HUMAN;tr|A0A3F2YNX0|A0A3F2YNX0_HUMAN;tr|A0A3F2YNZ0|A0A3F2YNZ0_HUMAN;tr|X6RGP5|X6RGP5_HUMAN;tr|A0A0C4DH09|A0A0C4DH09_HUMAN;tr|Q8N9G1|Q8N9G1_HUMAN	22833000	64996000	24374000	14296000	77262000	57245000	10546000	53856000	17488000	16521000	8940800	48610000	38787000	64067000	37233000	43601000	3042400	15406000	0	33400000	23931000	0	0	66091000	0	34390000	0	0	0	0	46160000	22543000	23172000	24872000	0	37264000	0	0	36534000	0	0	31420000	0	12654000	0	27530000	0	0	9316400
sp|O15031|PLXB2_HUMAN;tr|A6QRG9|A6QRG9_HUMAN;tr|E2PU09|E2PU09_HUMAN;tr|A6QRH1|A6QRH1_HUMAN;tr|H0Y7X5|H0Y7X5_HUMAN;tr|H0Y6J7|H0Y6J7_HUMAN;tr|H0YAM9|H0YAM9_HUMAN;tr|F5H3A2|F5H3A2_HUMAN;tr|B4DHQ7|B4DHQ7_HUMAN	67281000	95917000	27387000	27948000	139220000	151380000	44274000	129390000	45930000	16971000	51193000	128290000	84579000	151470000	16858000	85119000	0	207510000	0	82362000	19001000	0	0	12387000	0	0	0	0	0	0	0	0	0	0	0	0	0	0	0	0	0	0	0	0	0	0	0	0	18732000
sp|O15037|KHNYN_HUMAN	0	0	0	0	0	0	0	0	0	0	0	0	0	0	0	0	0	0	0	0	0	0	0	0	0	0	7572500	0	0	0	0	0	0	0	0	0	0	0	0	0	0	0	0	0	0	0	0	0	0
sp|O15042|SR140_HUMAN;tr|E7ET15|E7ET15_HUMAN;tr|E7EW00|E7EW00_HUMAN;tr|H0Y8D9|H0Y8D9_HUMAN;tr|C9J5L1|C9J5L1_HUMAN;tr|U3KPT1|U3KPT1_HUMAN;tr|C9JDJ7|C9JDJ7_HUMAN;tr|H7C4V2|H7C4V2_HUMAN	9131600	22765000	9709200	0	19624000	88162000	0	58605000	15171000	39913000	10361000	60095000	32713000	67951000	22285000	46484000	7317600	7201200	4573300	18485000	38062000	0	0	0	0	0	20423000	0	20408000	0	0	0	0	0	0	0	28245000	0	0	0	0	0	0	0	0	0	0	0	0
sp|O15047|SET1A_HUMAN;tr|A0A804HLA6|A0A804HLA6_HUMAN;tr|C9J2Z9|C9J2Z9_HUMAN	12597000	0	0	0	12676000	0	0	0	0	0	89244000	0	0	0	9786300	12751000	0	0	0	0	0	0	0	0	0	0	0	0	0	0	0	0	0	0	0	0	0	0	0	0	0	0	0	0	0	0	0	0	0
sp|O15061|SYNEM_HUMAN;tr|A0A075B7B1|A0A075B7B1_HUMAN;tr|H0YL34|H0YL34_HUMAN;tr|C9JIE4|C9JIE4_HUMAN	0	0	0	0	0	0	0	12324000	5043300	12583000	0	6792700	9103600	0	0	0	0	0	0	0	0	0	0	0	0	0	0	0	0	0	0	0	0	0	0	0	0	0	0	0	0	0	0	0	0	0	0	0	0
sp|O15066|KIF3B_HUMAN	0	0	22053000	0	12451000	0	4885900	90109000	18298000	16793000	0	47676000	0	0	2067000	3644800	0	0	0	0	0	162840000	0	0	0	0	0	0	0	0	0	0	0	0	0	0	0	96355000	0	0	0	0	0	0	0	0	0	0	0
sp|O15067|PUR4_HUMAN;tr|H0YGH1|H0YGH1_HUMAN;tr|J3QSG0|J3QSG0_HUMAN;tr|J3QSH6|J3QSH6_HUMAN;tr|J3KTL4|J3KTL4_HUMAN;tr|J3KT98|J3KT98_HUMAN;tr|J3KTQ5|J3KTQ5_HUMAN;tr|J3QL39|J3QL39_HUMAN	14755000	84886000	9600000	13717000	51685000	10652000	117200000	73579000	83659000	58133000	0	58326000	35799000	107620000	0	7901400	0	0	15926000	22344000	42403000	2043200	0	0	0	0	11312000	0	0	0	0	4114900	0	0	0	0	26869000	0	0	0	0	0	0	0	0	0	0	0	6301200
sp|O15069|NACAD_HUMAN	0	0	0	0	0	0	49643000	0	144960000	150660000	0	38046000	65449000	0	0	0	0	0	0	18986000	0	0	0	0	0	0	0	0	0	0	0	0	0	0	0	0	0	0	0	0	0	0	0	0	0	0	0	0	0
sp|O15075|DCLK1_HUMAN;tr|Q5VZY9|Q5VZY9_HUMAN	8157400	4809600	18404000	0	0	23535000	0	0	0	0	0	0	446920	0	0	9845900	10231000	0	0	0	0	0	0	0	0	0	0	0	0	0	0	0	0	0	0	0	28286000	0	0	0	0	0	0	0	0	0	0	0	0
sp|O15083|ERC2_HUMAN;tr|H7C4G9|H7C4G9_HUMAN	0	0	0	0	0	0	0	0	0	0	0	0	0	0	0	0	0	0	0	0	0	0	0	0	30772000	0	16673000	0	8637200	0	0	0	0	0	0	0	12463000	0	0	0	0	0	0	18059000	0	19537000	0	0	10948000
sp|O15111|IKKA_HUMAN	0	0	0	0	0	0	0	0	0	0	0	0	0	0	0	0	0	0	0	0	0	0	0	0	0	0	0	0	0	0	0	0	0	0	0	0	0	0	0	0	0	0	0	0	0	0	0	0	0
sp|O15116|LSM1_HUMAN;tr|E5RJ47|E5RJ47_HUMAN;tr|E5RH18|E5RH18_HUMAN	0	0	0	0	0	0	0	13740000	0	0	0	0	23408000	100060000	0	0	0	0	0	0	0	0	0	0	0	0	0	0	0	0	0	0	0	0	0	0	0	0	0	0	0	0	0	0	0	0	0	0	0
sp|O15117|FYB1_HUMAN;tr|D6RFJ5|D6RFJ5_HUMAN;tr|D6RAE8|D6RAE8_HUMAN;tr|D6RER7|D6RER7_HUMAN;tr|D6RC38|D6RC38_HUMAN	7869500	62688000	5421300	0	25975000	30607000	8839600	114010000	25530000	146420000	45714000	55947000	137680000	138730000	38972000	21120000	0	0	67214000	123710000	20167000	0	0	25338000	36462000	26776000	69164000	0	0	0	26966000	0	44892000	0	0	0	8267700	0	0	0	0	30852000	0	60285000	0	33575000	0	0	24592000
tr|K7EQ23|K7EQ23_HUMAN;sp|O15118|NPC1_HUMAN	0	0	0	0	9798700	0	5484600	4067900	0	0	0	0	0	0	0	6348000	0	0	0	0	0	0	0	0	0	0	0	0	0	0	0	0	0	0	0	0	0	0	0	0	0	0	0	0	0	0	0	0	0
sp|O15126|SCAM1_HUMAN;tr|A0A087WXB0|A0A087WXB0_HUMAN;tr|A0A087WU14|A0A087WU14_HUMAN;tr|A0A087WTX8|A0A087WTX8_HUMAN;tr|A0A087WZA6|A0A087WZA6_HUMAN	27031000	27622000	36516000	0	47175000	66518000	31199000	9874100	59819000	31434000	21401000	64823000	26300000	32295000	0	26685000	77284000	38307000	50590000	18334000	29292000	0	0	0	0	0	0	0	0	0	0	0	0	0	0	0	0	0	0	0	0	0	0	0	0	0	0	0	0
sp|O15127|SCAM2_HUMAN;tr|H3BV04|H3BV04_HUMAN;tr|H3BN93|H3BN93_HUMAN;tr|H3BPL9|H3BPL9_HUMAN	67725000	155930000	44944000	63724000	166330000	199460000	39355000	43957000	84983000	91294000	77949000	38508000	64394000	98706000	105310000	160330000	129840000	128200000	0	78662000	140580000	0	0	0	0	0	23619000	0	0	0	0	0	0	0	0	0	21932000	0	0	0	0	0	0	24839000	0	0	0	0	0
sp|O15143|ARC1B_HUMAN;tr|C9JEY1|C9JEY1_HUMAN;tr|C9K057|C9K057_HUMAN;tr|F8VXW2|F8VXW2_HUMAN;tr|C9JBJ7|C9JBJ7_HUMAN;tr|C9JTT6|C9JTT6_HUMAN;tr|C9JM51|C9JM51_HUMAN;tr|F8WEB3|F8WEB3_HUMAN	330980000	335880000	0	0	616360000	498160000	387160000	607200000	372370000	403900000	109390000	670570000	752500000	826200000	426950000	251970000	249950000	382290000	549500000	663550000	348820000	166980000	129220000	172170000	115080000	180550000	213750000	40164000	167010000	119090000	254740000	129310000	197250000	0	0	0	133220000	121560000	165960000	0	0	234820000	145200000	117080000	134820000	129800000	229260000	0	196370000
sp|O15144|ARPC2_HUMAN;tr|H7C3F9|H7C3F9_HUMAN;tr|C9JTV5|C9JTV5_HUMAN;tr|G5E9J0|G5E9J0_HUMAN;tr|G5E9S7|G5E9S7_HUMAN	420630000	660230000	219930000	116650000	252160000	275150000	1229900000	760920000	858250000	1249700000	318710000	676350000	811690000	1261300000	329930000	329910000	0	136330000	335030000	751250000	753830000	98621000	13589000	7279000	359650000	32016000	581380000	128570000	302070000	55489000	91648000	31678000	194030000	175370000	0	14501000	160800000	0	138740000	0	47231000	441430000	142220000	242330000	247220000	189980000	66994000	0	135480000
sp|O15145|ARPC3_HUMAN;tr|C9JZD1|C9JZD1_HUMAN	54518000	268260000	60326000	26744000	246800000	153870000	953800000	845390000	652110000	531570000	0	1063600000	1028800000	1051800000	41906000	91693000	52919000	43745000	529270000	678510000	711450000	27763000	0	3331200	41991000	7717200	51719000	0	5712300	11079000	0	0	37719000	0	0	0	0	0	496490000	0	0	91307000	20900000	33138000	12001000	15813000	0	0	4695700
sp|O15155|BET1_HUMAN;tr|H7C1N3|H7C1N3_HUMAN	0	39695000	0	0	25562000	0	0	0	0	0	0	0	0	0	7206400	13945000	0	10543000	0	0	0	0	0	0	0	0	0	0	0	0	0	0	0	0	0	0	0	0	0	0	0	0	0	0	0	0	0	0	0
tr|A0A2R8YEZ4|A0A2R8YEZ4_HUMAN;tr|A0A2R8Y5D3|A0A2R8Y5D3_HUMAN;sp|O15160|RPAC1_HUMAN;tr|A0A2R8YEY5|A0A2R8YEY5_HUMAN;tr|E7EQB9|E7EQB9_HUMAN;tr|D6RDJ3|D6RDJ3_HUMAN;tr|A0A2R8Y8D6|A0A2R8Y8D6_HUMAN;tr|H0Y723|H0Y723_HUMAN	15019000	5127900	0	0	0	0	0	14517000	0	12973000	10317000	19287000	14792000	24127000	0	9202900	0	0	0	0	7242000	0	0	0	0	0	0	0	0	0	0	0	0	0	0	0	0	0	0	0	0	0	0	0	0	0	0	0	0
tr|C9J7K9|C9J7K9_HUMAN;sp|O15162|PLS1_HUMAN;tr|C9J0H3|C9J0H3_HUMAN;tr|C9JE06|C9JE06_HUMAN;tr|C9J9P4|C9J9P4_HUMAN;tr|H7C5I5|H7C5I5_HUMAN	0	0	0	0	0	0	26463000	23943000	46019000	7786500	0	14086000	0	7436700	0	0	0	0	41197000	48263000	27342000	0	0	0	0	0	0	0	0	0	0	0	0	0	0	0	0	0	0	0	0	0	0	99086000	0	0	0	0	0
sp|O15164|TIF1A_HUMAN	0	0	0	0	9326700	10146000	0	5168500	0	0	0	0	0	0	0	0	0	0	0	0	0	0	0	0	0	0	0	0	0	0	0	0	0	0	0	0	0	0	0	0	0	0	0	0	0	0	0	0	0
sp|O15173|PGRC2_HUMAN;tr|U3KQM0|U3KQM0_HUMAN	51771000	83986000	131310000	122860000	124330000	191840000	65913000	65032000	92170000	61076000	126610000	161060000	48352000	98631000	97583000	55895000	19037000	110570000	24568000	41399000	94823000	228750000	88153000	74080000	104300000	189050000	111870000	50848000	73184000	105190000	120140000	124390000	87301000	59104000	187410000	104900000	67791000	11226000	225070000	0	146160000	158850000	146850000	150300000	104320000	120160000	63524000	0	87891000
sp|O15195|VILL_HUMAN;tr|C9JUR8|C9JUR8_HUMAN;tr|E9PFV5|E9PFV5_HUMAN;tr|D6R9H2|D6R9H2_HUMAN	0	0	0	0	0	18414000	0	0	0	0	0	0	0	0	0	11922000	0	0	0	0	0	0	0	0	0	0	0	0	0	0	0	0	0	0	0	0	0	0	0	0	0	0	0	0	0	0	0	0	0
sp|O15212|PFD6_HUMAN;tr|A2AB88|A2AB88_HUMAN	52544000	80042000	57047000	0	63350000	0	54066000	60207000	70014000	59763000	86725000	60687000	23020000	116420000	98079000	40518000	0	0	14802000	25823000	32902000	0	0	0	0	0	44587000	0	33807000	0	38324000	0	21431000	0	0	0	51633000	0	0	0	0	38536000	0	0	0	0	0	0	0
sp|O15213|WDR46_HUMAN;tr|H0Y6G3|H0Y6G3_HUMAN	0	0	0	0	0	0	11771000	0	0	0	0	120220000	0	0	0	0	0	0	0	0	0	0	0	0	0	0	0	0	0	0	0	0	0	0	0	0	0	0	0	0	0	0	0	0	0	0	0	0	0
sp|O15226|NKRF_HUMAN	0	0	12374000	0	0	0	0	0	0	0	0	0	0	1584200	0	0	0	0	0	0	0	0	0	0	0	0	0	0	0	0	0	0	0	0	0	0	0	0	0	0	0	0	0	0	0	0	0	0	0
sp|O15228|GNPAT_HUMAN;tr|Q5TBH8|Q5TBH8_HUMAN	0	0	0	0	0	7229400	0	0	0	0	0	0	0	5991600	0	0	0	0	0	0	0	0	0	0	0	0	0	0	0	0	0	0	0	0	0	0	0	0	0	0	0	0	0	0	0	0	0	0	0
sp|O15229|KMO_HUMAN	0	6513500	0	0	0	9361500	0	0	0	0	0	0	7856000	0	9847100	0	0	0	0	0	0	0	0	0	0	0	0	0	0	0	0	0	0	0	0	0	0	0	0	0	0	0	0	0	0	0	0	0	0
sp|O15230|LAMA5_HUMAN;tr|A0A087WYH7|A0A087WYH7_HUMAN	202220000	413690000	1714800000	2178400000	180890000	1085100000	26661000	1446400000	404210000	167790000	483020000	111710000	692550000	172950000	163180000	731540000	113660000	999170000	283230000	363330000	1045500000	0	0	118770000	130140000	11135000	63714000	4295500000	0	308990000	21222000	0	240780000	685360000	102400000	414790000	208210000	0	0	0	11029000	0	0	121820000	206390000	189590000	21013000	0	177460000
sp|O15231|ZN185_HUMAN;tr|H7C1R1|H7C1R1_HUMAN	12811000	10178000	13824000	0	194960000	23100000	9837400	10359000	8300000	8655200	0	80832000	12594000	12900000	0	11601000	19354000	0	0	8863800	6456500	0	0	0	0	0	0	0	0	0	0	0	0	0	0	0	0	0	0	0	0	0	0	0	0	0	0	0	0
sp|O15239|NDUA1_HUMAN	0	0	0	0	0	0	0	4435200	8994500	32621000	0	0	0	0	0	0	0	0	13054000	9832200	0	0	0	0	0	0	0	0	0	0	0	0	0	0	0	0	0	0	0	0	0	0	0	0	0	0	0	0	0
sp|O15247|CLIC2_HUMAN;tr|A6PVS0|A6PVS0_HUMAN	64439000	88415000	0	1813400	44703000	18609000	29109000	154370000	96079000	110820000	92850000	51876000	120190000	140250000	39274000	78691000	5025000	75282000	49174000	81471000	67642000	0	0	37219000	29549000	0	8681100	0	24314000	0	0	0	0	0	0	0	0	0	0	0	0	10699000	0	0	0	0	0	0	16332000
sp|O15254|ACOX3_HUMAN;tr|D6RJ89|D6RJ89_HUMAN	7825000	6571500	6809500	0	44605000	11531000	0	8539700	0	12906000	14402000	6619400	17509000	19392000	14919000	19336000	0	12425000	0	0	3479700	0	0	10399000	0	0	0	0	0	0	0	0	0	0	0	0	0	0	0	0	0	0	0	0	0	0	0	0	0
tr|Q5T092|Q5T092_HUMAN;tr|A0A0A0MR06|A0A0A0MR06_HUMAN;tr|Q5T091|Q5T091_HUMAN;sp|O15258|RER1_HUMAN;tr|Q5T093|Q5T093_HUMAN	24374000	0	0	0	32101000	58541000	36198000	68164000	20380000	13365000	0	75630000	47459000	57204000	47570000	0	55551000	102770000	16725000	18056000	51673000	0	0	0	0	0	49271000	0	40475000	0	89837000	0	41764000	0	0	0	0	0	0	0	0	51122000	0	33884000	25548000	34927000	0	0	36973000
tr|Q5T8U5|Q5T8U5_HUMAN;sp|O15260|SURF4_HUMAN;tr|B7Z1G8|B7Z1G8_HUMAN	13641000	20423000	40350000	25824000	46023000	34769000	91983000	33785000	18229000	18843000	0	126110000	83019000	100420000	33249000	32995000	60323000	19212000	28998000	30824000	266140000	0	0	0	39117000	0	36904000	4963300	22165000	0	0	23216000	13012000	0	0	0	11392000	0	20660000	0	0	61986000	40568000	18021000	0	61774000	4987300	0	54181000
sp|O15264|MK13_HUMAN	8069600	13847000	0	0	29178000	12562000	0	17870000	0	0	0	0	2269400	10111000	24548000	22679000	23361000	30445000	0	0	0	0	0	0	0	0	0	0	0	0	0	0	0	0	0	0	0	0	0	0	0	0	0	0	0	0	0	0	0
sp|O15269|SPTC1_HUMAN;tr|A0A2R8Y4S0|A0A2R8Y4S0_HUMAN;tr|A0A2R8Y6A2|A0A2R8Y6A2_HUMAN	0	23877000	12759000	0	20657000	0	0	17271000	9573700	13065000	0	22124000	8899100	9223000	30530000	27941000	0	26451000	10471000	10746000	0	0	0	0	0	0	0	0	0	0	0	0	0	0	0	0	0	0	0	0	0	0	0	0	0	0	0	0	0
sp|O15270|SPTC2_HUMAN;tr|H0YJV2|H0YJV2_HUMAN	0	14438000	0	0	17209000	24698000	0	14169000	0	0	0	14021000	6447900	17809000	15619000	7023300	0	0	0	0	0	0	0	0	0	0	0	0	0	0	0	0	0	0	0	0	0	0	0	0	0	0	0	0	0	0	0	0	0
sp|O15294|OGT1_HUMAN;tr|C9JZL3|C9JZL3_HUMAN	23582000	17173000	0	0	36155000	24971000	11376000	101290000	9389800	26616000	21308000	85527000	13849000	88636000	23892000	18136000	0	0	0	44421000	23909000	0	0	0	27408000	35544000	24570000	25275000	17832000	39918000	26913000	33138000	22073000	0	0	0	16636000	0	46769000	0	0	0	0	0	0	0	0	0	21521000
tr|I3L1D5|I3L1D5_HUMAN;sp|O15296|LX15B_HUMAN	0	0	0	0	0	0	0	0	0	0	0	0	0	0	0	0	0	0	0	0	0	0	0	0	0	0	0	0	0	0	0	0	0	0	0	0	0	0	0	0	0	0	0	0	0	0	0	0	0
sp|O15305|PMM2_HUMAN;tr|H3BV55|H3BV55_HUMAN;tr|A0A804HKA7|A0A804HKA7_HUMAN;tr|H3BPH4|H3BPH4_HUMAN;tr|H3BRM0|H3BRM0_HUMAN;tr|H3BR08|H3BR08_HUMAN;tr|H3BM92|H3BM92_HUMAN;tr|H3BV34|H3BV34_HUMAN;tr|H3BT06|H3BT06_HUMAN;tr|H3BNY9|H3BNY9_HUMAN;sp|Q92871|PMM1_HUMAN	28394000	19698000	0	0	36492000	27830000	85040000	23258000	10388000	37876000	0	38493000	54237000	71869000	21137000	0	0	0	21583000	19918000	24184000	41454000	0	47169000	39403000	40252000	22839000	36095000	43320000	39607000	60191000	55228000	0	44398000	0	42145000	30862000	0	0	0	0	44717000	0	28038000	0	0	0	0	0
tr|E9PHC0|E9PHC0_HUMAN;tr|E9PCZ3|E9PCZ3_HUMAN;tr|D6RJC3|D6RJC3_HUMAN;sp|O15327|INP4B_HUMAN;tr|E7EQN9|E7EQN9_HUMAN	0	0	0	0	0	0	0	0	0	0	0	0	0	0	0	0	0	0	0	0	0	0	0	0	0	0	0	0	0	0	0	0	0	0	0	0	0	0	0	0	0	0	0	0	0	0	0	0	0
tr|E9PES6|E9PES6_HUMAN;tr|E7ES08|E7ES08_HUMAN;tr|E7EQU1|E7EQU1_HUMAN;sp|O15347|HMGB3_HUMAN	57726000	21751000	96600000	0	96988000	58802000	50536000	47244000	35829000	0	0	21510000	51186000	39845000	35130000	41820000	0	0	33204000	16405000	35487000	0	0	40506000	0	0	69969000	0	0	0	0	0	27412000	0	0	0	0	0	0	0	0	0	0	0	178770000	0	0	0	0
sp|O15355|PPM1G_HUMAN	75586000	26831000	8382700	9083200	25064000	0	74925000	143820000	20514000	111590000	84737000	68047000	43624000	177240000	45456000	54533000	0	0	43988000	68518000	44244000	0	0	50501000	26540000	0	74638000	0	41618000	0	0	0	0	0	0	0	42694000	0	0	28880000	0	0	0	0	0	0	0	0	0
sp|O15357|SHIP2_HUMAN;tr|A0A0A0MTP6|A0A0A0MTP6_HUMAN;tr|F5H588|F5H588_HUMAN;tr|F5GY16|F5GY16_HUMAN;tr|H0YFZ4|H0YFZ4_HUMAN	0	0	0	0	19219000	15320000	0	2751200	0	0	13396000	11459000	0	2981800	6088200	9418000	0	12586000	0	0	0	0	0	0	0	0	0	0	0	0	0	0	0	0	0	0	0	0	0	0	0	0	0	0	0	0	0	0	0
sp|O15371|EIF3D_HUMAN;tr|B0QYA5|B0QYA5_HUMAN;tr|B0QYA6|B0QYA6_HUMAN;tr|B0QYA8|B0QYA8_HUMAN;tr|B0QYA4|B0QYA4_HUMAN;tr|A0A0D9SGB5|A0A0D9SGB5_HUMAN	87493000	153740000	14342000	0	86897000	113940000	256120000	196630000	213310000	110310000	51634000	271160000	190470000	339330000	60135000	57036000	0	11307000	12816000	102510000	165410000	0	0	0	0	0	24533000	0	0	0	0	0	0	0	0	0	6503500	0	38682000	0	22162000	0	6632300	86274000	34348000	24509000	0	0	49594000
sp|O15372|EIF3H_HUMAN;tr|B3KS98|B3KS98_HUMAN;tr|A0A087WZK9|A0A087WZK9_HUMAN;tr|E5RJT0|E5RJT0_HUMAN;tr|E5RGU4|E5RGU4_HUMAN;tr|E5RFW7|E5RFW7_HUMAN;tr|E5RFH0|E5RFH0_HUMAN;tr|E5RHC7|E5RHC7_HUMAN;tr|E5RH59|E5RH59_HUMAN	7842000	3923900	0	0	6406500	6906700	191900000	152530000	10143000	488570000	9882900	330460000	97998000	58651000	9189500	7641900	7789100	5216900	46561000	86917000	107560000	0	0	5674500	1599600	1931100	33716000	2301200	3534200	8412300	3256700	9527700	3234700	14096000	19220000	8123600	7080300	8824200	8502800	291440000	0	1977500	5545300	1713400	2566200	4890300	28532000	171080000	923680
sp|O15379|HDAC3_HUMAN;tr|E7ESJ6|E7ESJ6_HUMAN	0	0	0	0	0	0	0	8016600	0	0	0	0	12592000	5086000	0	0	0	0	0	8597300	0	0	0	0	0	0	0	0	0	0	0	0	0	0	0	0	0	0	0	0	0	0	0	0	0	0	0	0	0
sp|O15382|BCAT2_HUMAN;tr|B3KSI3|B3KSI3_HUMAN;tr|M0QXF9|M0QXF9_HUMAN;tr|M0QZ10|M0QZ10_HUMAN;tr|M0QZP4|M0QZP4_HUMAN;tr|M0R2K7|M0R2K7_HUMAN	61585000	7181000	42898000	0	40934000	60671000	198810000	156930000	136430000	90935000	0	67596000	88463000	184340000	28022000	55227000	30032000	23587000	14557000	126590000	83109000	0	0	0	31669000	92110000	62946000	40796000	67512000	0	57960000	0	0	0	0	34683000	71986000	0	102150000	0	0	0	0	64139000	0	42462000	0	0	13794000
sp|O15397|IPO8_HUMAN;tr|A0A087WXH2|A0A087WXH2_HUMAN;tr|F5GXT5|F5GXT5_HUMAN;tr|F5H244|F5H244_HUMAN;tr|H0YH64|H0YH64_HUMAN	0	9600300	0	0	0	0	7287700	0	0	8174400	0	0	0	8069300	0	0	0	0	0	0	0	0	0	0	0	0	0	0	0	0	0	0	0	0	0	0	0	0	0	0	0	0	0	0	0	0	0	0	0
sp|O15400|STX7_HUMAN	342850000	16816000	95318000	29818000	316490000	271000000	199670000	321440000	249600000	427350000	445450000	338520000	141900000	380920000	204390000	253260000	0	43592000	131590000	218490000	197040000	183950000	70682000	47728000	110060000	48895000	53105000	0	40061000	62900000	53032000	69905000	55242000	81898000	104680000	44744000	78426000	44818000	86284000	21867000	0	165800000	93131000	22854000	49804000	57105000	75148000	0	76701000
sp|O15439|MRP4_HUMAN;tr|A0A2R8Y6V8|A0A2R8Y6V8_HUMAN;tr|A0A2R8YDC1|A0A2R8YDC1_HUMAN;tr|Q8IWU1|Q8IWU1_HUMAN	0	0	0	949910000	2816200000	0	0	0	0	0	158870000	0	0	0	2533300000	0	0	0	0	0	129860000	0	0	0	0	0	0	0	0	0	0	0	0	0	0	0	0	0	0	0	0	0	0	0	0	0	0	0	0
sp|O15446|RPA34_HUMAN	0	0	0	0	0	0	0	0	0	0	0	0	0	0	0	0	0	0	0	0	0	0	0	0	0	0	0	0	0	0	0	0	0	0	0	0	0	0	0	0	0	0	0	0	0	0	0	0	0
sp|O15455|TLR3_HUMAN;tr|D6RA51|D6RA51_HUMAN	0	0	0	0	0	6285200	0	0	0	0	0	0	7605700	0	0	8430100	0	0	0	0	0	0	0	0	0	0	0	0	0	0	0	0	0	0	0	0	0	0	0	0	0	0	0	0	0	0	0	0	0
tr|A0A7I2V4L6|A0A7I2V4L6_HUMAN;sp|O15498|YKT6_HUMAN;tr|A0A7I2V3A1|A0A7I2V3A1_HUMAN;tr|A0A7I2V3V7|A0A7I2V3V7_HUMAN;tr|A0A7I2V3S2|A0A7I2V3S2_HUMAN;tr|A0A7I2V530|A0A7I2V530_HUMAN	14131000	9456600	0	0	10850000	0	46718000	15468000	24695000	7669900	0	42303000	23860000	50355000	0	10173000	0	0	8752500	27564000	23194000	0	0	0	0	0	32790000	0	0	0	0	0	0	0	0	0	51686000	0	0	0	0	0	0	0	0	0	0	0	0
sp|O15511|ARPC5_HUMAN;tr|B1ALC0|B1ALC0_HUMAN	918460000	482100000	315250000	108600000	612880000	379790000	719750000	757650000	926080000	1335000000	47507000	660620000	813570000	864660000	554750000	473500000	36067000	269950000	1295700000	928440000	730920000	934720000	110990000	217160000	359470000	314170000	351990000	139190000	242880000	304480000	267320000	307380000	267140000	364710000	359840000	158920000	259270000	202960000	502920000	0	178540000	460210000	439170000	272070000	0	323730000	406560000	0	226110000
sp|O15514|RPB4_HUMAN;tr|E9PHV4|E9PHV4_HUMAN;tr|E9PB93|E9PB93_HUMAN	0	0	0	0	0	0	0	19579000	0	21688000	0	13983000	23182000	39338000	0	0	0	0	0	0	0	0	0	0	0	0	0	0	0	0	0	0	0	0	0	0	0	0	0	0	0	0	0	0	0	0	0	0	0
sp|O15523|DDX3Y_HUMAN;tr|C9J081|C9J081_HUMAN	0	0	0	0	0	0	0	0	0	0	0	0	0	0	0	0	0	0	0	0	0	0	0	17365000	0	0	0	0	0	0	13928000	0	20918000	0	0	0	0	0	16917000	0	0	0	12901000	16867000	0	0	0	0	0
tr|E9PER6|E9PER6_HUMAN;sp|O15530|PDPK1_HUMAN;sp|Q6A1A2|PDPK2_HUMAN;tr|H3BQ10|H3BQ10_HUMAN;tr|H3BPW1|H3BPW1_HUMAN	54539000	0	61250000	0	0	0	0	24431000	0	0	47103000	0	18721000	51408000	0	29160000	0	40045000	0	52804000	0	0	0	0	0	0	0	0	0	0	0	0	0	0	0	0	0	0	0	0	0	0	0	0	0	0	0	0	0
tr|A0A0G2JKZ1|A0A0G2JKZ1_HUMAN;sp|O15533|TPSN_HUMAN;tr|A2AB90|A2AB90_HUMAN;tr|A0A0G2JH37|A0A0G2JH37_HUMAN;tr|A0A0A0MSV9|A0A0A0MSV9_HUMAN;tr|A0A0A0MT98|A0A0A0MT98_HUMAN;tr|Q6P1N7|Q6P1N7_HUMAN;tr|C9JA35|C9JA35_HUMAN;tr|A0A140T9B2|A0A140T9B2_HUMAN;tr|A0A0G2JJI5|A0A0G2JJI5_HUMAN	62990000	90244000	24675000	137550000	395100000	59456000	587780000	75132000	555150000	121050000	46773000	155760000	125200000	121930000	67696000	290620000	274560000	159030000	10140000	121530000	840300000	0	0	255550000	263890000	0	182340000	0	281620000	0	40119000	69521000	375710000	162380000	0	0	0	0	242930000	304750000	0	178780000	70678000	189440000	0	161740000	178140000	0	237510000
sp|O15540|FABP7_HUMAN	0	0	17458000	0	0	0	10018000	0	0	0	0	0	0	0	0	0	0	0	0	0	0	0	0	0	0	0	0	0	0	0	0	0	0	0	0	0	0	0	0	0	0	0	0	0	0	0	0	0	0
sp|O15541|R113A_HUMAN;sp|Q8IZP6|R113B_HUMAN	0	0	0	0	0	0	0	5003800	0	0	0	7851900	10678000	8883000	0	0	0	0	0	7175300	0	0	0	0	0	0	0	0	0	0	0	0	0	0	0	0	0	0	0	0	0	0	0	0	0	0	0	0	0
sp|O43143|DHX15_HUMAN	30941000	147710000	22460000	11492000	126490000	176840000	106390000	318320000	98632000	252270000	21256000	473800000	183000000	436600000	57185000	222450000	57939000	38912000	71120000	127070000	313180000	0	0	52315000	60690000	41410000	88322000	34512000	48915000	37025000	58459000	33562000	59982000	64214000	0	22754000	92946000	0	49257000	17141000	0	40793000	49446000	69589000	38314000	72850000	47612000	0	69325000
sp|O43148|MCES_HUMAN;tr|K7EP06|K7EP06_HUMAN;tr|K7EPP5|K7EPP5_HUMAN	21118000	42185000	4927700	0	17647000	12029000	17190000	17597000	15474000	40289000	42607000	26637000	25505000	40319000	28932000	10084000	0	0	18959000	19150000	10609000	0	0	7627100	0	0	0	0	0	26986000	14563000	0	0	0	0	0	20331000	0	0	0	0	0	0	0	0	0	0	0	0
sp|O43149|ZZEF1_HUMAN;tr|I3L141|I3L141_HUMAN;tr|I3L3Q3|I3L3Q3_HUMAN	15309000	24342000	0	0	13632000	9446100	0	12271000	0	0	16646000	5948400	0	15284000	16435000	13782000	0	0	0	0	0	0	0	0	0	0	0	0	0	0	0	0	0	0	0	0	0	0	0	0	0	0	0	0	0	0	0	0	0
sp|O43159|RRP8_HUMAN;tr|E9PPY3|E9PPY3_HUMAN	0	0	0	0	15289000	14019000	0	0	0	0	0	0	3812400	0	0	0	0	0	0	0	0	0	0	0	0	0	0	0	0	0	0	0	0	0	0	0	0	0	0	0	0	0	0	0	0	0	0	0	0
sp|O43164|PJA2_HUMAN	0	0	0	0	0	0	0	0	0	0	0	0	0	0	0	0	0	0	0	0	0	0	0	0	0	0	0	0	0	0	0	0	0	0	0	0	0	0	0	0	0	0	0	0	0	0	0	0	0
tr|F5GYF8|F5GYF8_HUMAN;sp|O43166|SI1L1_HUMAN	0	0	0	0	0	0	0	0	0	0	0	0	0	0	0	0	0	0	0	0	0	0	0	0	0	0	0	0	0	0	0	0	0	0	0	0	0	0	0	0	0	0	0	0	0	0	0	0	0
sp|O43169|CYB5B_HUMAN;tr|H3BUX2|H3BUX2_HUMAN;tr|D6RFH4|D6RFH4_HUMAN;tr|J3QR91|J3QR91_HUMAN	8778400	0	63046000	0	0	14239000	132260000	94785000	188910000	177360000	11939000	182260000	110930000	134870000	0	19274000	0	19347000	37160000	75021000	238380000	0	0	0	0	0	0	0	0	0	0	0	0	0	0	0	0	0	0	0	0	0	0	0	0	0	0	0	95466000
sp|O43172|PRP4_HUMAN	0	14039000	0	0	0	15208000	4952500	171390000	3778800	76095000	14965000	60884000	68424000	80741000	16405000	14341000	0	25444000	10635000	7512800	19842000	0	0	17018000	0	0	0	0	17196000	28263000	0	0	9831000	0	0	0	8872800	0	0	0	0	6336700	15080000	6400300	26044000	28069000	21337000	0	23625000
tr|A0A286YF22|A0A286YF22_HUMAN;sp|O43175|SERA_HUMAN;tr|A0A2C9F2M7|A0A2C9F2M7_HUMAN;tr|A0A286YFA2|A0A286YFA2_HUMAN;tr|A0A286YFL2|A0A286YFL2_HUMAN;tr|A0A286YFM8|A0A286YFM8_HUMAN;tr|A0A286YER3|A0A286YER3_HUMAN;tr|A0A286YFC8|A0A286YFC8_HUMAN;tr|A0A286YFB2|A0A286YFB2_HUMAN;tr|A0A286YF34|A0A286YF34_HUMAN;tr|A0A286YFF3|A0A286YFF3_HUMAN;tr|A0A286YFK5|A0A286YFK5_HUMAN;tr|A0A286YF78|A0A286YF78_HUMAN;tr|A0A…	55139000	25121000	83780000	22388000	31347000	11445000	46225000	57253000	38393000	48347000	42560000	32369000	55861000	41606000	44433000	101890000	0	10530000	28637000	70980000	30096000	36671000	0	273440000	172810000	135370000	242420000	22747000	56524000	196710000	105650000	127720000	233030000	0	40247000	359130000	186700000	0	18555000	0	163340000	86889000	89638000	12824000	71721000	18340000	22319000	0	70711000
sp|O43181|NDUS4_HUMAN;tr|H0Y9M8|H0Y9M8_HUMAN	166950000	70670000	39545000	0	19961000	113500000	116480000	57943000	140540000	66212000	37823000	106960000	86547000	125590000	99028000	121920000	178080000	108960000	85492000	62335000	67185000	0	0	0	93821000	0	0	0	0	0	0	0	0	0	0	0	54983000	0	0	0	0	0	0	0	0	0	0	0	0
sp|O43189|PHF1_HUMAN;tr|A2AB23|A2AB23_HUMAN;tr|E9PQZ5|E9PQZ5_HUMAN;tr|A0A140TA01|A0A140TA01_HUMAN;tr|A2AB22|A2AB22_HUMAN;tr|A0A087WVG4|A0A087WVG4_HUMAN;tr|A0A0G2JIJ9|A0A0G2JIJ9_HUMAN;tr|A0A140T9U3|A0A140T9U3_HUMAN	0	0	0	0	0	0	0	0	0	0	0	0	0	0	0	0	0	0	0	0	0	0	0	0	0	0	0	0	0	0	0	0	0	0	0	0	0	0	0	0	0	0	0	0	0	0	0	0	0
sp|O43237|DC1L2_HUMAN;tr|B4E2E0|B4E2E0_HUMAN;tr|J3KRI4|J3KRI4_HUMAN;tr|H3BUM4|H3BUM4_HUMAN;tr|J3KRZ2|J3KRZ2_HUMAN;tr|J3KSD2|J3KSD2_HUMAN	13715000	13811000	30471000	0	0	23898000	17940000	66768000	28411000	19204000	36167000	41505000	5815200	65127000	0	0	0	36619000	29935000	16787000	37083000	0	0	0	39744000	31826000	21292000	29461000	27537000	0	24460000	0	29408000	50679000	0	35178000	19346000	0	0	0	0	37526000	0	28119000	52334000	38693000	0	0	49579000
sp|O43240|KLK10_HUMAN;tr|M0R132|M0R132_HUMAN	0	0	0	0	0	0	0	0	0	7918700	0	87686000	36124000	5354100	0	0	0	0	0	0	125830000	0	0	0	0	0	0	0	0	0	0	0	0	0	0	0	0	0	0	0	0	0	0	0	0	0	0	0	0
sp|O43242|PSMD3_HUMAN;tr|H0YGV8|H0YGV8_HUMAN	85066000	44794000	27540000	9823900	146970000	39512000	204730000	122030000	189960000	219290000	74105000	132330000	104530000	318510000	102120000	39679000	25620000	30014000	36789000	98996000	151140000	0	10420000	0	58241000	22447000	50449000	16870000	18048000	15217000	11999000	0	0	40980000	0	0	37384000	0	0	0	13477000	35707000	27679000	46330000	21167000	0	14540000	0	25560000
tr|A0A286YEU2|A0A286YEU2_HUMAN;tr|A0A0G2JRA5|A0A0G2JRA5_HUMAN;tr|A0A804HJM2|A0A804HJM2_HUMAN;tr|A0A087X2B1|A0A087X2B1_HUMAN;tr|A0A6Q8PH77|A0A6Q8PH77_HUMAN;tr|I3L1D4|I3L1D4_HUMAN;tr|B0QYY4|B0QYY4_HUMAN;tr|A0A0G2JSB3|A0A0G2JSB3_HUMAN;tr|B0QYV1|B0QYV1_HUMAN;tr|A0A6Q8PGE0|A0A6Q8PGE0_HUMAN;tr|A0A6Q8PHA3|A0A6Q8PHA3_HUMAN;tr|A0A804HKG7|A0A804HKG7_HUMAN;sp|Q9NWB1|RFOX1_HUMAN;tr|J3KNW3|J3KNW3_HUMAN;tr|A0A…	0	0	0	0	0	0	0	4376500	0	0	0	6041300	3281200	8706700	0	0	0	0	0	0	0	0	0	0	0	0	0	0	0	0	0	0	0	0	0	0	0	0	0	0	0	0	0	0	0	0	0	0	0
sp|O43252|PAPS1_HUMAN	16123000	42834000	24009000	0	34284000	30294000	31866000	23332000	19687000	41243000	0	32124000	7544500	47846000	15568000	22605000	51052000	0	14410000	17240000	20321000	0	0	0	0	0	0	0	0	0	0	0	0	0	0	0	0	0	0	0	0	0	0	0	0	0	0	0	0
sp|O43264|ZW10_HUMAN;tr|F5H3C1|F5H3C1_HUMAN	8887700	21984000	7170200	0	11733000	6657500	25045000	34885000	18022000	20107000	0	38721000	25500000	26662000	0	11165000	0	3312100	0	5303500	17810000	0	0	15431000	0	0	6411100	0	0	0	0	0	0	0	0	0	0	0	0	0	5028900	6435900	0	0	0	0	0	0	13090000
sp|O43272|PROD_HUMAN;tr|A0A087WWM6|A0A087WWM6_HUMAN;tr|E7EQL6|E7EQL6_HUMAN	0	0	0	0	0	0	0	0	0	0	0	0	0	0	0	0	0	0	0	0	0	0	0	0	0	0	0	0	0	0	0	0	0	0	0	0	0	0	0	0	0	0	0	0	0	0	0	0	0
sp|O43278|SPIT1_HUMAN;tr|H3BVD9|H3BVD9_HUMAN;tr|H3BR01|H3BR01_HUMAN;tr|H3BMB6|H3BMB6_HUMAN;tr|H3BTQ8|H3BTQ8_HUMAN;tr|H3BNW5|H3BNW5_HUMAN;tr|H3BSM2|H3BSM2_HUMAN	0	3795200	8753400	0	0	5398800	0	0	0	0	0	0	0	0	0	0	0	0	0	0	0	0	0	0	0	0	0	0	0	0	0	0	0	0	0	0	0	0	0	0	0	0	0	0	0	0	0	0	0
sp|O43290|SNUT1_HUMAN;tr|E9PQI8|E9PQI8_HUMAN	28596000	75750000	68000000	15491000	121420000	178350000	0	79468000	9414000	17511000	46591000	101860000	35850000	55320000	54975000	48096000	16993000	102110000	44344000	30050000	47576000	24364000	0	90326000	73075000	57233000	43085000	165140000	91780000	76216000	61026000	52274000	82684000	77545000	18868000	51042000	37053000	0	97725000	0	0	33319000	59751000	67132000	39115000	56983000	77355000	0	0
tr|K7EM91|K7EM91_HUMAN;sp|O43291|SPIT2_HUMAN;tr|K7ESI5|K7ESI5_HUMAN;tr|K7EQZ3|K7EQZ3_HUMAN;tr|K7EKQ0|K7EKQ0_HUMAN	0	0	0	0	0	0	0	0	0	0	0	0	0	0	0	0	0	0	0	0	0	0	0	29652000	0	0	0	0	34005000	0	0	0	0	0	0	0	0	0	0	0	0	0	0	0	0	0	0	0	0
sp|O43294|TGFI1_HUMAN;tr|H3BQC4|H3BQC4_HUMAN;tr|H3BSN4|H3BSN4_HUMAN;tr|H3BS04|H3BS04_HUMAN;tr|H3BN49|H3BN49_HUMAN;tr|I3L209|I3L209_HUMAN	0	13981000	87209000	94490000	6213700	96661000	0	31917000	0	0	13324000	7346900	27007000	19675000	0	73868000	0	29388000	0	5310300	0	0	0	0	0	0	0	0	0	0	0	0	0	0	0	0	0	0	0	0	0	0	0	0	0	0	0	0	0
sp|O43299|AP5Z1_HUMAN;tr|A0A3B3ISJ0|A0A3B3ISJ0_HUMAN;tr|A0A3B3IRY2|A0A3B3IRY2_HUMAN;tr|A0A3B3ISN8|A0A3B3ISN8_HUMAN;tr|A0A3B3ITJ1|A0A3B3ITJ1_HUMAN	0	0	0	0	0	0	0	0	0	5193600	0	0	0	8037300	7607100	3701500	0	6390400	0	0	0	0	0	0	0	0	0	0	0	0	0	0	0	0	0	0	0	0	0	0	0	0	0	0	0	0	0	0	0
tr|A0A6I8PIT5|A0A6I8PIT5_HUMAN;tr|A0A6I8PIW1|A0A6I8PIW1_HUMAN;sp|O43301|HS12A_HUMAN;tr|A0A6I8PLB1|A0A6I8PLB1_HUMAN;tr|A0A1B0GTF3|A0A1B0GTF3_HUMAN;tr|A0A6I8PL32|A0A6I8PL32_HUMAN;tr|A0A6I8PL68|A0A6I8PL68_HUMAN;tr|A0A6I8PIU5|A0A6I8PIU5_HUMAN	0	7031900	0	0	0	14545000	0	0	0	0	0	0	0	0	0	0	0	0	0	0	0	0	0	0	137340000	0	0	0	0	0	0	0	0	0	0	0	0	0	0	0	0	0	0	0	0	0	0	0	0
sp|O43312|MTSS1_HUMAN;tr|H0YBL3|H0YBL3_HUMAN;tr|H0YAZ8|H0YAZ8_HUMAN;tr|E7EWW5|E7EWW5_HUMAN;tr|E5RJX3|E5RJX3_HUMAN;tr|H0YB53|H0YB53_HUMAN	0	0	0	0	0	0	0	0	0	0	0	0	0	0	0	0	0	0	0	0	0	0	0	0	0	0	0	0	0	0	0	0	0	0	0	0	0	0	0	0	0	0	0	0	0	0	0	0	0
sp|O43314|VIP2_HUMAN;tr|A0A087WZV0|A0A087WZV0_HUMAN;tr|A0A087WWN8|A0A087WWN8_HUMAN;tr|H0Y9S9|H0Y9S9_HUMAN;tr|D6RFG4|D6RFG4_HUMAN;tr|K7ENU7|K7ENU7_HUMAN	0	0	0	0	0	0	0	0	0	8120700	0	0	0	0	14144000	0	0	0	0	0	0	0	0	0	0	0	0	0	0	0	0	0	0	0	0	0	0	0	0	0	0	0	0	0	0	0	0	0	0
tr|Q9UG54|Q9UG54_HUMAN;sp|O43318|M3K7_HUMAN	0	0	0	0	0	0	0	4878800	0	0	0	7466200	3632600	0	0	0	0	0	0	0	0	0	0	0	0	0	0	0	0	0	0	0	0	0	0	0	0	0	0	0	0	0	0	0	0	0	0	0	0
sp|O43324|MCA3_HUMAN;tr|D6RBD7|D6RBD7_HUMAN;tr|C9J1V9|C9J1V9_HUMAN;tr|H0YAL7|H0YAL7_HUMAN;tr|D6RCQ0|D6RCQ0_HUMAN;tr|H0YAH9|H0YAH9_HUMAN	62260000	21071000	15086000	0	0	18987000	105920000	16739000	34309000	9110300	80524000	45161000	16994000	48652000	31119000	22716000	36013000	0	0	26922000	34027000	52308000	0	27291000	0	8789200	24251000	12236000	27558000	34573000	0	20916000	16399000	0	0	0	29791000	0	28491000	276410000	0	0	35019000	22300000	23603000	0	45340000	0	10420000
sp|O43353|RIPK2_HUMAN	0	3794200	0	0	0	0	0	0	0	0	0	4825800	0	0	0	0	0	0	0	0	0	0	0	0	0	0	0	0	0	0	0	0	0	0	0	0	0	0	0	0	0	0	0	0	0	0	0	0	0
tr|E7ERK1|E7ERK1_HUMAN;sp|O43374|RASL2_HUMAN;tr|F8W6L0|F8W6L0_HUMAN;tr|F5GXT2|F5GXT2_HUMAN;sp|C9J798|RAS4B_HUMAN;tr|H0YB35|H0YB35_HUMAN;tr|E5RK78|E5RK78_HUMAN	23417000	0	0	0	0	15597000	0	8383200	0	0	26774000	0	0	0	0	9790900	0	0	0	0	0	0	0	0	0	0	0	0	0	0	0	0	0	0	0	0	0	0	0	0	0	0	0	0	0	0	0	0	0
sp|O43390|HNRPR_HUMAN;tr|B4DT28|B4DT28_HUMAN;tr|A0A6Q8PH31|A0A6Q8PH31_HUMAN;tr|A0A6Q8PH35|A0A6Q8PH35_HUMAN;tr|A0A6Q8PEX7|A0A6Q8PEX7_HUMAN;tr|A0A6Q8PHG0|A0A6Q8PHG0_HUMAN;tr|A0A286YEZ8|A0A286YEZ8_HUMAN;tr|A0A7I2V2F0|A0A7I2V2F0_HUMAN	296800000	534170000	241680000	135270000	577870000	822860000	245360000	892990000	274380000	556760000	355170000	562210000	526970000	933050000	540690000	609920000	465150000	394720000	300350000	467190000	396900000	53445000	0	163050000	195320000	199570000	262770000	148160000	132770000	247280000	41491000	95353000	121010000	156720000	50751000	49731000	287190000	51306000	130200000	0	22455000	174650000	167680000	443010000	165530000	140140000	230790000	0	154860000
sp|O43395|PRPF3_HUMAN	0	6175800	10353000	0	11014000	90789000	0	17393000	15517000	18892000	45582000	41537000	6440400	17807000	4240700	31662000	0	0	0	0	23481000	0	0	0	24057000	0	18681000	0	16760000	0	0	0	0	0	0	0	0	0	0	0	0	0	0	0	0	0	0	0	0
sp|O43396|TXNL1_HUMAN;tr|K7ER96|K7ER96_HUMAN;tr|K7EML9|K7EML9_HUMAN;tr|K7EPB7|K7EPB7_HUMAN;tr|K7EME7|K7EME7_HUMAN;tr|K7EKG2|K7EKG2_HUMAN	150980000	117110000	60611000	42636000	61824000	42628000	257610000	234020000	124770000	250530000	0	269920000	192350000	247550000	48908000	64125000	0	26703000	107540000	164150000	195030000	88273000	88660000	59997000	41433000	157680000	47192000	24512000	115960000	70552000	107830000	72470000	80219000	0	0	44920000	114340000	0	76448000	80173000	0	109240000	162850000	145760000	107540000	84474000	66754000	0	66062000
sp|O43399|TPD54_HUMAN;tr|A0A087WYR3|A0A087WYR3_HUMAN;tr|A0A087WZ51|A0A087WZ51_HUMAN	167320000	89688000	87896000	42033000	200470000	84462000	128260000	210850000	144300000	255560000	49494000	309920000	179510000	315710000	199750000	187200000	62176000	65237000	108500000	191640000	121870000	265110000	0	100790000	68380000	54878000	197910000	0	65127000	73430000	60111000	0	64574000	63169000	0	56464000	137830000	23418000	109130000	0	27541000	107190000	84874000	73188000	34553000	20986000	61295000	0	118510000
sp|O43402|EMC8_HUMAN;tr|M0R1B0|M0R1B0_HUMAN	0	0	0	0	0	39144000	11560000	17559000	10109000	15489000	18446000	11898000	4851400	15708000	0	28264000	0	16714000	0	0	20572000	0	0	20725000	0	0	0	0	0	0	0	0	0	0	0	0	0	0	0	0	0	0	0	0	0	0	0	0	0
tr|F6QUN3|F6QUN3_HUMAN;tr|H0Y4B0|H0Y4B0_HUMAN;tr|A0A3B3ISV9|A0A3B3ISV9_HUMAN;sp|O43414|ERI3_HUMAN;tr|F6UGJ8|F6UGJ8_HUMAN	17365000	0	0	0	0	0	15953000	19011000	0	7363800	0	13114000	12468000	0	0	8108300	0	0	0	10888000	5972300	0	0	0	0	0	0	0	0	0	0	0	0	0	0	0	0	0	0	0	0	0	0	0	0	0	0	0	0
tr|A0A804HL83|A0A804HL83_HUMAN;sp|O43422|P52K_HUMAN	0	0	0	0	0	0	0	0	0	0	0	0	0	0	0	0	0	0	0	0	0	0	0	0	0	0	0	0	0	0	0	0	0	0	0	0	0	0	0	0	0	0	0	0	0	0	0	0	0
tr|A0A0D9SGJ6|A0A0D9SGJ6_HUMAN;sp|O43426|SYNJ1_HUMAN;tr|J3KQV8|J3KQV8_HUMAN;tr|J3KPK1|J3KPK1_HUMAN;tr|C9JFZ1|C9JFZ1_HUMAN;tr|C9JW66|C9JW66_HUMAN;tr|C9J1Z6|C9J1Z6_HUMAN	0	6423800	0	0	0	11256000	0	0	0	0	0	0	0	0	0	0	0	0	0	0	0	0	0	0	0	0	0	0	0	0	0	0	0	0	0	0	0	0	0	0	0	0	0	0	0	0	0	0	0
sp|O43427|FIBP_HUMAN;tr|E9PSD3|E9PSD3_HUMAN;tr|H0YCE7|H0YCE7_HUMAN;tr|E9PJW6|E9PJW6_HUMAN	18255000	16731000	0	0	0	0	8687800	10807000	15666000	0	0	0	13606000	15008000	0	9099600	0	0	0	12523000	0	0	0	0	0	0	0	0	0	0	0	0	0	0	0	0	0	0	0	0	0	0	0	0	0	0	0	0	0
tr|C9JQD4|C9JQD4_HUMAN;sp|O43447|PPIH_HUMAN;tr|A0A7I2YQS4|A0A7I2YQS4_HUMAN;tr|H0YEL5|H0YEL5_HUMAN;tr|A0A7I2V5V0|A0A7I2V5V0_HUMAN;tr|A0A7I2V2H6|A0A7I2V2H6_HUMAN;tr|A0A7I2V343|A0A7I2V343_HUMAN	13780000	27499000	16787000	0	17608000	15169000	16381000	41023000	23578000	23876000	0	37771000	45816000	50642000	43318000	49026000	77594000	12793000	37425000	72189000	32732000	0	0	0	0	0	0	0	0	0	0	0	0	0	0	0	0	0	0	0	20447000	15258000	16629000	22522000	0	0	0	0	0
sp|O43464|HTRA2_HUMAN;tr|A0A0C4DG44|A0A0C4DG44_HUMAN;sp|P83110|HTRA3_HUMAN	74911000	40208000	53365000	0	9829300	0	116550000	122770000	12370000	14192000	49979000	8157000	27160000	13964000	17035000	48051000	0	0	0	18692000	14584000	0	0	0	0	0	50557000	0	0	0	0	0	0	0	0	0	20111000	0	0	0	0	0	0	0	0	0	0	0	0
sp|O43474|KLF4_HUMAN	0	0	0	0	0	0	0	0	0	0	0	0	0	0	0	0	0	0	0	0	0	0	0	0	0	0	0	0	0	0	0	0	0	0	0	0	0	0	0	0	0	0	0	0	0	0	0	0	0
sp|O43488|ARK72_HUMAN;tr|H3BLU7|H3BLU7_HUMAN;tr|H7C5H7|H7C5H7_HUMAN;tr|A0A499FJT0|A0A499FJT0_HUMAN;sp|Q8NHP1|ARK74_HUMAN;sp|O95154|ARK73_HUMAN	84682000	107620000	30346000	4791800	85877000	70846000	179630000	190990000	116810000	230860000	44615000	140610000	245590000	319790000	105570000	70064000	4599200	26236000	159710000	250760000	67749000	54613000	21183000	28178000	28815000	29396000	59489000	26083000	20126000	24213000	27293000	34554000	43825000	30622000	0	34626000	34095000	0	28425000	0	0	48839000	36910000	29209000	53570000	26318000	0	0	0
sp|O43490|PROM1_HUMAN	0	0	0	0	0	0	0	0	0	0	0	0	0	0	0	10009000	15786000	0	0	0	0	0	0	0	0	0	0	0	0	0	0	0	0	0	0	0	0	0	0	0	0	0	0	0	0	0	0	0	0
sp|O43491|E41L2_HUMAN;tr|E9PII3|E9PII3_HUMAN;tr|A0A2R8Y5B3|A0A2R8Y5B3_HUMAN;tr|Q6R5J7|Q6R5J7_HUMAN;tr|E9PMV8|E9PMV8_HUMAN;tr|Q6ZSX4|Q6ZSX4_HUMAN;tr|E9PQD2|E9PQD2_HUMAN;tr|E9PQN0|E9PQN0_HUMAN;tr|E9PRG1|E9PRG1_HUMAN;tr|E9PIG0|E9PIG0_HUMAN;tr|E9PJP4|E9PJP4_HUMAN;tr|E9PN54|E9PN54_HUMAN;tr|E9PPC9|E9PPC9_HUMAN	179140000	81299000	27341000	86338000	33676000	76787000	67693000	242470000	147450000	113530000	173390000	124740000	150500000	139110000	41028000	229510000	33684000	42851000	157270000	131070000	115480000	15758000	0	53578000	0	0	5297400	0	0	18398000	0	0	0	62970000	0	0	13345000	0	0	57120000	26779000	15366000	13345000	0	12740000	0	0	0	106380000
sp|O43493|TGON2_HUMAN;tr|A0A5F9UY30|A0A5F9UY30_HUMAN;tr|A0A5H1ZRP2|A0A5H1ZRP2_HUMAN	0	0	0	0	0	0	0	0	0	0	0	0	0	0	0	0	0	0	0	0	0	0	0	40277000	17619000	0	0	33244000	31919000	0	11611000	0	34614000	0	0	0	0	0	48866000	64724000	22138000	0	0	0	0	27723000	0	0	47047000
sp|O43504|LTOR5_HUMAN;tr|R4GMU8|R4GMU8_HUMAN;tr|E9PLX3|E9PLX3_HUMAN;tr|A0A0C4DGV4|A0A0C4DGV4_HUMAN	29112000	57311000	23907000	0	70176000	62363000	39984000	182530000	47216000	55555000	0	71051000	45913000	90021000	48442000	74634000	38361000	56667000	17611000	23420000	28368000	67054000	0	68711000	0	0	0	0	0	0	0	0	0	0	0	0	0	0	0	0	0	0	0	0	0	0	0	0	0
sp|O43516|WIPF1_HUMAN;tr|C9JTB9|C9JTB9_HUMAN;tr|B8ZZ90|B8ZZ90_HUMAN;tr|C9JB04|C9JB04_HUMAN	160710000	228650000	35137000	37620000	124540000	32766000	19324000	39957000	24623000	72803000	0	17083000	58932000	117940000	193000000	18001000	40499000	20169000	84544000	77668000	49642000	136600000	0	49363000	81030000	85174000	110900000	21160000	69572000	0	96651000	99267000	0	124740000	0	0	70395000	48761000	62902000	0	0	69120000	0	86495000	0	90375000	100370000	0	0
sp|O43561|LAT_HUMAN;tr|A0A1W2PQT7|A0A1W2PQT7_HUMAN;tr|H3BQD8|H3BQD8_HUMAN	0	0	0	0	0	0	0	0	0	5603000	0	0	0	7962800	0	0	0	0	0	0	0	0	0	0	0	0	0	0	0	0	0	0	0	0	0	0	0	0	0	0	0	0	0	0	0	0	0	0	0
sp|O43566|RGS14_HUMAN;tr|H0Y8W3|H0Y8W3_HUMAN	28231000	26159000	0	0	22150000	0	0	6812700	0	14229000	73076000	0	13213000	12324000	22465000	14209000	0	0	0	0	0	0	0	0	0	0	0	0	0	0	0	0	0	0	0	0	0	0	0	0	0	0	0	0	0	0	0	0	0
sp|O43583|DENR_HUMAN;tr|F8VVL1|F8VVL1_HUMAN	0	0	0	0	0	0	0	0	0	0	0	0	0	0	0	0	0	0	0	0	0	0	0	52087000	45066000	20395000	18978000	78800000	47450000	25885000	0	0	69067000	52783000	0	21381000	21209000	0	48166000	0	0	29331000	0	36920000	32213000	30874000	0	0	48747000
tr|J3KPG6|J3KPG6_HUMAN;sp|O43586|PPIP1_HUMAN;tr|H0YKF1|H0YKF1_HUMAN;tr|H0YLX8|H0YLX8_HUMAN;tr|H0YKY3|H0YKY3_HUMAN	0	0	0	0	0	0	0	14693000	0	9129400	0	0	6372500	0	0	0	0	0	0	0	0	0	0	0	0	0	0	0	0	0	0	0	0	0	0	0	0	0	0	0	0	0	0	0	0	0	0	0	0
sp|O43592|XPOT_HUMAN;tr|F8WDU6|F8WDU6_HUMAN;tr|F5GYW6|F5GYW6_HUMAN;tr|F5GZM3|F5GZM3_HUMAN	15047000	11164000	0	0	10609000	13994000	23348000	10651000	16983000	12068000	0	28132000	11991000	26207000	34714000	3700800	0	0	0	6948300	15358000	0	0	0	0	0	26601000	0	0	0	0	0	0	0	0	0	13995000	0	0	0	0	12087000	0	0	0	0	0	0	22131000
sp|O43615|TIM44_HUMAN;tr|M0QXU7|M0QXU7_HUMAN;tr|M0QXM9|M0QXM9_HUMAN;tr|M0R301|M0R301_HUMAN;tr|M0R124|M0R124_HUMAN	35873000	32664000	19400000	0	41153000	40072000	25754000	90152000	44737000	26857000	56072000	60131000	39858000	138930000	20160000	40672000	0	29724000	8454000	28318000	34513000	0	0	0	0	0	25446000	0	29983000	0	0	0	0	0	0	0	0	0	10632000	0	0	17757000	5525900	44697000	0	0	0	0	0
sp|O43617|TPPC3_HUMAN;tr|A0A087WWM0|A0A087WWM0_HUMAN;tr|A6NKE1|A6NKE1_HUMAN;tr|A0A087WYS5|A0A087WYS5_HUMAN	21431000	22749000	33990000	0	0	47778000	17006000	15842000	10544000	13326000	23878000	22695000	38787000	6586700	56753000	44467000	0	35915000	0	461170000	37132000	0	0	0	0	0	86328000	0	0	0	0	0	0	0	0	0	0	23575000	0	0	0	0	0	70051000	0	0	0	0	0
sp|O43633|CHM2A_HUMAN;tr|M0R1L7|M0R1L7_HUMAN;tr|M0R1T5|M0R1T5_HUMAN;tr|M0QXX8|M0QXX8_HUMAN	0	0	0	0	0	62008000	14048000	18052000	0	39559000	0	15875000	0	17134000	0	0	0	0	0	0	0	0	0	0	0	0	0	0	0	0	0	0	0	0	0	0	0	0	0	0	0	0	0	0	0	0	0	0	0
sp|O43639|NCK2_HUMAN;tr|E7EPF5|E7EPF5_HUMAN;tr|E7ERP6|E7ERP6_HUMAN;tr|E9PEE2|E9PEE2_HUMAN	6085600	0	0	0	17767000	0	0	6290500	10166000	0	0	0	14954000	0	9484400	5191400	0	0	0	0	0	0	0	0	0	0	0	0	0	0	0	0	0	0	0	0	0	0	0	0	0	0	0	0	0	0	0	0	0
sp|O43653|PSCA_HUMAN	0	0	0	0	0	0	0	0	0	0	0	0	0	0	0	0	0	0	0	0	0	0	0	0	0	0	0	0	0	0	0	0	0	0	0	0	0	0	0	0	0	0	0	0	0	0	0	0	0
tr|A0A087WYV6|A0A087WYV6_HUMAN;tr|A0A087WZU5|A0A087WZU5_HUMAN;sp|O43657|TSN6_HUMAN	0	10260000	0	0	0	26021000	0	0	14480000	0	0	0	0	0	0	18279000	0	0	0	0	0	0	0	0	0	0	0	0	0	0	0	0	0	0	0	0	0	0	0	0	0	0	0	0	0	0	0	0	0
sp|O43660|PLRG1_HUMAN;tr|D6RA26|D6RA26_HUMAN;tr|H0YA24|H0YA24_HUMAN;tr|B7Z982|B7Z982_HUMAN;tr|H0YAA2|H0YAA2_HUMAN	7625700	53343000	30118000	0	36694000	41976000	6075100	87998000	0	61835000	18896000	65146000	61966000	81359000	20363000	45048000	0	34516000	9647100	33879000	32158000	0	0	0	0	0	0	0	0	0	0	0	0	0	0	0	0	0	0	0	0	0	0	0	0	0	0	0	0
sp|O43665|RGS10_HUMAN	81793000	99955000	2704800	0	19422000	10379000	12236000	107080000	15328000	24219000	0	65659000	91906000	64506000	42138000	13634000	5213700	7643600	24187000	34861000	20830000	0	0	0	0	0	0	0	0	0	0	0	0	0	0	0	0	0	0	0	0	0	0	0	0	0	0	0	0
sp|O43670|ZN207_HUMAN;tr|J3QRS9|J3QRS9_HUMAN;tr|X6R4W8|X6R4W8_HUMAN;tr|J3KS31|J3KS31_HUMAN;tr|J3QS27|J3QS27_HUMAN;tr|J3KTL1|J3KTL1_HUMAN;tr|J3KRB6|J3KRB6_HUMAN;tr|J3KRW6|J3KRW6_HUMAN;tr|H0Y3M2|H0Y3M2_HUMAN	156880000	111790000	47852000	26482000	50845000	86466000	65037000	50901000	42787000	103450000	266520000	123360000	111560000	87369000	151600000	182220000	0	61377000	236830000	127430000	30471000	0	0	58011000	97877000	0	97759000	0	112180000	38261000	0	0	72974000	0	0	0	106860000	0	137110000	0	0	0	112800000	129930000	133100000	101420000	0	0	82922000
tr|E7EWP0|E7EWP0_HUMAN;sp|O43674|NDUB5_HUMAN;tr|H0Y886|H0Y886_HUMAN;tr|F8WDZ2|F8WDZ2_HUMAN;tr|F8WDD2|F8WDD2_HUMAN;tr|A0A7P0TAR2|A0A7P0TAR2_HUMAN;tr|A0A087WYD0|A0A087WYD0_HUMAN	43014000	0	0	0	0	0	21193000	12751000	12622000	3669200	33028000	20776000	1656800	2165900	0	32328000	5722700	0	30436000	20326000	0	0	0	0	0	0	0	0	0	0	0	0	0	0	0	0	0	0	0	0	0	0	0	0	0	0	0	0	0
sp|O43676|NDUB3_HUMAN;tr|C9JKQ2|C9JKQ2_HUMAN	64015000	0	54415000	0	264200000	211670000	63377000	76470000	61820000	61594000	126780000	40128000	12337000	16201000	151560000	134070000	105490000	0	92779000	83375000	56802000	0	0	92323000	0	116790000	54377000	0	0	0	0	0	0	99718000	0	96313000	0	0	0	0	0	0	24274000	44500000	0	0	0	0	0
sp|O43678|NDUA2_HUMAN;sp|A6NJG2|SWAHD_HUMAN	59215000	26251000	42133000	69634000	98649000	174470000	140030000	62372000	80128000	92397000	61578000	47653000	58217000	33633000	0	76863000	160530000	63535000	123300000	69879000	106790000	0	0	0	0	0	75025000	0	0	100660000	0	0	0	0	83549000	0	81154000	0	0	0	0	0	0	0	0	119220000	0	0	0
sp|O43681|GET3_HUMAN	47571000	91939000	36863000	20438000	79919000	28025000	87394000	197920000	102760000	187730000	27479000	115220000	134290000	285410000	87394000	61003000	0	19557000	83263000	106920000	184770000	44431000	0	0	41793000	37882000	59702000	27989000	46533000	34505000	95517000	31274000	32541000	0	0	28612000	52587000	0	0	0	65359000	0	38020000	42756000	42408000	60970000	65446000	0	57332000
sp|O43684|BUB3_HUMAN;tr|J3QT28|J3QT28_HUMAN;tr|J3QSX4|J3QSX4_HUMAN	47248000	56782000	21539000	0	35192000	54158000	211760000	422730000	144520000	268240000	48879000	180960000	264320000	379790000	59904000	83545000	0	14687000	147060000	145760000	214040000	52214000	0	34789000	57257000	66068000	71752000	56298000	65753000	81698000	0	11702000	78057000	74507000	0	38485000	62674000	0	44671000	0	0	79527000	63105000	88088000	117790000	65112000	74600000	0	62675000
tr|D6RIA8|D6RIA8_HUMAN;tr|D6RD70|D6RD70_HUMAN;sp|O43704|ST1B1_HUMAN	0	0	0	0	0	0	0	0	0	0	0	0	0	0	0	0	0	0	0	0	0	0	0	0	0	0	0	0	0	0	0	0	0	0	0	0	0	0	0	0	0	0	0	0	0	0	0	0	0
sp|O43707|ACTN4_HUMAN;tr|K7EP19|K7EP19_HUMAN	983830000	1238800000	1485000000	632660000	810810000	914210000	1722400000	2439800000	1972300000	1882300000	468410000	1946500000	1600200000	2060600000	716010000	1077000000	470560000	532930000	1226200000	1231500000	1398200000	128740000	178880000	320110000	245670000	246270000	376110000	327480000	382110000	376030000	176730000	236500000	343340000	219190000	0	180380000	248580000	119480000	158130000	105240000	44230000	335850000	289030000	312970000	162030000	232430000	142370000	180830000	521210000
sp|O43709|BUD23_HUMAN;tr|H7C170|H7C170_HUMAN;tr|H7C0G4|H7C0G4_HUMAN	0	0	0	0	0	0	0	0	0	0	0	0	12080000	0	0	0	0	0	0	6957500	9761400	0	0	0	0	0	0	0	0	0	0	0	0	0	0	0	0	0	0	0	0	0	0	0	0	0	0	0	0
sp|O43719|HTSF1_HUMAN;tr|Q5H919|Q5H919_HUMAN;tr|Q5H918|Q5H918_HUMAN	22531000	0	0	0	63235000	55460000	30372000	59394000	26810000	168850000	13106000	46223000	50421000	323850000	34437000	22712000	98718000	0	55688000	30082000	67252000	0	0	0	0	0	0	0	0	0	0	0	0	0	0	0	0	0	0	0	0	0	0	0	0	0	0	0	0
sp|O43747|AP1G1_HUMAN;tr|H3BNR4|H3BNR4_HUMAN;tr|H3BR36|H3BR36_HUMAN;tr|H3BUN9|H3BUN9_HUMAN;tr|B4DGE1|B4DGE1_HUMAN;tr|H3BRM7|H3BRM7_HUMAN;tr|H3BN71|H3BN71_HUMAN;tr|B3KNW1|B3KNW1_HUMAN;tr|H3BS13|H3BS13_HUMAN;tr|H3BV30|H3BV30_HUMAN	21159000	34809000	10955000	0	44602000	29771000	66600000	58594000	49166000	77966000	0	102310000	53531000	58925000	19857000	22616000	0	13892000	6630300	20070000	73483000	0	0	0	0	0	10522000	0	0	0	0	0	0	0	0	0	0	0	0	0	19247000	0	0	0	0	0	0	0	0
sp|O43752|STX6_HUMAN	148440000	0	0	0	359630000	225950000	0	0	0	72223000	330640000	41839000	60995000	113260000	0	95860000	0	0	0	61296000	0	0	0	0	0	0	0	0	0	0	0	0	0	0	0	0	0	0	0	0	0	0	0	0	0	0	0	0	0
tr|A2A283|A2A283_HUMAN;tr|F8WCE4|F8WCE4_HUMAN;tr|B5MCD7|B5MCD7_HUMAN;sp|O43759|SNG1_HUMAN	0	8026200	24896000	0	21313000	16738000	0	5906300	0	0	0	0	0	0	0	7601000	0	24839000	0	0	0	0	0	0	116430000	0	0	0	0	0	0	0	0	0	0	0	0	0	0	0	0	0	0	0	0	0	0	0	0
sp|O43760|SNG2_HUMAN;tr|K7ELD9|K7ELD9_HUMAN;tr|K7ENG9|K7ENG9_HUMAN;tr|K7ELS8|K7ELS8_HUMAN;tr|K7EJ35|K7EJ35_HUMAN	0	0	0	6041500	217570000	110170000	76424000	186940000	81976000	151410000	0	199310000	65968000	58874000	87786000	58373000	24426000	68225000	45597000	173030000	45875000	0	0	0	0	0	0	0	0	0	0	0	0	0	0	0	0	259530000	84737000	0	0	0	0	0	128100000	122850000	0	0	61788000
tr|A0A7I2V697|A0A7I2V697_HUMAN;tr|A0A7I2V4T9|A0A7I2V4T9_HUMAN;tr|A0A7I2V2U2|A0A7I2V2U2_HUMAN;tr|A0A7I2V5Z3|A0A7I2V5Z3_HUMAN;sp|O43765|SGTA_HUMAN;tr|A0A7I2V588|A0A7I2V588_HUMAN;tr|K7EMD6|K7EMD6_HUMAN	0	10750000	0	0	26570000	13227000	50162000	20184000	23579000	25151000	0	46063000	24277000	64058000	0	7594100	7298100	0	21987000	23119000	8919200	0	0	24729000	23717000	0	21455000	26655000	27029000	18493000	0	27048000	25679000	25968000	0	0	39186000	0	57418000	0	0	11441000	0	39013000	44987000	27231000	0	0	37703000
sp|O43768|ENSA_HUMAN;tr|A6NMQ3|A6NMQ3_HUMAN;tr|Q5T5H1|Q5T5H1_HUMAN;tr|A0A1W2PRU0|A0A1W2PRU0_HUMAN	100870000	70245000	28564000	0	107520000	88956000	8235300	100170000	0	143670000	42639000	112930000	98625000	80403000	78562000	42153000	18869000	82142000	23490000	57442000	65146000	0	0	124750000	90189000	37669000	33836000	117100000	90318000	52085000	50990000	45511000	118600000	0	0	45075000	48708000	0	37834000	0	0	46348000	0	45923000	34503000	0	29277000	0	92775000
sp|O43772|MCAT_HUMAN;tr|C9JPE1|C9JPE1_HUMAN;tr|F8WEF6|F8WEF6_HUMAN	17719000	20476000	20020000	0	43574000	93110000	9990800	12169000	11103000	11476000	0	19230000	0	20291000	0	39216000	25739000	32021000	0	0	27768000	0	0	0	0	0	0	0	0	0	0	0	0	0	0	0	0	0	0	0	0	0	0	0	0	0	0	0	0
sp|O43776|SYNC_HUMAN;tr|K7EQ35|K7EQ35_HUMAN;tr|K7EIU7|K7EIU7_HUMAN;tr|K7EPK2|K7EPK2_HUMAN;tr|K7EMQ6|K7EMQ6_HUMAN;tr|K7EJ19|K7EJ19_HUMAN	69466000	128570000	7000900	0	85179000	19084000	265730000	175770000	240210000	216060000	19628000	263140000	255050000	520230000	74155000	75136000	0	3064800	54935000	202340000	307540000	44192000	0	0	27442000	57752000	56104000	6146400	17305000	78208000	3572000	47216000	0	50430000	0	0	73559000	0	14350000	1290800	0	47745000	62877000	27074000	39802000	30568000	6812600	0	1650600
tr|E9PDF6|E9PDF6_HUMAN;sp|O43795|MYO1B_HUMAN;tr|E7EQD9|E7EQD9_HUMAN;tr|A0A0U1RRI3|A0A0U1RRI3_HUMAN;tr|C9JYW1|C9JYW1_HUMAN;tr|H7C2Y7|H7C2Y7_HUMAN;tr|C9JUP5|C9JUP5_HUMAN;tr|C9K0I9|C9K0I9_HUMAN	8535400	26132000	64870000	0	8531200	23579000	14819000	0	12905000	10295000	0	5018900	11318000	11212000	10097000	38212000	15210000	0	14354000	14949000	29731000	21960000	0	0	0	0	0	0	0	0	0	15733000	0	0	0	0	0	0	0	0	0	0	0	23745000	0	0	0	0	0
sp|O43805|SSNA1_HUMAN;tr|A0A087WV26|A0A087WV26_HUMAN	0	0	0	0	28069000	0	0	0	4500200	0	0	41072000	11048000	0	0	0	0	0	14340000	11170000	0	0	0	0	0	0	0	0	0	0	0	0	0	0	0	0	0	0	0	0	0	0	0	0	0	0	0	0	0
sp|O43809|CPSF5_HUMAN;tr|H3BND3|H3BND3_HUMAN;tr|H3BV41|H3BV41_HUMAN	143270000	232660000	26695000	0	64818000	79478000	167810000	319400000	151240000	375870000	0	311560000	339730000	449950000	218160000	210900000	100750000	0	197730000	191320000	144690000	205260000	21867000	56223000	185370000	211600000	256410000	148260000	133070000	189940000	155410000	186820000	203000000	157330000	245850000	114650000	154230000	123540000	263260000	0	90177000	206980000	225260000	191840000	414110000	348380000	389790000	0	145110000
sp|O43813|LANC1_HUMAN;tr|E9PHS0|E9PHS0_HUMAN;tr|F8WDS9|F8WDS9_HUMAN;tr|H7C2E3|H7C2E3_HUMAN	17945000	37046000	15876000	0	57366000	23806000	26451000	164400000	18330000	60909000	10878000	52906000	181020000	120280000	58754000	24232000	0	20600000	25302000	188550000	88256000	0	0	0	0	0	28919000	0	0	0	0	0	0	64368000	0	17770000	42527000	0	0	0	0	0	0	35313000	0	0	0	0	0
sp|O43815|STRN_HUMAN;tr|M0QXN2|M0QXN2_HUMAN;tr|M0R2A7|M0R2A7_HUMAN;tr|M0QYS2|M0QYS2_HUMAN;tr|M0R0W8|M0R0W8_HUMAN	55654000	49342000	30733000	13464000	98367000	122120000	14020000	79024000	21003000	38116000	46001000	56682000	36189000	85944000	37644000	69274000	0	62339000	44406000	33443000	27228000	0	0	0	0	0	4910200	0	0	0	0	0	0	0	0	0	0	0	0	0	0	0	0	0	0	0	0	0	0
sp|O43818|U3IP2_HUMAN	0	0	0	0	0	0	0	0	0	0	0	8071400	13640000	18708000	0	0	0	0	0	0	0	0	0	0	0	0	0	0	0	0	0	0	0	0	0	0	0	0	0	0	0	0	0	0	0	0	0	0	0
tr|A0A7P0T893|A0A7P0T893_HUMAN;sp|O43823|AKAP8_HUMAN;tr|M0QX51|M0QX51_HUMAN;tr|A0A7P0TBC8|A0A7P0TBC8_HUMAN	0	31791000	31047000	0	35741000	54378000	0	16336000	0	12980000	0	11049000	18919000	10115000	36702000	45168000	0	34214000	34027000	29276000	20352000	39249000	11723000	25109000	22419000	29510000	39868000	16819000	20827000	34918000	9175200	20723000	9279400	26843000	18865000	8335100	54046000	28495000	21875000	0	25147000	27494000	42424000	83805000	40825000	30524000	65824000	0	9798700
sp|O43824|GTPB6_HUMAN	0	0	0	0	0	0	0	0	0	0	0	0	0	0	0	0	0	0	0	0	0	0	0	0	0	0	0	0	0	0	0	0	0	0	0	0	0	0	0	0	0	0	0	0	0	0	0	0	0
sp|O43826|G6PT1_HUMAN;tr|U3KPU7|U3KPU7_HUMAN;tr|U3KQS2|U3KQS2_HUMAN	0	6468000	0	0	0	3941600	0	0	0	0	0	0	0	0	0	0	0	0	0	0	0	0	0	0	0	0	0	0	0	0	0	0	0	0	0	0	0	0	0	0	0	0	0	0	0	0	0	0	0
sp|O43837|IDH3B_HUMAN;tr|A0A087WZN1|A0A087WZN1_HUMAN;tr|A0A087X2E5|A0A087X2E5_HUMAN;tr|A0A0D9SG66|A0A0D9SG66_HUMAN	0	0	0	0	0	0	0	0	0	0	0	0	0	0	0	0	0	0	0	0	0	29756000	0	0	45168000	43631000	52519000	94569000	43127000	41086000	52598000	0	79745000	0	0	0	0	0	0	0	0	41499000	48859000	53579000	43204000	43989000	0	0	0
sp|O43847|NRDC_HUMAN;tr|G3V1R5|G3V1R5_HUMAN;tr|F5H7V1|F5H7V1_HUMAN;tr|H0Y5G9|H0Y5G9_HUMAN	5707300	16677000	4598800	0	29326000	4276000	37913000	17219000	13975000	12251000	0	17092000	9753600	59319000	11638000	0	5810300	0	10354000	11829000	16813000	0	0	0	0	0	0	0	0	0	0	0	0	0	0	0	0	0	0	0	0	0	0	0	0	0	0	0	0
sp|O43852|CALU_HUMAN;tr|H0Y875|H0Y875_HUMAN	4703300	13308000	0	0	0	0	1003600000	301560000	277920000	398430000	0	223400000	202440000	96628000	0	0	1425300	0	60179000	49868000	32752000	40887000	32978000	109250000	21658000	67932000	0	7741600	56529000	88061000	37839000	0	8622000	0	0	48926000	50707000	30271000	17093000	0	0	26202000	61427000	10033000	0	0	0	0	3766800
tr|A0A0A0MR22|A0A0A0MR22_HUMAN;sp|O75110|ATP9A_HUMAN;sp|O43861|ATP9B_HUMAN	0	0	0	0	0	0	0	0	0	0	0	0	0	0	0	0	0	0	0	0	0	0	0	0	0	0	0	0	0	0	0	0	0	0	0	0	0	0	0	0	0	0	0	0	0	0	0	0	0
sp|O43865|SAHH2_HUMAN	100570000	71958000	32984000	0	47338000	33563000	141810000	101220000	324130000	122730000	59210000	100610000	118380000	201550000	35139000	45305000	6665700	0	142800000	101060000	96465000	0	0	0	0	0	0	0	0	0	0	0	0	0	0	0	0	0	0	0	0	0	0	0	0	0	0	0	0
sp|O43866|CD5L_HUMAN	0	18587000	55939000	0	19426000	0	38902000	18156000	139210000	25612000	0	0	79871000	0	36216000	47426000	0	0	0	14297000	0	0	106220000	0	0	0	0	0	0	39611000	0	0	0	0	0	0	0	0	0	0	0	0	0	0	0	0	0	0	0
tr|X6RGC9|X6RGC9_HUMAN;sp|O43914|TYOBP_HUMAN;tr|K7ES93|K7ES93_HUMAN	0	0	0	0	0	0	6143300	0	3785700	0	0	0	0	16165000	0	0	0	0	0	0	0	0	0	35919000	0	0	0	0	0	0	0	69961000	0	0	0	0	0	0	0	0	0	0	0	0	0	0	0	0	0
sp|O43920|NDUS5_HUMAN	48687000	42895000	52326000	16213000	45414000	122820000	47347000	35368000	49735000	32593000	46554000	37307000	41826000	52127000	46088000	63722000	22633000	55908000	0	46984000	20995000	44068000	0	0	0	0	29804000	0	0	0	0	0	0	0	0	0	19567000	0	0	0	0	0	0	31280000	0	0	0	0	0
sp|O43924|PDE6D_HUMAN;tr|B8ZZK5|B8ZZK5_HUMAN;tr|C9IZ52|C9IZ52_HUMAN	34612000	37207000	0	0	0	5638600	10047000	17343000	14530000	15805000	0	22875000	17696000	21864000	29991000	16256000	0	0	0	20851000	15592000	0	0	0	0	0	0	0	0	0	0	0	0	0	0	0	0	0	0	0	0	0	0	0	0	0	0	0	0
sp|O43927|CXL13_HUMAN	10972000	0	0	0	29988000	61048000	0	22241000	0	0	10507000	0	14389000	24257000	0	31009000	0	0	0	0	9179400	0	0	0	0	0	0	0	0	0	0	0	0	342300000	0	0	0	0	0	0	0	0	0	0	0	0	0	0	84617000
sp|O43929|ORC4_HUMAN;tr|C9JGH7|C9JGH7_HUMAN;tr|C9J2X8|C9J2X8_HUMAN;tr|Q53SE3|Q53SE3_HUMAN	0	0	0	0	0	0	0	0	0	6163700	0	16619000	0	0	0	0	0	0	0	0	0	0	0	0	0	0	0	0	0	0	0	0	0	0	0	0	0	0	0	0	0	0	0	0	0	0	0	0	0
sp|O43933|PEX1_HUMAN;tr|A0A0C4DG33|A0A0C4DG33_HUMAN;tr|H7BZH3|H7BZH3_HUMAN	0	0	0	0	0	0	0	0	0	0	0	0	0	0	0	0	0	0	0	0	0	0	0	0	0	0	26260000	0	0	0	0	0	0	0	0	0	0	0	0	0	0	0	0	0	0	0	0	0	0
sp|O60216|RAD21_HUMAN;tr|E5RFZ5|E5RFZ5_HUMAN;tr|E5RI01|E5RI01_HUMAN;tr|E5RFV8|E5RFV8_HUMAN;tr|E5RIN7|E5RIN7_HUMAN;tr|E5RJW1|E5RJW1_HUMAN;tr|E5RJK5|E5RJK5_HUMAN;tr|E5RG18|E5RG18_HUMAN;tr|A0A804HJ87|A0A804HJ87_HUMAN;sp|Q9H4I0|RD21L_HUMAN;tr|A0A140T8W2|A0A140T8W2_HUMAN	6526900	65685000	12620000	0	51103000	114660000	7247400	95359000	12553000	85287000	69646000	60402000	61720000	55617000	6538400	84419000	20156000	16984000	27106000	47939000	56338000	0	0	0	0	25823000	0	0	0	37346000	0	0	0	0	0	0	0	0	21417000	0	0	0	30489000	0	0	0	0	0	0
sp|O60218|AK1BA_HUMAN	0	0	0	0	0	0	0	0	0	0	5562900	19138000	0	5331000	0	0	0	0	0	0	0	0	0	0	0	0	0	0	0	0	0	0	0	0	0	0	0	0	0	0	0	0	0	0	0	0	0	0	0
sp|O60220|TIM8A_HUMAN;tr|A0A2R8YDA8|A0A2R8YDA8_HUMAN	0	43924000	53781000	0	0	41160000	15103000	45416000	21969000	75040000	33488000	44082000	37142000	40044000	26222000	54051000	0	0	44711000	26917000	34803000	64153000	0	0	0	26903000	0	0	0	0	0	0	0	0	0	0	46347000	0	0	0	0	0	0	47625000	0	0	0	0	0
sp|O60231|DHX16_HUMAN;tr|A0A140T947|A0A140T947_HUMAN;tr|Q5SQH5|Q5SQH5_HUMAN;tr|A0A140T8Y5|A0A140T8Y5_HUMAN;tr|A0A140T9T4|A0A140T9T4_HUMAN;tr|A2AB15|A2AB15_HUMAN	0	0	0	0	0	0	0	8786600	0	0	0	17867000	14109000	26734000	0	0	0	0	0	0	0	0	0	0	0	0	0	0	0	0	0	0	0	0	0	0	0	0	0	0	0	0	0	0	0	0	0	0	0
tr|H0YEB6|H0YEB6_HUMAN;sp|O60232|ZNRD2_HUMAN;tr|G3V1B8|G3V1B8_HUMAN;tr|H0YEK1|H0YEK1_HUMAN;tr|E9PN57|E9PN57_HUMAN;tr|E9PK41|E9PK41_HUMAN	0	33568000	6087800	0	33539000	20532000	17666000	20303000	10764000	15675000	0	35837000	10352000	36633000	13246000	0	0	0	0	18346000	10241000	0	0	0	0	0	0	0	0	0	0	0	0	0	0	0	0	0	0	0	0	0	0	0	0	0	0	0	0
sp|O60234|GMFG_HUMAN;tr|M0QYJ8|M0QYJ8_HUMAN;tr|M0R0C1|M0R0C1_HUMAN;tr|M0QYG8|M0QYG8_HUMAN;tr|M0R1D2|M0R1D2_HUMAN;tr|M0QX47|M0QX47_HUMAN;tr|M0QXC2|M0QXC2_HUMAN;tr|M0QXZ6|M0QXZ6_HUMAN;tr|M0R2P2|M0R2P2_HUMAN	0	0	0	0	0	0	27865000	524460000	75590000	206360000	0	369810000	230110000	301190000	0	0	0	0	148310000	142090000	147710000	158690000	77794000	41055000	26490000	36026000	68275000	0	21585000	0	34465000	72547000	30201000	0	0	0	35867000	0	0	67771000	40327000	26009000	13051000	16296000	0	30335000	10349000	30597000	0
sp|O60235|TM11D_HUMAN	0	0	0	0	0	0	0	0	0	0	0	16673000	15489000	0	0	0	0	0	0	0	0	0	0	0	0	0	0	0	0	0	0	0	0	0	0	0	0	0	0	0	0	0	0	0	0	0	0	0	0
tr|E1CKY7|E1CKY7_HUMAN;sp|O60237|MYPT2_HUMAN	0	0	0	0	0	0	0	23347000	9996900	9184900	0	7401800	23342000	0	0	0	0	0	0	0	0	0	0	0	0	0	0	0	0	0	0	0	0	0	0	0	0	0	0	0	0	0	0	0	0	0	0	0	0
sp|O60244|MED14_HUMAN;tr|H7C3E5|H7C3E5_HUMAN;tr|H7C017|H7C017_HUMAN	0	2212600	0	0	0	0	0	0	0	0	0	0	0	8183000	0	0	0	0	0	0	0	0	0	0	0	0	0	0	0	0	0	0	0	0	0	0	0	0	0	0	0	0	0	0	0	0	0	0	0
sp|O60256|KPRB_HUMAN;tr|E7EPA1|E7EPA1_HUMAN;tr|C9K0K7|C9K0K7_HUMAN;tr|I3L0S1|I3L0S1_HUMAN;tr|C9JJS3|C9JJS3_HUMAN;tr|C9JDU5|C9JDU5_HUMAN;tr|C9JDH0|C9JDH0_HUMAN;tr|E7EW35|E7EW35_HUMAN;tr|I3L331|I3L331_HUMAN;tr|I3L164|I3L164_HUMAN;tr|I3L4G9|I3L4G9_HUMAN	25056000	48472000	0	0	16838000	3768300	36027000	79856000	36771000	78526000	0	84889000	75539000	95691000	14688000	20210000	0	2903100	3517200	39859000	21738000	0	0	0	70436000	36390000	31365000	18364000	39595000	19632000	22679000	0	36339000	40546000	0	18831000	17419000	0	22636000	0	15265000	27899000	16033000	47555000	32983000	28170000	0	0	0
sp|O60262|GBG7_HUMAN;tr|K7ESC6|K7ESC6_HUMAN	66955000	49946000	0	0	28579000	55179000	14928000	19261000	62959000	32502000	95711000	34101000	48784000	20699000	61533000	66708000	19199000	92869000	17514000	31997000	23105000	0	0	0	0	0	0	0	0	0	0	0	0	0	0	0	0	0	0	0	0	0	0	0	0	0	0	0	0
sp|O60264|SMCA5_HUMAN	8679400	22185000	12820000	0	23829000	41890000	4642500	138720000	12692000	86369000	36506000	97736000	43589000	94942000	24815000	45051000	7361500	27067000	0	3343200	40808000	0	0	0	0	0	18811000	0	0	14985000	0	0	0	0	0	0	15959000	0	0	0	0	1911700	0	12199000	0	0	0	0	0
tr|A0A087X2D8|A0A087X2D8_HUMAN;sp|O60271|JIP4_HUMAN;tr|E9PFH7|E9PFH7_HUMAN;sp|Q9UPT6|JIP3_HUMAN;tr|A0A087WYG2|A0A087WYG2_HUMAN;tr|A0A669KB35|A0A669KB35_HUMAN;tr|D6RHI8|D6RHI8_HUMAN;tr|H0YBE9|H0YBE9_HUMAN	23459000	22637000	26922000	0	32592000	21031000	24849000	14158000	15811000	20135000	20604000	24320000	0	35673000	8502900	0	0	9746600	0	18192000	12866000	0	0	0	0	17495000	0	28143000	22425000	26456000	0	0	21435000	17643000	0	0	0	0	0	0	0	0	0	0	0	0	0	0	0
tr|H7C2K7|H7C2K7_HUMAN;sp|O60279|SUSD5_HUMAN	0	0	0	0	0	43999000	13552000	0	0	0	0	0	0	0	0	0	0	0	0	0	0	0	0	0	0	0	0	0	0	0	0	0	0	0	0	0	0	0	0	0	0	0	0	0	0	0	0	0	0
sp|O60306|AQR_HUMAN;tr|H0YH15|H0YH15_HUMAN;tr|H0YLN9|H0YLN9_HUMAN	6083300	11618000	0	0	18606000	33401000	8029400	6570200	11472000	8106000	0	25986000	20677000	23876000	10866000	8324000	26488000	0	0	23333000	5604800	0	0	0	0	0	0	0	0	0	0	0	0	0	0	0	0	0	0	0	0	0	0	0	0	0	0	0	0
sp|O60307|MAST3_HUMAN	0	0	0	0	0	0	0	0	0	0	53499000	0	0	4003900	0	0	0	0	0	0	0	0	0	0	0	0	0	0	0	0	0	0	0	0	0	0	0	0	0	0	0	0	0	0	0	0	0	0	0
sp|O60313|OPA1_HUMAN;tr|A0A2R8YE78|A0A2R8YE78_HUMAN;tr|A0A2R8YDM2|A0A2R8YDM2_HUMAN;tr|C9JMB8|C9JMB8_HUMAN;tr|A0A2R8YGE5|A0A2R8YGE5_HUMAN;tr|A0A2R8YD53|A0A2R8YD53_HUMAN;tr|A0A2R8Y4Q3|A0A2R8Y4Q3_HUMAN;tr|A0A2R8Y4G4|A0A2R8Y4G4_HUMAN;tr|A0A2R8Y5G3|A0A2R8Y5G3_HUMAN;tr|C9JY58|C9JY58_HUMAN	71527000	116040000	66523000	17459000	61037000	61181000	46938000	102200000	75618000	76591000	61898000	90404000	148010000	117220000	67773000	123540000	72580000	87267000	41067000	45666000	80747000	0	0	0	0	0	0	0	0	0	0	0	0	0	0	0	0	0	0	0	0	0	0	0	0	0	0	0	0
tr|U3KQ51|U3KQ51_HUMAN;tr|A0A1B0GVV8|A0A1B0GVV8_HUMAN;tr|A0A1B0GW50|A0A1B0GW50_HUMAN;tr|A0JP08|A0JP08_HUMAN;sp|O60315|ZEB2_HUMAN;tr|A0A1B0GV02|A0A1B0GV02_HUMAN;tr|A0A6Q8PH34|A0A6Q8PH34_HUMAN;tr|E7ESP8|E7ESP8_HUMAN;tr|A0A1X7SC99|A0A1X7SC99_HUMAN;tr|E7EUW9|E7EUW9_HUMAN	0	0	0	0	0	0	0	0	0	0	0	0	0	0	0	0	0	0	0	0	0	0	0	0	0	0	0	0	0	0	0	0	0	0	0	0	0	0	0	0	0	0	0	0	0	0	0	0	0
sp|O60341|KDM1A_HUMAN;tr|R4GMQ1|R4GMQ1_HUMAN;tr|R4GMP9|R4GMP9_HUMAN	0	0	0	0	25082000	20366000	0	8881500	0	12067000	0	21653000	15764000	10251000	0	0	0	0	29614000	13298000	5589200	0	0	0	0	0	0	0	0	0	0	0	0	0	0	0	0	0	0	0	0	0	0	0	0	0	0	0	0
sp|O60361|NDK8_HUMAN	0	4306400	0	0	0	0	0	0	0	11417000	0	0	0	10529000	0	0	0	0	0	33684000	26629000	0	0	0	0	0	0	0	0	0	0	0	0	0	0	0	0	0	0	0	0	0	0	0	0	0	0	0	0
tr|U3KQE5|U3KQE5_HUMAN;tr|H7C4S2|H7C4S2_HUMAN;sp|O60381|HBP1_HUMAN	0	0	0	0	0	0	0	0	0	0	0	0	0	0	0	0	0	0	0	0	0	0	0	0	0	0	0	0	0	0	0	0	0	0	0	0	0	0	0	0	0	0	0	0	0	0	0	0	0
sp|O60437|PEPL_HUMAN;tr|K7EKI8|K7EKI8_HUMAN;tr|K7EQ71|K7EQ71_HUMAN	21429000	47935000	38987000	3078900	279790000	67771000	5075100	59251000	13271000	28517000	33780000	223700000	102300000	35277000	16918000	83997000	7254000	22192000	3906600	34140000	33604000	0	0	0	0	0	0	0	0	0	0	0	0	0	0	0	0	0	0	0	0	0	0	0	0	0	0	0	0
sp|O60449|LY75_HUMAN	44060000	79819000	2824600	8406500	64150000	95577000	35521000	90492000	54188000	67470000	22440000	51813000	31938000	58994000	10235000	48007000	3094900	21724000	4001000	42206000	19950000	0	0	0	0	0	0	0	0	0	0	0	0	0	0	0	0	0	0	0	0	0	0	0	0	0	0	0	0
sp|O60462|NRP2_HUMAN	0	0	0	0	12146000	0	0	0	0	0	0	0	0	4264200	0	0	0	0	0	0	0	0	0	0	0	0	0	0	0	0	0	0	0	0	0	0	0	0	0	0	0	0	0	0	0	0	0	0	0
sp|O60486|PLXC1_HUMAN;tr|F8VUW4|F8VUW4_HUMAN	0	0	0	0	0	0	3146100	0	10340000	0	0	0	0	0	0	0	0	0	0	0	0	0	0	0	0	0	0	0	0	0	0	0	0	0	0	0	0	0	0	0	0	0	0	0	0	0	0	0	0
sp|O60488|ACSL4_HUMAN;tr|A0A804HI36|A0A804HI36_HUMAN;tr|H0Y9A0|H0Y9A0_HUMAN;tr|D6RF95|D6RF95_HUMAN;tr|D6RDA8|D6RDA8_HUMAN	25941000	31731000	14358000	0	14410000	49915000	19051000	18980000	13466000	22980000	0	21413000	46984000	19724000	14251000	17464000	9172000	12150000	0	31516000	32797000	0	0	0	0	0	0	0	0	0	0	0	0	0	0	0	0	0	0	0	0	0	0	0	0	0	0	0	0
sp|O60493|SNX3_HUMAN	86837000	102110000	73515000	10716000	90474000	62827000	41608000	85972000	28590000	102370000	53142000	45768000	57819000	78593000	76307000	83168000	0	33444000	54614000	105630000	44068000	0	0	0	49359000	0	0	0	0	0	0	0	37082000	0	0	0	61475000	0	0	0	0	0	0	0	0	0	0	0	0
sp|O60496|DOK2_HUMAN;tr|E5RJ11|E5RJ11_HUMAN;tr|G3V114|G3V114_HUMAN;tr|E5RIG9|E5RIG9_HUMAN	12368000	15296000	0	14635000	0	15741000	6841000	12730000	7974900	0	0	10605000	11958000	29327000	39829000	23861000	0	0	20573000	16599000	7507300	0	0	0	0	0	0	0	0	0	0	0	0	0	0	0	0	0	0	0	0	0	0	0	0	0	0	0	0
tr|X6R2W0|X6R2W0_HUMAN;tr|Q5U8S2|Q5U8S2_HUMAN;sp|O60499|STX10_HUMAN;tr|F6RTM7|F6RTM7_HUMAN;tr|K7EK75|K7EK75_HUMAN;tr|K7ELY2|K7ELY2_HUMAN;tr|K7EIY4|K7EIY4_HUMAN;tr|K7EJ05|K7EJ05_HUMAN;tr|K7EPP9|K7EPP9_HUMAN	0	0	0	0	0	0	0	9540100	0	0	0	8852700	0	0	0	0	0	0	0	0	0	0	0	0	0	0	0	0	0	0	0	0	0	0	0	0	0	0	0	0	0	0	0	0	0	0	0	0	0
sp|O60502|OGA_HUMAN;tr|H7C3X0|H7C3X0_HUMAN	0	22939000	0	0	22748000	6052700	19682000	30891000	22369000	34446000	0	60346000	36375000	16245000	0	0	0	0	15953000	15484000	7110700	0	0	0	0	0	0	0	0	0	0	0	0	0	0	0	5186300	0	0	0	0	0	0	0	0	0	0	0	0
sp|O60504|VINEX_HUMAN;tr|H0YAZ3|H0YAZ3_HUMAN;tr|H0YB51|H0YB51_HUMAN;tr|E5RJP2|E5RJP2_HUMAN;tr|E5RIA0|E5RIA0_HUMAN;tr|E7EQH0|E7EQH0_HUMAN;tr|H0YAU6|H0YAU6_HUMAN	0	23118000	42214000	11323000	16729000	79999000	2448400	66543000	19190000	3716000	44639000	9119800	47290000	37650000	7567000	85363000	0	0	0	20015000	5491100	0	0	0	0	0	0	0	0	0	0	0	0	0	0	0	0	0	0	0	0	0	0	0	0	0	0	0	0
sp|O60506|HNRPQ_HUMAN;tr|A0A7I2V4Z0|A0A7I2V4Z0_HUMAN;tr|A0A7I2V309|A0A7I2V309_HUMAN;tr|A0A7I2V2F2|A0A7I2V2F2_HUMAN;tr|A0A7I2V5Q6|A0A7I2V5Q6_HUMAN;tr|F6UXX1|F6UXX1_HUMAN;tr|A0A7I2V4J0|A0A7I2V4J0_HUMAN	97574000	203220000	75337000	21702000	154200000	102610000	374890000	609640000	311060000	305180000	154280000	741000000	543780000	1034800000	133120000	122340000	116990000	126580000	189210000	336720000	407950000	9917100	29819000	102550000	160490000	102850000	255560000	103320000	131060000	259970000	116820000	136140000	76849000	141160000	0	63626000	295060000	0	126920000	0	62704000	154860000	163850000	218030000	246990000	127100000	148290000	0	118740000
sp|O60508|PRP17_HUMAN	0	11709000	0	0	15519000	41819000	11938000	25303000	0	16963000	15374000	26532000	44894000	66951000	15044000	31009000	0	0	0	16233000	18361000	0	0	0	0	0	0	0	0	0	0	0	0	0	0	0	0	0	0	0	0	0	0	0	0	0	0	0	0
sp|O60516|4EBP3_HUMAN	0	0	0	0	0	0	0	0	0	0	0	0	0	0	0	0	0	0	0	0	0	0	0	0	0	0	0	0	0	0	0	0	0	0	0	0	0	0	0	0	0	0	0	0	0	0	0	0	0
sp|O60524|NEMF_HUMAN;tr|G3V5V3|G3V5V3_HUMAN;tr|G3V4D9|G3V4D9_HUMAN	0	15265000	0	0	49339000	45844000	0	12728000	0	0	0	0	0	13570000	0	0	0	0	0	0	13954000	0	0	0	0	0	0	0	0	0	0	0	0	0	0	0	0	0	0	0	0	0	0	0	0	0	0	0	0
sp|O60547|GMDS_HUMAN	83572000	82709000	59009000	2270600	41227000	23431000	95953000	47717000	89109000	56835000	10475000	48173000	45239000	59227000	13654000	50007000	0	11872000	4439000	29826000	61364000	0	0	0	0	9460000	0	0	0	0	0	0	0	0	0	28107000	0	0	0	0	0	0	0	0	0	19364000	0	0	0
sp|O60563|CCNT1_HUMAN	0	13360000	0	0	8884200	37431000	0	9497200	0	0	0	0	0	0	12739000	8809800	0	0	0	0	0	0	0	0	0	0	0	0	0	0	0	0	0	0	0	0	0	0	0	0	0	0	0	0	0	0	0	0	0
sp|O60565|GREM1_HUMAN	0	0	0	0	0	0	0	0	0	0	0	0	0	0	0	0	0	0	0	0	0	0	0	0	0	0	0	0	0	0	0	0	0	0	0	0	0	0	0	0	0	0	0	0	0	0	0	0	0
sp|O60568|PLOD3_HUMAN;tr|H7C2V1|H7C2V1_HUMAN;tr|H7C2S8|H7C2S8_HUMAN;tr|H7C0B8|H7C0B8_HUMAN	0	8278400	0	0	0	0	46188000	38417000	10854000	7460600	0	8735900	14684000	44166000	0	16819000	0	0	0	0	9988000	0	0	0	0	0	0	0	0	0	0	0	0	0	0	0	0	0	0	0	0	17219000	0	0	0	0	0	0	55407000
sp|O60603|TLR2_HUMAN;tr|A0A2R8Y4N9|A0A2R8Y4N9_HUMAN;tr|A0A0S2Z4L7|A0A0S2Z4L7_HUMAN	0	0	0	0	0	0	0	0	0	0	0	0	0	0	0	0	0	0	0	0	0	0	0	0	0	0	0	0	0	0	0	0	0	0	0	0	0	0	0	0	0	0	0	0	0	0	0	0	0
tr|A0A0G2JH68|A0A0G2JH68_HUMAN;sp|O60610|DIAP1_HUMAN;tr|A0A140T8Z0|A0A140T8Z0_HUMAN;tr|H9KV28|H9KV28_HUMAN;tr|A0A2R8Y5N1|A0A2R8Y5N1_HUMAN;tr|B4E2I7|B4E2I7_HUMAN;tr|A0A2R8YEF8|A0A2R8YEF8_HUMAN;tr|H7C2W8|H7C2W8_HUMAN	16021000	20344000	2611900	0	15587000	1449700	154460000	210580000	232880000	154100000	17911000	51719000	51390000	59874000	39538000	9170600	5542400	4711700	25826000	39488000	37512000	0	0	0	11559000	5516200	7827900	3106500	13504000	18522000	8391200	0	16296000	0	0	0	16838000	0	0	34778000	0	0	0	11914000	0	9402900	0	0	0
tr|A0A087X1G7|A0A087X1G7_HUMAN;sp|O60613|SEP15_HUMAN;tr|A0A3B3IT39|A0A3B3IT39_HUMAN;tr|A0A0J9YX89|A0A0J9YX89_HUMAN;tr|A0A087WXL0|A0A087WXL0_HUMAN;tr|A8MZD0|A8MZD0_HUMAN	56634000	10512000	41341000	0	22590000	28516000	63648000	66976000	41343000	41924000	55746000	44276000	20915000	71360000	9633000	21174000	0	22039000	0	19180000	35908000	0	0	0	0	0	0	0	0	0	0	0	0	0	0	0	0	0	0	0	0	0	0	0	0	0	0	0	0
sp|O60635|TSN1_HUMAN	20384000	0	0	0	0	31472000	45889000	15054000	0	0	0	0	78013000	13220000	37967000	0	181570000	38093000	0	19865000	25850000	0	0	0	0	0	0	0	0	0	0	0	0	0	0	0	0	0	0	0	0	0	0	0	0	0	0	0	0
tr|B1AKP2|B1AKP2_HUMAN;tr|B1AKP1|B1AKP1_HUMAN;sp|O60636|TSN2_HUMAN	0	0	0	0	0	0	0	0	0	0	0	0	0	0	0	0	0	0	0	0	0	0	0	0	103420000	6433400	0	0	0	0	0	0	19970000	0	0	0	0	0	0	0	0	0	0	0	0	0	0	0	0
sp|O60645|EXOC3_HUMAN;tr|D6RB59|D6RB59_HUMAN;tr|D6RBR9|D6RBR9_HUMAN;tr|H0Y995|H0Y995_HUMAN	12057000	11495000	0	0	18348000	0	0	14169000	7458400	8770900	9091700	15405000	9706600	10195000	0	16617000	0	10539000	0	0	5206900	0	0	0	0	0	0	0	0	0	0	0	0	0	0	0	0	0	0	0	0	0	0	0	0	0	0	0	0
sp|O60658|PDE8A_HUMAN	0	0	0	0	518160000	0	0	15660000	0	0	0	0	0	0	0	0	0	0	0	0	347770000	0	0	0	0	0	0	0	0	0	0	0	0	0	0	0	0	0	0	0	0	0	0	0	0	0	0	0	0
sp|O60664|PLIN3_HUMAN;tr|K7ERZ3|K7ERZ3_HUMAN;tr|K7EL96|K7EL96_HUMAN;tr|K7ER39|K7ER39_HUMAN;tr|K7EJD0|K7EJD0_HUMAN	275730000	325110000	121430000	12216000	293160000	91218000	299700000	328930000	261500000	487960000	29601000	376830000	320200000	489900000	203330000	120490000	29975000	30476000	189160000	290530000	219350000	88319000	0	75313000	59910000	37797000	43052000	31898000	58918000	28734000	63973000	68515000	53743000	0	52371000	47190000	48975000	0	29340000	0	23811000	96625000	55244000	24137000	41822000	49110000	0	0	50361000
tr|E9PQG1|E9PQG1_HUMAN;tr|E9PPV1|E9PPV1_HUMAN;tr|E9PMT7|E9PMT7_HUMAN;tr|E9PN59|E9PN59_HUMAN;sp|O60667|FAIM3_HUMAN	0	0	0	0	0	0	0	0	0	0	0	0	0	0	0	0	0	0	0	0	0	0	0	0	0	0	0	0	0	0	0	0	0	0	0	0	0	0	0	0	0	0	0	0	0	0	0	0	0
sp|O60674|JAK2_HUMAN;tr|A0A1B0GTR9|A0A1B0GTR9_HUMAN	0	0	0	0	0	0	0	0	0	0	0	139700000	0	0	0	0	0	0	0	9836600	0	0	0	0	0	0	0	0	0	0	0	0	0	0	0	0	0	0	0	0	0	0	0	0	0	0	0	0	0
sp|O60678|ANM3_HUMAN	0	0	0	0	0	0	0	0	0	0	0	0	0	0	0	0	0	0	0	0	0	0	0	0	0	0	0	0	0	0	0	0	0	0	0	0	0	0	0	0	0	0	0	0	0	0	0	0	0
sp|O60684|IMA7_HUMAN;tr|Q5TFJ7|Q5TFJ7_HUMAN;sp|O15131|IMA6_HUMAN;tr|S4R3E5|S4R3E5_HUMAN	0	30656000	17915000	0	55934000	26779000	21620000	61676000	14485000	59331000	16270000	56412000	44517000	49396000	0	23327000	16218000	35534000	20549000	48949000	30226000	16471000	8173700	24970000	28962000	64448000	66616000	48039000	53539000	38898000	21717000	25238000	51145000	61142000	29481000	25970000	65494000	0	40572000	0	0	47216000	56929000	57672000	73894000	55666000	47139000	0	56427000
sp|O60701|UGDH_HUMAN;tr|E7ER83|E7ER83_HUMAN;tr|E7ETF4|E7ETF4_HUMAN;tr|E7ER95|E7ER95_HUMAN;tr|D6RHF4|D6RHF4_HUMAN;tr|E9PBD2|E9PBD2_HUMAN	116690000	16463000	27697000	0	28610000	18958000	333680000	198890000	98024000	83585000	0	105520000	544640000	184050000	82635000	51514000	100840000	33800000	65396000	144100000	142420000	0	0	0	221950000	110220000	0	0	69449000	31402000	0	0	212110000	0	305480000	129630000	68810000	0	0	0	220410000	0	0	93101000	0	0	0	0	0
sp|O60711|LPXN_HUMAN;tr|B7Z5P7|B7Z5P7_HUMAN;tr|E9PNX9|E9PNX9_HUMAN	35248000	66618000	2873900	0	31761000	4220300	78785000	282570000	84351000	240620000	0	116970000	147670000	260080000	15049000	55015000	0	11421000	162230000	116620000	126260000	5691700	0	114000000	20347000	0	28859000	32835000	29021000	0	0	0	6871400	0	0	0	0	0	0	0	5462800	0	0	6311900	0	0	0	0	40962000
sp|O60739|EIF1B_HUMAN;tr|K7EQP2|K7EQP2_HUMAN	0	0	0	0	0	0	0	0	0	0	0	0	0	0	0	0	0	0	0	0	0	0	0	0	0	0	0	0	0	0	0	0	0	0	0	0	0	0	0	0	0	0	0	0	0	0	0	0	0
sp|O60749|SNX2_HUMAN;tr|D6RC15|D6RC15_HUMAN	229870000	171130000	47853000	8309500	170260000	116920000	258630000	340800000	183450000	491480000	84177000	516200000	352420000	435980000	217100000	160300000	42223000	119980000	260200000	233310000	224290000	78102000	39414000	82165000	90433000	53264000	82462000	27475000	91230000	40545000	51487000	31654000	76040000	97829000	0	35053000	68607000	0	59430000	0	34456000	92951000	95016000	93157000	33720000	93371000	0	0	67766000
sp|O60762|DPM1_HUMAN;tr|Q5QPK2|Q5QPK2_HUMAN;tr|H0Y368|H0Y368_HUMAN;tr|A0A804HJ93|A0A804HJ93_HUMAN;tr|A0A804HIK9|A0A804HIK9_HUMAN;tr|Q5QPJ9|Q5QPJ9_HUMAN;tr|A0A804HIB3|A0A804HIB3_HUMAN	22955000	29787000	0	20720000	38854000	44849000	29553000	58187000	23158000	18941000	0	48868000	11688000	33005000	23565000	47792000	0	24907000	16104000	27432000	81985000	0	0	0	0	0	0	0	0	0	0	0	0	0	0	0	0	0	0	0	0	0	0	0	0	0	0	0	0
sp|O60783|RT14_HUMAN	0	9760300	0	0	0	3248600	5886000	0	0	0	0	0	0	11478000	0	0	0	0	0	0	0	0	0	0	0	0	0	0	0	0	0	0	0	0	0	0	0	0	0	0	0	0	0	0	0	0	0	0	0
sp|O60784|TOM1_HUMAN;tr|B0QY01|B0QY01_HUMAN;tr|V9GYF4|V9GYF4_HUMAN;tr|B0QY02|B0QY02_HUMAN;tr|V9GZ68|V9GZ68_HUMAN	26503000	23601000	33696000	41992000	28585000	29096000	37640000	30247000	18159000	37030000	24709000	27047000	36446000	59903000	22301000	19514000	0	14811000	31853000	29315000	28823000	66996000	0	29361000	48902000	29509000	22050000	0	31894000	0	0	92915000	0	0	0	55516000	17946000	0	0	0	0	34852000	40987000	18824000	75146000	44930000	0	0	13820000
sp|O60825|F262_HUMAN	0	14915000	0	0	15115000	0	0	19124000	19975000	0	0	9607500	0	32711000	0	0	0	0	0	0	10959000	0	0	0	0	0	0	0	0	0	0	0	0	0	0	0	0	0	0	0	0	0	0	0	0	0	0	0	0
sp|O60826|CCD22_HUMAN	35638000	33227000	11091000	0	15859000	13539000	11021000	41581000	0	25862000	38045000	19437000	18901000	30325000	17579000	22391000	29606000	0	10386000	19925000	11310000	0	0	19460000	0	0	0	0	0	0	0	0	0	0	0	0	0	0	0	0	0	0	0	0	0	0	0	0	0
sp|O60828|PQBP1_HUMAN;tr|H7C053|H7C053_HUMAN;tr|A0A5H1ZRR1|A0A5H1ZRR1_HUMAN	15365000	17346000	0	0	16419000	23349000	0	34084000	0	36737000	35229000	31587000	20228000	16181000	14154000	11002000	32354000	28620000	56950000	23643000	12229000	0	0	0	0	0	0	0	0	0	0	0	0	0	0	0	0	0	0	0	0	0	0	0	0	0	0	0	0
tr|A6NP52|A6NP52_HUMAN;sp|O60831|PRAF2_HUMAN	29947000	14355000	55888000	45465000	0	64661000	11090000	30136000	0	15605000	64989000	12963000	17303000	8620900	48594000	84120000	0	72270000	0	14207000	23967000	0	0	0	0	0	0	0	0	0	0	0	0	0	0	0	0	0	0	0	0	0	0	0	0	0	0	0	0
sp|O60832|DKC1_HUMAN;tr|C9IYT0|C9IYT0_HUMAN;tr|H7C0M1|H7C0M1_HUMAN;tr|H7C2Q9|H7C2Q9_HUMAN;tr|H7C2Q2|H7C2Q2_HUMAN;tr|H7BZF2|H7BZF2_HUMAN	4031600	16037000	35683000	0	21073000	101630000	17908000	92452000	13837000	97235000	77457000	96190000	168100000	101190000	17758000	140990000	34702000	27245000	21202000	39565000	125050000	19110000	0	50705000	21466000	14631000	75115000	33671000	30350000	28020000	0	35815000	55234000	22457000	0	0	57332000	0	0	0	0	56711000	0	59035000	43353000	0	0	678620000	53945000
tr|A0A087WUT6|A0A087WUT6_HUMAN;sp|O60841|IF2P_HUMAN	88099000	132550000	10802000	0	58989000	78294000	103180000	155400000	119910000	182190000	24829000	204750000	52725000	219590000	0	49712000	0	0	8888100	26350000	96027000	38454000	0	43809000	40077000	65848000	34555000	22092000	46276000	70255000	0	54448000	18012000	0	0	0	53949000	0	61679000	0	0	0	51578000	37996000	0	0	30336000	0	34735000
sp|O60861|GAS7_HUMAN;tr|A0A0A0MS68|A0A0A0MS68_HUMAN	0	0	0	0	0	0	0	0	0	0	0	0	0	0	0	0	0	0	0	0	0	0	0	0	0	0	0	0	0	0	0	0	0	0	0	0	0	0	0	0	0	0	0	0	0	0	0	0	0
sp|O60869|EDF1_HUMAN	0	46785000	0	0	0	114350000	28380000	70567000	22525000	77789000	0	72906000	58209000	86509000	48277000	0	0	0	47312000	26188000	19642000	156050000	0	123280000	73155000	100430000	62304000	40489000	40578000	65052000	75126000	12532000	25635000	0	0	0	28818000	0	0	0	19976000	14645000	0	91536000	0	21027000	155520000	1335600000	0
sp|O60880|SH21A_HUMAN;tr|A0A2R8Y573|A0A2R8Y573_HUMAN	0	26530000	0	0	0	28017000	67963000	0	53720000	33513000	16638000	28919000	38385000	0	33366000	0	0	28940000	0	18197000	13416000	0	0	0	0	0	17407000	0	0	0	0	0	0	0	0	0	0	0	0	0	0	0	0	0	0	0	0	0	0
sp|O60884|DNJA2_HUMAN;tr|A0A087WT48|A0A087WT48_HUMAN;tr|I3L320|I3L320_HUMAN	69689000	117220000	48486000	45406000	23093000	35826000	25684000	105920000	72994000	85542000	119640000	111600000	93813000	131550000	123430000	54585000	60500000	12896000	114600000	122850000	124950000	7993000	0	0	55628000	18767000	28072000	0	0	13858000	0	0	0	20256000	0	0	37758000	0	23673000	0	0	18014000	0	26321000	0	36822000	0	0	5549600
sp|O60885|BRD4_HUMAN;tr|M0QZD9|M0QZD9_HUMAN;tr|M0R0H4|M0R0H4_HUMAN;tr|M0QYW0|M0QYW0_HUMAN;sp|Q58F21|BRDT_HUMAN	14785000	31715000	0	0	0	0	7618600	24486000	0	0	50990000	74984000	13869000	82364000	13156000	20556000	0	0	27493000	19959000	24367000	0	0	33191000	0	38919000	30698000	87507000	46629000	50500000	0	23769000	34771000	0	0	0	46876000	0	0	0	0	0	0	36387000	0	0	45796000	0	27745000
sp|O60888|CUTA_HUMAN;tr|C9IZG4|C9IZG4_HUMAN;tr|C9IZQ5|C9IZQ5_HUMAN	58757000	0	0	0	0	0	316450000	71164000	110570000	58298000	0	50313000	100640000	107150000	0	22956000	0	0	54392000	77565000	65751000	274350000	79031000	61834000	87752000	75192000	80137000	0	71859000	68886000	105820000	54932000	70642000	0	0	60421000	118570000	0	67708000	0	0	0	81187000	83758000	80937000	0	0	0	98903000
sp|O60906|NSMA_HUMAN;tr|H0Y5N2|H0Y5N2_HUMAN	10792000	7090500	0	0	4930000	0	0	0	0	0	0	0	0	13183000	0	4491300	0	0	0	0	0	0	0	0	0	0	0	0	0	0	0	0	0	0	0	0	0	0	0	0	0	0	0	0	0	0	0	0	0
sp|O60921|HUS1_HUMAN;tr|H7C272|H7C272_HUMAN;tr|C9JA95|C9JA95_HUMAN;tr|C9JCK8|C9JCK8_HUMAN	0	0	0	0	0	0	0	3751100	0	0	0	0	0	6604100	0	0	0	0	0	0	0	0	0	0	0	0	0	0	0	0	0	0	0	0	0	0	0	0	0	0	0	0	0	0	0	0	0	0	0
sp|O60925|PFD1_HUMAN;tr|E5RGS4|E5RGS4_HUMAN;tr|D6RGG5|D6RGG5_HUMAN	151290000	115020000	122610000	29847000	135850000	44348000	32769000	32710000	52029000	61580000	90418000	102470000	45493000	51380000	110130000	49690000	0	37330000	38912000	35997000	28516000	0	0	0	0	57417000	62115000	0	99688000	103860000	0	0	0	0	0	0	67314000	0	69965000	0	0	44011000	51879000	0	69176000	0	61036000	0	0
sp|O60927|PP1RB_HUMAN;tr|Q5SRK2|Q5SRK2_HUMAN	0	0	0	0	0	0	0	0	0	0	0	0	0	0	0	0	0	0	0	0	0	0	0	0	0	0	0	0	0	0	0	0	0	0	0	0	0	55637000	0	41806000	56403000	0	0	0	0	22828000	21041000	277570000	23891000
sp|O60934|NBN_HUMAN;tr|A0A0C4DG07|A0A0C4DG07_HUMAN;tr|E2QRP0|E2QRP0_HUMAN;tr|E5RGU1|E5RGU1_HUMAN;tr|E5RGR7|E5RGR7_HUMAN	0	26789000	0	0	12479000	29972000	0	30407000	0	5192700	0	24085000	14165000	24921000	0	16872000	0	19991000	0	0	10686000	0	0	0	0	0	0	0	0	0	0	0	0	0	0	0	0	0	0	0	0	0	0	0	0	0	0	0	0
tr|H3BM67|H3BM67_HUMAN;tr|H3BUP2|H3BUP2_HUMAN;tr|H3BUN4|H3BUN4_HUMAN;sp|O60936|NOL3_HUMAN;tr|J3QLT7|J3QLT7_HUMAN;tr|H3BQJ5|H3BQJ5_HUMAN	0	12420000	0	0	15291000	10592000	0	0	0	0	0	0	6408000	0	0	0	0	0	0	0	0	0	0	0	0	0	0	0	0	0	0	0	0	0	0	0	0	0	0	0	0	0	0	0	0	0	0	0	0
sp|O60942|MCE1_HUMAN	0	8746900	0	0	0	0	0	5834600	0	0	0	0	0	0	0	0	0	0	0	0	0	0	0	0	0	0	0	0	0	0	0	0	0	0	0	0	0	0	0	0	0	0	0	0	0	0	0	0	0
tr|A0A2R8Y473|A0A2R8Y473_HUMAN;tr|B4DGL8|B4DGL8_HUMAN;tr|A0A087WW65|A0A087WW65_HUMAN;sp|O75027|ABCB7_HUMAN;tr|A0A5F9ZA98|A0A5F9ZA98_HUMAN;tr|A0A590UJS8|A0A590UJS8_HUMAN;tr|A0A2R8YF35|A0A2R8YF35_HUMAN;tr|E9PJR8|E9PJR8_HUMAN	0	0	0	0	0	0	0	0	0	0	0	5541800	0	19388000	0	0	0	0	0	0	9893800	0	0	0	0	0	0	0	0	0	0	0	0	0	0	0	0	0	0	0	0	0	0	0	0	0	0	0	0
tr|B9DI82|B9DI82_HUMAN;sp|O75038|PLCH2_HUMAN	0	0	0	0	0	0	0	0	0	0	0	0	0	0	0	0	0	0	0	0	0	0	0	0	0	0	0	0	0	0	0	0	0	0	0	0	0	0	0	0	0	0	0	0	0	0	0	0	0
tr|B7ZM87|B7ZM87_HUMAN;sp|O75044|SRGP2_HUMAN;tr|A0A075B7B5|A0A075B7B5_HUMAN;tr|Q5VZB4|Q5VZB4_HUMAN;sp|P0DJJ0|SRG2C_HUMAN;tr|A0A087X1G6|A0A087X1G6_HUMAN;tr|A0A075B743|A0A075B743_HUMAN;tr|E9PDX4|E9PDX4_HUMAN;tr|A0A087X0L1|A0A087X0L1_HUMAN;sp|P0DMP2|SRG2B_HUMAN;tr|A0A286YEY3|A0A286YEY3_HUMAN	0	0	0	0	0	0	0	6165300	0	0	0	0	5263200	0	0	0	0	0	0	0	0	0	0	0	0	0	0	0	0	0	0	0	0	0	0	0	0	0	0	0	0	0	0	0	0	0	0	0	0
sp|O75083|WDR1_HUMAN;tr|D6RD66|D6RD66_HUMAN	850470000	1089100000	387680000	99594000	396270000	275650000	749650000	987840000	1028500000	1410900000	159550000	915390000	867330000	1638800000	481530000	531320000	98488000	221680000	821020000	1069900000	669400000	10561000	0	71836000	83161000	84358000	178210000	53428000	55188000	48746000	48156000	16362000	67853000	70325000	0	43734000	54148000	15332000	45051000	37374000	0	116360000	48478000	83423000	65280000	77139000	0	0	85596000
sp|O75112|LDB3_HUMAN;tr|A0A0C4DGG7|A0A0C4DGG7_HUMAN	0	0	16202000	0	0	6914500	0	0	0	13725000	0	0	0	0	0	4989300	0	0	0	0	0	0	0	0	0	0	0	0	0	0	0	0	0	0	0	0	0	0	0	0	0	0	0	0	0	74004000	0	0	0
sp|O75113|N4BP1_HUMAN;tr|I3L3R7|I3L3R7_HUMAN	0	0	0	0	0	0	0	10481000	8752000	5874300	0	4685500	10645000	0	0	0	0	0	0	0	0	0	0	0	0	0	0	0	0	0	0	0	0	0	0	0	0	0	0	0	0	0	0	0	0	0	0	0	0
sp|O75116|ROCK2_HUMAN;tr|E9PF63|E9PF63_HUMAN;tr|D6REE7|D6REE7_HUMAN;tr|Q14DU5|Q14DU5_HUMAN;tr|C9JFJ0|C9JFJ0_HUMAN	0	11634000	28668000	0	0	4332800	0	14194000	25007000	14346000	29969000	14601000	7028500	24171000	27083000	0	0	0	0	0	10050000	0	0	0	0	0	0	0	0	0	0	0	0	0	0	0	0	0	0	0	0	0	0	0	0	0	0	0	0
sp|O75131|CPNE3_HUMAN;tr|A0A087WYQ3|A0A087WYQ3_HUMAN;tr|E5RHZ0|E5RHZ0_HUMAN;tr|A0A087WXR6|A0A087WXR6_HUMAN;tr|H0YB26|H0YB26_HUMAN;tr|A0A087WUS8|A0A087WUS8_HUMAN;tr|E5RFT7|E5RFT7_HUMAN;tr|E7ENV7|E7ENV7_HUMAN;sp|Q96A23|CPNE4_HUMAN;sp|O95741|CPNE6_HUMAN;sp|Q86YQ8|CPNE8_HUMAN	67578000	93344000	59049000	0	120600000	207130000	135750000	119910000	139190000	238620000	104300000	173280000	178550000	349290000	158330000	162830000	11518000	45661000	167370000	192840000	239390000	74157000	0	57080000	86598000	144350000	122570000	122500000	49546000	92824000	75906000	85847000	81168000	67773000	0	50987000	83644000	46037000	66481000	0	95060000	63222000	76150000	180740000	80204000	48789000	104520000	0	102230000
sp|O75146|HIP1R_HUMAN;tr|H0YH66|H0YH66_HUMAN	24573000	34013000	9539800	0	28189000	35343000	3987300	43867000	5007900	52841000	13947000	30665000	39986000	26684000	29155000	14862000	16023000	4855900	0	10095000	8310300	0	0	0	0	0	0	0	0	0	0	0	0	0	0	0	0	0	0	0	0	0	0	0	0	0	0	0	0
sp|O75150|BRE1B_HUMAN;tr|H3BP71|H3BP71_HUMAN;tr|H3BS50|H3BS50_HUMAN;tr|A0A087WTK2|A0A087WTK2_HUMAN;tr|H3BQ99|H3BQ99_HUMAN;tr|H3BUL6|H3BUL6_HUMAN;tr|I3L332|I3L332_HUMAN	29827000	51704000	18459000	0	58177000	0	0	70828000	72918000	22931000	21913000	46474000	44543000	31128000	14224000	61783000	0	0	111610000	91610000	46889000	0	0	0	0	0	0	0	0	0	0	0	0	0	0	0	0	0	0	0	0	0	0	0	0	0	0	0	0
sp|O75151|PHF2_HUMAN;tr|E7ET14|E7ET14_HUMAN;tr|A0A087WW48|A0A087WW48_HUMAN	0	14820000	0	0	0	15934000	0	0	0	0	0	0	0	0	16302000	24410000	0	0	0	0	0	0	0	0	0	0	0	0	0	0	0	0	0	0	0	0	0	0	0	0	0	0	0	0	0	0	0	0	0
sp|O75152|ZC11A_HUMAN;tr|E9PQ61|E9PQ61_HUMAN;tr|E9PBY7|E9PBY7_HUMAN;tr|A0A1W2PPR9|A0A1W2PPR9_HUMAN	0	13884000	0	0	21265000	32403000	0	0	0	0	16853000	11075000	7910200	0	20614000	11276000	0	0	0	0	8354700	0	0	7461100	14479000	12004000	15969000	40365000	15038000	14888000	9664500	13189000	25887000	23693000	0	23011000	9507900	0	0	0	0	0	0	18030000	10126000	30055000	0	0	31699000
sp|O75165|DJC13_HUMAN;tr|A0A3B3IRM0|A0A3B3IRM0_HUMAN;tr|H0YA63|H0YA63_HUMAN;tr|H0Y8Q2|H0Y8Q2_HUMAN	19520000	30374000	0	0	24605000	18562000	19141000	73070000	13081000	17587000	17231000	21221000	33812000	39527000	30538000	23162000	17661000	3362800	10990000	12974000	18815000	0	0	0	0	0	5808500	0	18168000	7892000	0	0	0	0	0	0	0	0	0	0	0	0	0	8821100	0	0	0	0	0
tr|H9KVA6|H9KVA6_HUMAN;tr|F6TH74|F6TH74_HUMAN;tr|J3KP75|J3KP75_HUMAN;sp|O75167|PHAR2_HUMAN	0	0	0	0	0	0	0	0	0	0	0	0	0	0	0	0	0	0	0	0	0	0	0	0	0	0	0	0	0	0	0	0	0	0	0	0	0	0	0	0	0	0	0	0	0	0	0	0	0
sp|O75170|PP6R2_HUMAN;tr|T1ECW5|T1ECW5_HUMAN;tr|A0A0A0MSJ8|A0A0A0MSJ8_HUMAN	20189000	17782000	0	0	13360000	12493000	0	5116000	0	0	0	0	0	0	18729000	8622800	14245000	7622700	0	0	0	0	0	0	0	0	0	0	0	0	0	0	0	0	0	0	0	0	0	0	0	0	0	0	0	0	0	0	0
tr|B7Z6J7|B7Z6J7_HUMAN;sp|O75175|CNOT3_HUMAN;tr|H7C3F5|H7C3F5_HUMAN;tr|A0A2H2FJL5|A0A2H2FJL5_HUMAN;tr|H0Y5X7|H0Y5X7_HUMAN;tr|A0A2R8Y691|A0A2R8Y691_HUMAN;tr|H7C148|H7C148_HUMAN;tr|A0A2R8Y4W0|A0A2R8Y4W0_HUMAN;tr|A0A2R8Y7Z8|A0A2R8Y7Z8_HUMAN;tr|A0A2R8Y6N5|A0A2R8Y6N5_HUMAN;tr|A0A0G2JNJ7|A0A0G2JNJ7_HUMAN	44359000	25406000	19599000	0	18184000	0	0	23332000	14426000	17833000	47515000	0	20065000	26937000	0	23965000	0	14289000	0	0	0	0	0	26238000	0	0	0	0	0	0	30207000	0	0	0	0	0	0	0	0	0	0	19085000	24985000	0	0	0	59643000	0	27959000
tr|H0YM23|H0YM23_HUMAN;sp|O75179|ANR17_HUMAN	0	0	0	0	15850000	0	0	3491800	0	0	0	0	0	0	9161200	0	0	0	0	0	0	0	0	0	0	0	0	0	0	0	0	0	0	0	0	0	0	0	0	0	0	0	0	0	0	0	0	0	0
tr|C9J2C4|C9J2C4_HUMAN;sp|O75190|DNJB6_HUMAN;tr|A0A0J9YX62|A0A0J9YX62_HUMAN;tr|C9J2P2|C9J2P2_HUMAN;tr|C9JB42|C9JB42_HUMAN;tr|C9JDR7|C9JDR7_HUMAN;tr|C9JDX6|C9JDX6_HUMAN;tr|F8WCZ4|F8WCZ4_HUMAN;tr|E9PH18|E9PH18_HUMAN;tr|C9JN01|C9JN01_HUMAN;sp|Q8WWF6|DNJB3_HUMAN;sp|Q8NHS0|DNJB8_HUMAN	30308000	14386000	6103300	0	0	24421000	0	7018800	0	15430000	37451000	1307600	13114000	10721000	21329000	24112000	5201600	0	0	0	0	0	0	0	0	0	0	0	0	0	0	0	0	0	0	0	0	0	0	0	0	0	0	0	0	0	0	0	0
sp|O75208|COQ9_HUMAN;tr|H3BSJ5|H3BSJ5_HUMAN;tr|H3BNT2|H3BNT2_HUMAN;tr|H3BRC0|H3BRC0_HUMAN;tr|H3BPY0|H3BPY0_HUMAN;tr|H3BPC6|H3BPC6_HUMAN;tr|H3BPW3|H3BPW3_HUMAN;tr|H3BVA5|H3BVA5_HUMAN	16603000	0	20976000	0	57667000	135280000	15465000	32218000	27374000	0	0	67138000	8877000	29807000	20453000	16910000	0	17446000	0	9964200	21893000	0	0	0	0	0	0	0	0	0	0	0	0	0	0	0	0	0	0	0	0	0	0	0	0	0	0	0	0
sp|O75223|GGCT_HUMAN;tr|M0QZK8|M0QZK8_HUMAN;tr|B8ZZK2|B8ZZK2_HUMAN;tr|H7BZK5|H7BZK5_HUMAN;tr|A0A0B4J1Y4|A0A0B4J1Y4_HUMAN	1984800	13144000	38776000	0	48688000	20260000	244260000	35783000	147560000	44808000	6189000	65969000	27077000	51983000	0	12071000	18677000	9286600	49626000	45503000	18007000	0	0	0	0	23938000	8481200	0	0	0	0	0	0	0	0	0	19243000	0	0	0	0	0	0	0	0	0	0	0	0
sp|O75251|NDUS7_HUMAN;tr|F5H5N1|F5H5N1_HUMAN;tr|F5GXJ1|F5GXJ1_HUMAN;tr|A0A087WXF6|A0A087WXF6_HUMAN;tr|A0A087WTI3|A0A087WTI3_HUMAN	0	0	0	0	0	0	0	0	0	0	0	0	0	0	0	0	0	0	0	0	0	60010000	0	11390000	26628000	32166000	81577000	0	0	42327000	0	36373000	0	41879000	0	22849000	20609000	0	29473000	0	0	47811000	0	29952000	105060000	47024000	0	0	5856000
sp|O75306|NDUS2_HUMAN;tr|A0A7I2V596|A0A7I2V596_HUMAN;tr|A0A7I2YQG7|A0A7I2YQG7_HUMAN;tr|A0A7I2YQD8|A0A7I2YQD8_HUMAN;tr|A0A7I2V4G5|A0A7I2V4G5_HUMAN;tr|A0A7I2V4X8|A0A7I2V4X8_HUMAN;tr|A0A7I2V630|A0A7I2V630_HUMAN;tr|A0A7I2V410|A0A7I2V410_HUMAN;tr|A0A7I2V4W5|A0A7I2V4W5_HUMAN;tr|A0A7I2V2B9|A0A7I2V2B9_HUMAN;tr|A0A7I2V3J6|A0A7I2V3J6_HUMAN;tr|A0A7I2V5E2|A0A7I2V5E2_HUMAN;tr|A0A7I2V5G4|A0A7I2V5G4_HUMAN;tr|A0…	45438000	64070000	26515000	4295400	24804000	62538000	176880000	49970000	115260000	58232000	9711900	135820000	86861000	87261000	25847000	94085000	8983300	29952000	6764000	52886000	194520000	16734000	0	0	47193000	0	35919000	0	0	0	0	0	0	0	0	5120400	0	0	0	0	0	28107000	9566100	14008000	7310700	0	0	0	23844000
sp|O75312|ZPR1_HUMAN;tr|H7C0E5|H7C0E5_HUMAN;tr|H7BZM7|H7BZM7_HUMAN	0	11783000	0	0	0	0	17829000	19903000	0	15253000	0	6477100	13836000	41521000	9328800	0	0	0	0	16293000	0	0	0	0	0	0	0	0	0	0	0	0	0	0	0	0	0	0	0	0	0	0	0	0	0	0	0	0	17227000
sp|O75323|NIPS2_HUMAN;tr|C9K068|C9K068_HUMAN;tr|H7C333|H7C333_HUMAN;tr|C9J7B1|C9J7B1_HUMAN;tr|F8WBI5|F8WBI5_HUMAN	114180000	131190000	0	28026000	166120000	138960000	59134000	130370000	89506000	60317000	136770000	73235000	97184000	96817000	193000000	137590000	159440000	199640000	43480000	96144000	112630000	0	0	0	0	0	0	0	0	0	0	0	0	0	0	0	0	0	0	0	0	0	0	0	0	0	0	0	0
sp|O75326|SEM7A_HUMAN;tr|F5GYX3|F5GYX3_HUMAN	0	0	0	0	0	0	0	0	0	11351000	0	0	15644000	0	0	0	0	0	0	0	0	0	0	0	0	0	0	0	0	0	0	0	0	0	0	0	0	0	0	0	0	0	0	0	0	0	0	0	0
sp|O75340|PDCD6_HUMAN;tr|A0A024QZ42|A0A024QZ42_HUMAN;tr|A0A087WZ38|A0A087WZ38_HUMAN;tr|A0A6Q8PH81|A0A6Q8PH81_HUMAN;tr|H0Y9X3|H0Y9X3_HUMAN;tr|D6RA21|D6RA21_HUMAN;tr|Q86W51|Q86W51_HUMAN	54738000	64759000	34011000	0	79402000	119390000	128130000	179000000	87382000	137310000	0	131890000	64011000	158060000	130030000	94520000	121800000	35051000	42843000	130740000	140500000	47805000	0	70557000	41300000	31038000	62752000	16184000	42954000	0	0	0	27768000	0	0	0	80931000	0	0	0	0	0	0	51465000	0	0	0	0	51495000
sp|O75342|LX12B_HUMAN;tr|A0A3B3IRK2|A0A3B3IRK2_HUMAN	0	0	0	0	71397000	0	0	0	0	0	0	0	11630000	0	0	0	0	0	0	0	0	0	0	0	0	0	0	0	0	0	0	0	0	0	0	0	0	0	0	0	0	0	0	0	0	0	0	0	0
tr|E5RIW3|E5RIW3_HUMAN;sp|O75347|TBCA_HUMAN;tr|E5RJD8|E5RJD8_HUMAN;tr|E5RHG6|E5RHG6_HUMAN;tr|E5RIX8|E5RIX8_HUMAN;tr|A0A494C144|A0A494C144_HUMAN	88685000	50656000	33904000	20506000	11619000	7962800	358760000	209680000	319680000	203240000	7421900	198890000	28989000	157940000	15148000	38496000	0	0	68516000	84857000	45816000	270540000	38103000	133190000	32098000	55263000	184100000	53687000	140560000	62597000	57026000	109230000	24739000	68284000	67726000	0	639840000	0	55833000	0	0	60884000	66865000	105740000	90387000	49077000	0	0	76695000
sp|O75348|VATG1_HUMAN;tr|A0A7I2V4K4|A0A7I2V4K4_HUMAN;tr|A0A7I2V3Q6|A0A7I2V3Q6_HUMAN;tr|A0A7I2V375|A0A7I2V375_HUMAN;tr|A0A7I2V2N1|A0A7I2V2N1_HUMAN;tr|A0A7I2YQH3|A0A7I2YQH3_HUMAN;tr|F2Z307|F2Z307_HUMAN;sp|O95670|VATG2_HUMAN	176410000	35610000	84705000	239460000	15032000	8116700	90713000	52252000	102530000	29267000	392930000	80839000	28045000	184960000	329520000	85582000	0	188330000	21252000	65935000	82054000	196960000	143880000	88242000	126480000	93161000	50894000	0	106690000	65117000	70172000	145000000	137090000	86392000	0	0	79596000	102410000	0	102750000	0	77503000	112590000	80613000	65685000	64893000	133760000	0	52160000
sp|O75351|VPS4B_HUMAN;tr|K7EL71|K7EL71_HUMAN;tr|K7EKZ3|K7EKZ3_HUMAN;sp|Q6PIW4|FIGL1_HUMAN	166900000	189970000	13451000	0	57091000	38411000	169420000	198810000	118450000	226220000	0	148610000	147670000	350580000	95168000	110880000	8514300	8749300	34105000	132920000	173110000	0	0	26653000	28793000	58894000	30881000	0	36082000	22953000	34581000	13679000	26842000	0	0	0	35929000	0	30945000	0	0	23983000	0	27149000	0	5148400	0	0	27398000
tr|J3QS48|J3QS48_HUMAN;tr|I3L295|I3L295_HUMAN;tr|J3KTK8|J3KTK8_HUMAN;tr|J3QQZ4|J3QQZ4_HUMAN;tr|J3KT75|J3KT75_HUMAN;tr|J3QW43|J3QW43_HUMAN;tr|J3QRD5|J3QRD5_HUMAN;sp|O75352|MPU1_HUMAN;tr|J3KSI4|J3KSI4_HUMAN;tr|I3L405|I3L405_HUMAN;tr|I3L261|I3L261_HUMAN;tr|I3L1D2|I3L1D2_HUMAN;tr|I3L4E0|I3L4E0_HUMAN	0	0	0	0	0	0	23506000	0	22180000	0	0	20458000	0	10426000	0	10070000	0	0	0	20659000	30727000	0	0	0	29894000	16601000	39334000	17395000	26276000	0	0	15768000	0	0	0	0	11045000	0	0	0	0	0	6708800	24945000	0	0	0	0	25420000
tr|G3XAF7|G3XAF7_HUMAN;sp|O75363|BCAS1_HUMAN;tr|H0Y542|H0Y542_HUMAN;tr|H7C1E7|H7C1E7_HUMAN	0	3689400	0	0	0	7885700	0	0	0	0	0	0	0	0	0	7138600	0	0	0	0	0	0	0	0	0	0	0	0	0	0	0	0	0	0	0	0	0	0	0	0	0	0	0	0	0	0	0	0	0
sp|O75367|H2AY_HUMAN;tr|B4DJC3|B4DJC3_HUMAN;tr|D6RCF2|D6RCF2_HUMAN;tr|A0A7I2V4D9|A0A7I2V4D9_HUMAN;tr|A0A7I2YQB9|A0A7I2YQB9_HUMAN	123970000	218480000	228690000	40424000	217800000	462160000	142640000	519980000	169010000	519130000	126010000	1024800000	613900000	872730000	290600000	673250000	473620000	362640000	229520000	595580000	508830000	283020000	20970000	381950000	443730000	570590000	600190000	193920000	339130000	531100000	135880000	595880000	231620000	619550000	285380000	333780000	928360000	144150000	571730000	56087000	127690000	467560000	461590000	646690000	732560000	505650000	646120000	171000000	380980000
sp|O75368|SH3L1_HUMAN	531140000	787690000	293960000	200450000	370610000	510400000	953910000	572270000	892340000	833900000	162980000	566670000	725790000	883030000	190210000	220790000	37923000	184610000	641100000	896380000	544340000	487890000	158220000	218420000	138490000	5007400	155660000	7818100	229580000	160730000	154600000	165000000	166430000	108960000	0	119750000	309080000	69973000	83050000	0	75529000	190330000	115340000	132170000	182380000	154570000	111320000	0	210690000
sp|O75369|FLNB_HUMAN;tr|E7EN95|E7EN95_HUMAN;tr|A0A804HJC2|A0A804HJC2_HUMAN;tr|H7C5L4|H7C5L4_HUMAN;tr|A0A0C4DGA1|A0A0C4DGA1_HUMAN	293540000	481270000	430300000	299200000	334590000	509490000	213210000	583720000	356200000	349760000	182900000	437260000	384620000	416050000	137740000	531230000	77238000	276490000	294390000	373830000	282900000	2338800	0	95694000	6379000	19605000	13842000	46930000	27912000	43763000	31271000	0	11530000	5626800	0	20670000	2052700	0	6584400	0	3135100	9262400	6483000	10608000	4788100	8877200	1701900	0	158310000
sp|O75376|NCOR1_HUMAN;tr|A0A088AWL3|A0A088AWL3_HUMAN;tr|E7EVK1|E7EVK1_HUMAN;tr|E7EVU5|E7EVU5_HUMAN;tr|E7EW50|E7EW50_HUMAN;tr|J3KS51|J3KS51_HUMAN;tr|J3KT44|J3KT44_HUMAN;tr|C9JAP0|C9JAP0_HUMAN;tr|J3KS29|J3KS29_HUMAN;tr|J3QKP0|J3QKP0_HUMAN	0	11208000	0	0	14210000	29959000	0	29794000	0	33903000	0	73531000	12114000	66913000	0	19438000	0	25628000	10988000	19975000	8891400	0	0	0	0	0	8820900	0	0	0	0	0	0	0	0	0	0	0	0	0	0	0	0	0	0	0	0	0	6699100
sp|O75379|VAMP4_HUMAN	0	0	0	0	0	0	0	0	0	0	0	0	0	0	0	0	0	0	0	0	0	0	0	0	0	0	0	0	0	0	0	0	0	0	0	0	0	0	0	0	0	0	0	0	0	0	0	0	0
sp|O75380|NDUS6_HUMAN;tr|D6RBT3|D6RBT3_HUMAN	75526000	83580000	157310000	137350000	80411000	90166000	238520000	112210000	92899000	104720000	25307000	52746000	35145000	140850000	59475000	69935000	0	55448000	25540000	7221300	37278000	0	0	76254000	0	29267000	28950000	0	18266000	0	0	7071700	29830000	0	0	0	0	0	0	0	0	21544000	7327700	29136000	0	0	0	0	28551000
sp|O75381|PEX14_HUMAN	15012000	15677000	0	0	11978000	19983000	0	11284000	0	0	0	0	6323500	0	7052400	26266000	0	0	0	10257000	0	0	0	0	0	0	0	0	0	0	0	0	0	0	0	0	0	0	0	0	0	0	0	0	0	0	0	0	0
sp|O75382|TRIM3_HUMAN;tr|A0A1W2PPI7|A0A1W2PPI7_HUMAN;tr|E9PMK8|E9PMK8_HUMAN	0	6738200	0	0	0	6156200	0	0	0	0	0	0	0	0	0	10014000	0	0	0	0	0	0	0	0	0	0	0	0	0	0	0	0	0	0	0	0	0	0	0	0	0	0	0	0	0	0	0	0	0
sp|O75390|CISY_HUMAN;tr|B4DJV2|B4DJV2_HUMAN;tr|A0A0C4DGI3|A0A0C4DGI3_HUMAN;tr|H0YIC4|H0YIC4_HUMAN;tr|H0YH82|H0YH82_HUMAN;tr|F8VPF9|F8VPF9_HUMAN;tr|F8VPA1|F8VPA1_HUMAN;tr|F8W1S4|F8W1S4_HUMAN;tr|F8W4S1|F8W4S1_HUMAN;tr|F8VRI6|F8VRI6_HUMAN;tr|F8VX68|F8VX68_HUMAN;tr|F8VRP1|F8VRP1_HUMAN;tr|F8VTT8|F8VTT8_HUMAN;tr|F8VWQ5|F8VWQ5_HUMAN;tr|F8VX07|F8VX07_HUMAN;tr|F8VZK9|F8VZK9_HUMAN;tr|F8VR34|F8VR34_HUMAN;tr…	400580000	305550000	357050000	225760000	482740000	528350000	704730000	447340000	570020000	375340000	229020000	440140000	334560000	995080000	500850000	494470000	74118000	410270000	179530000	201060000	333950000	126930000	0	169320000	543280000	400870000	661970000	542300000	261940000	372760000	224050000	268130000	310850000	341680000	216590000	156050000	405110000	44274000	388250000	876400	97777000	277760000	316660000	379750000	238130000	266110000	187640000	0	257090000
tr|I3L0X5|I3L0X5_HUMAN;sp|O75391|SPAG7_HUMAN;tr|I3L4C3|I3L4C3_HUMAN;tr|I3L0Q5|I3L0Q5_HUMAN	0	0	0	0	0	0	15676000	18524000	14804000	16248000	0	18362000	20256000	33008000	0	0	0	0	19365000	16455000	17359000	0	0	0	0	0	0	0	0	0	0	0	0	0	0	0	0	0	0	0	0	0	0	0	0	0	0	0	0
sp|O75396|SC22B_HUMAN;tr|A0A087X1A9|A0A087X1A9_HUMAN	592180000	371170000	465400000	280400000	372970000	292390000	701290000	627430000	726540000	541090000	551890000	658810000	583020000	609350000	298750000	634920000	59950000	65705000	142920000	301550000	770020000	211280000	86149000	238960000	342180000	139170000	170280000	124300000	251210000	155220000	251160000	275200000	202830000	786790000	0	443840000	102310000	155130000	1661900000	0	1035700000	1125300000	912140000	198190000	157290000	204350000	1365800000	3184000	179040000
sp|O75410|TACC1_HUMAN;tr|E7EVI4|E7EVI4_HUMAN;tr|E7ET87|E7ET87_HUMAN;tr|E5RFM9|E5RFM9_HUMAN;tr|R4GMT7|R4GMT7_HUMAN;tr|H0YAY0|H0YAY0_HUMAN;tr|B4E3H6|B4E3H6_HUMAN;tr|H0YBT8|H0YBT8_HUMAN;tr|E5RJU4|E5RJU4_HUMAN;tr|E5RJG6|E5RJG6_HUMAN;tr|E5RIP3|E5RIP3_HUMAN	20404000	18872000	30379000	0	35603000	0	16689000	66641000	0	30692000	0	67729000	85512000	55581000	0	13266000	0	20736000	0	20715000	21768000	0	0	0	0	0	0	0	0	0	0	0	0	0	0	0	0	0	0	0	0	0	0	0	0	0	0	0	0
sp|O75420|GGYF1_HUMAN	0	0	0	0	0	0	0	0	0	0	0	0	0	0	0	0	0	0	0	0	0	0	0	0	0	0	0	0	0	0	0	0	0	0	0	0	0	0	0	0	0	0	0	0	0	0	0	0	0
sp|O75427|LRCH4_HUMAN;tr|A0A087X197|A0A087X197_HUMAN;tr|H7C5D9|H7C5D9_HUMAN	19612000	23006000	0	0	41932000	31252000	0	66424000	0	22528000	0	45505000	55555000	79268000	22765000	22331000	0	0	24462000	15968000	18771000	34495000	0	0	0	0	21173000	0	0	0	0	0	0	0	0	0	0	0	0	112830000	0	0	0	0	0	0	0	45586000	0
sp|O75431|MTX2_HUMAN;tr|C9JNK6|C9JNK6_HUMAN;tr|C9JAZ1|C9JAZ1_HUMAN;tr|F8WE26|F8WE26_HUMAN	0	0	0	0	0	45739000	61944000	110360000	54487000	56381000	0	32525000	44218000	57643000	65397000	0	0	0	98347000	63928000	72777000	39991000	7784000	16696000	68871000	107060000	74163000	92666000	68882000	68850000	27360000	59345000	83144000	92651000	46997000	59589000	58632000	0	115500000	0	0	65475000	96245000	50872000	101560000	96544000	129280000	0	44649000
sp|O75436|VP26A_HUMAN;tr|S4R3Q6|S4R3Q6_HUMAN;tr|S4R2Y3|S4R2Y3_HUMAN	111780000	48763000	62275000	0	54529000	25819000	60799000	91297000	75503000	90143000	52141000	115860000	70431000	142890000	94173000	97773000	0	50141000	59771000	64386000	82375000	36046000	0	0	50917000	52651000	104970000	40349000	0	47108000	0	32253000	0	45367000	29429000	0	44708000	0	63884000	0	0	36453000	44445000	92008000	37863000	31803000	73351000	0	0
sp|O75438|NDUB1_HUMAN	15300000	31449000	14353000	0	22150000	14633000	34735000	48444000	37991000	54730000	0	56552000	42351000	36971000	0	24870000	0	33757000	39217000	45378000	21978000	0	0	0	0	0	0	0	0	0	0	0	0	0	0	0	0	0	0	0	0	0	0	0	0	0	0	0	0
sp|O75439|MPPB_HUMAN;tr|G3V0E4|G3V0E4_HUMAN;tr|F8WAZ6|F8WAZ6_HUMAN;tr|F8WEA6|F8WEA6_HUMAN;tr|F8WBE1|F8WBE1_HUMAN	29980000	54962000	18548000	9052600	46526000	30869000	44895000	159270000	28194000	27732000	8770400	50166000	60394000	67642000	10876000	47821000	0	7678400	15479000	32905000	44105000	0	0	0	19996000	17320000	13173000	0	0	40862000	14372000	0	19406000	27509000	0	0	18261000	0	29428000	0	0	0	0	0	22605000	29532000	0	0	0
sp|O75448|MED24_HUMAN;tr|F5GY88|F5GY88_HUMAN;tr|A0A0B4J1W0|A0A0B4J1W0_HUMAN;tr|B4DDR8|B4DDR8_HUMAN;tr|F5H5K2|F5H5K2_HUMAN;tr|E9PFL1|E9PFL1_HUMAN;tr|B9TX62|B9TX62_HUMAN	0	0	0	0	0	0	0	0	0	0	0	0	0	0	0	0	0	0	0	0	0	0	0	0	0	0	14186000	0	0	0	0	0	0	0	0	0	6938500	0	0	0	0	0	0	22511000	0	0	0	0	56266000
sp|O75475|PSIP1_HUMAN	40238000	14850000	16484000	0	16716000	96945000	7166200	224400000	12457000	106600000	23615000	230520000	67718000	204160000	57134000	157250000	17937000	38713000	14859000	29837000	110290000	0	0	0	0	4265500	19956000	37169000	50048000	7565300	0	0	10860000	0	0	0	20961000	0	0	0	0	11920000	4406000	37821000	0	0	0	0	54304000
sp|O75477|ERLN1_HUMAN;tr|B0QZ43|B0QZ43_HUMAN	0	0	0	0	0	0	0	0	0	0	0	0	0	0	0	0	0	0	0	0	0	0	0	0	0	30098000	0	0	0	48629000	53106000	0	0	61358000	0	0	0	0	0	0	0	0	0	0	0	0	0	0	0
sp|O75487|GPC4_HUMAN	5772700	0	0	0	0	0	0	5791900	0	0	0	0	0	0	0	0	0	0	0	0	0	0	0	0	0	0	0	0	0	0	0	0	0	0	0	0	0	0	0	0	0	0	0	0	0	0	0	0	0
sp|O75489|NDUS3_HUMAN;tr|E9PS48|E9PS48_HUMAN;tr|E9PKL8|E9PKL8_HUMAN;tr|G3V194|G3V194_HUMAN	202330000	57556000	0	73030000	94452000	86642000	182020000	251110000	202370000	118210000	81625000	100000000	111520000	87022000	149850000	157230000	54024000	231130000	144230000	139970000	172420000	145040000	26680000	98339000	212600000	127420000	138750000	56433000	81519000	111770000	49383000	96057000	116060000	120960000	0	91361000	148640000	54128000	136100000	0	0	99539000	27478000	146980000	108940000	116680000	59245000	0	3730400
tr|Q5JRI1|Q5JRI1_HUMAN;sp|O75494|SRS10_HUMAN;sp|Q8WXF0|SRS12_HUMAN;tr|Q6IQ42|Q6IQ42_HUMAN;tr|R4GMP8|R4GMP8_HUMAN	29618000	56306000	63842000	0	19668000	9379000	16333000	92480000	30497000	143980000	75787000	43811000	48973000	55272000	71607000	114590000	18114000	0	73290000	48254000	39395000	34136000	22614000	0	37186000	40940000	45543000	0	41306000	64934000	0	19311000	0	0	0	0	75539000	0	112100000	0	0	67957000	0	72620000	73062000	13662000	0	0	43727000
tr|A0A1B0GWI2|A0A1B0GWI2_HUMAN;sp|O75503|CLN5_HUMAN;tr|A0A1B0GVL0|A0A1B0GVL0_HUMAN;tr|A0A087WZY0|A0A087WZY0_HUMAN;tr|A0A1B0GTR6|A0A1B0GTR6_HUMAN;tr|A0A1B0GWJ7|A0A1B0GWJ7_HUMAN;tr|A0A1C7CYZ2|A0A1C7CYZ2_HUMAN;tr|A0A1B0GTV7|A0A1B0GTV7_HUMAN;tr|A0A1B0GV94|A0A1B0GV94_HUMAN;tr|A0A1B0GU14|A0A1B0GU14_HUMAN	0	11608000	0	0	0	0	8977400	0	0	0	0	12599000	0	8465000	0	0	0	0	0	0	0	0	0	0	0	0	0	0	0	0	0	0	0	0	0	0	0	0	0	0	0	0	0	0	0	0	0	0	0
sp|O75506|HSBP1_HUMAN	99420000	78451000	55632000	0	87184000	162420000	32146000	0	0	0	24373000	21820000	0	0	65035000	105460000	0	64947000	0	0	0	0	0	0	0	0	0	0	0	0	0	0	0	0	0	0	0	0	0	0	0	0	0	0	0	0	0	0	0
tr|A0A0C4DGA2|A0A0C4DGA2_HUMAN;sp|O75521|ECI2_HUMAN;tr|F1LLU7|F1LLU7_HUMAN;tr|F8WAW4|F8WAW4_HUMAN;tr|C9JB63|C9JB63_HUMAN;tr|F8W6J1|F8W6J1_HUMAN	18953000	27141000	0	0	17541000	38122000	9007000	30307000	15961000	21901000	0	18590000	18436000	18400000	26354000	50973000	0	0	11126000	40759000	19276000	0	0	0	0	0	0	0	0	0	0	0	0	0	0	0	0	0	0	0	0	0	0	0	0	0	0	0	0
tr|E9PJK2|E9PJK2_HUMAN;sp|O75530|EED_HUMAN;tr|A0A5F9ZI63|A0A5F9ZI63_HUMAN;tr|E9PMU3|E9PMU3_HUMAN;tr|H0YEL4|H0YEL4_HUMAN	0	9386800	0	0	0	0	0	0	0	0	14783000	0	0	0	16567000	0	0	0	0	0	0	0	0	0	0	0	0	0	0	0	0	0	0	0	0	0	0	0	0	0	0	0	0	0	0	0	0	0	0
sp|O75531|BAF_HUMAN;tr|E9PJJ8|E9PJJ8_HUMAN	583110000	2960900000	207530000	154800000	478030000	1062100000	263770000	769930000	470030000	455630000	10934000	325430000	852130000	577620000	1013900000	1030900000	1570800000	287560000	538250000	744230000	648870000	47158000	0	0	0	0	33243000	0	0	0	0	0	0	0	0	0	77622000	0	0	0	0	0	0	0	0	0	0	0	0
sp|O75533|SF3B1_HUMAN;tr|H7C341|H7C341_HUMAN;tr|B4DGZ4|B4DGZ4_HUMAN;tr|A0A494C1M2|A0A494C1M2_HUMAN;tr|F8WC19|F8WC19_HUMAN	51626000	101270000	15574000	38491000	93857000	196120000	62807000	432490000	89868000	250560000	50140000	385380000	307620000	408440000	88885000	118610000	22570000	82140000	154330000	196910000	178970000	28493000	1147100	43192000	73659000	63174000	145660000	51247000	64604000	65092000	33484000	41253000	30954000	62948000	54684000	70329000	123670000	0	123560000	0	26310000	53998000	42588000	55136000	43040000	74821000	18813000	0	133130000
sp|O75534|CSDE1_HUMAN;tr|E9PLT0|E9PLT0_HUMAN;tr|E9PNG3|E9PNG3_HUMAN;tr|E9PLD4|E9PLD4_HUMAN;tr|E9PJK7|E9PJK7_HUMAN;tr|E9PKN4|E9PKN4_HUMAN	27127000	7601900	14907000	0	25597000	109380000	53441000	125210000	12135000	53970000	8599600	87737000	44596000	162480000	35233000	29199000	23887000	0	23661000	11282000	34324000	0	0	37861000	0	0	0	0	0	50988000	56328000	0	0	75508000	0	0	0	0	0	0	0	0	0	0	0	0	0	0	0
sp|O75558|STX11_HUMAN	0	0	0	0	0	0	0	0	0	0	0	0	0	0	0	0	0	0	0	0	0	0	0	0	0	0	15744000	0	0	0	0	0	53363000	0	0	0	0	0	0	0	0	0	0	0	0	22015000	0	0	28042000
sp|O75563|SKAP2_HUMAN;tr|C9JQ17|C9JQ17_HUMAN	0	0	0	0	0	0	9571000	16931000	0	0	0	12073000	8514800	36372000	0	0	0	0	0	4443900	0	0	0	0	0	0	0	0	0	0	0	0	0	0	0	0	0	0	0	0	0	0	0	0	0	0	0	0	0
sp|O75569|PRKRA_HUMAN;tr|A0A7I2YQ87|A0A7I2YQ87_HUMAN;tr|A0A7I2V5H3|A0A7I2V5H3_HUMAN;tr|A0A7I2V2P4|A0A7I2V2P4_HUMAN;tr|F8WEG8|F8WEG8_HUMAN;tr|G5E9Q4|G5E9Q4_HUMAN;tr|A0A7I2V5C2|A0A7I2V5C2_HUMAN;tr|A0A7I2V3L6|A0A7I2V3L6_HUMAN;tr|C9JMM3|C9JMM3_HUMAN;tr|A0A7I2V315|A0A7I2V315_HUMAN;tr|B4DJC7|B4DJC7_HUMAN;tr|A0A7I2V3J2|A0A7I2V3J2_HUMAN;tr|A0A7I2V593|A0A7I2V593_HUMAN	0	0	0	0	0	0	20779000	82499000	24023000	13826000	0	48055000	38928000	27052000	0	0	0	0	23861000	37512000	25861000	0	0	0	34490000	76328000	32076000	0	30609000	0	0	0	0	0	0	0	71238000	0	0	0	0	61842000	74093000	27174000	0	0	0	0	0
sp|O75582|KS6A5_HUMAN;tr|A0A3B3ISL8|A0A3B3ISL8_HUMAN;tr|G3V2D1|G3V2D1_HUMAN	0	0	0	0	0	0	0	7067800	0	8475700	0	7893700	15937000	8117200	0	0	0	0	0	0	0	0	0	0	0	0	0	0	0	0	0	0	0	0	0	0	0	0	0	0	0	0	0	0	0	0	0	0	0
tr|A0A804HJ25|A0A804HJ25_HUMAN;sp|O75592|MYCB2_HUMAN;tr|A0A804HIR9|A0A804HIR9_HUMAN;tr|A0A499FJI4|A0A499FJI4_HUMAN;tr|A0A804HKQ1|A0A804HKQ1_HUMAN;tr|A0A804HL12|A0A804HL12_HUMAN;tr|H7C3U4|H7C3U4_HUMAN	23559000	77435000	0	0	0	64308000	0	0	0	0	0	0	0	0	0	47446000	0	0	0	0	0	0	0	0	0	0	0	0	0	0	0	0	0	0	0	0	0	0	0	0	0	0	0	0	0	0	0	0	0
sp|O75594|PGRP1_HUMAN	0	0	0	0	8890500	0	5919400	0	0	0	0	17600000	10800000	0	0	0	0	0	0	0	0	0	43160000	28278000	27375000	0	0	0	0	0	0	69159000	58545000	0	0	0	0	0	0	0	301200000	0	22541000	0	17854000	0	0	0	43636000
sp|O75602|SPAG6_HUMAN;tr|A0A0A0MT17|A0A0A0MT17_HUMAN;tr|A0A0A0MRT8|A0A0A0MRT8_HUMAN;tr|A0A0A0MSY0|A0A0A0MSY0_HUMAN	10980000	0	0	0	0	11094000	0	13943000	0	0	0	0	17049000	23330000	11331000	0	0	0	9966000	0	0	0	0	0	0	0	0	0	0	0	0	0	0	0	0	0	0	0	0	0	0	0	0	0	0	0	0	0	0
sp|O75607|NPM3_HUMAN	0	15460000	0	0	0	0	0	16241000	0	0	0	0	19105000	19735000	19633000	10555000	0	0	0	0	0	34724000	0	0	30692000	22039000	9971100	0	61392000	35648000	19210000	40218000	15761000	49735000	42909000	0	42814000	0	44412000	984820000	58092000	30748000	33144000	69636000	49974000	0	92886000	0	31019000
sp|O75608|LYPA1_HUMAN;tr|A0A087X1K9|A0A087X1K9_HUMAN;tr|E5RGR0|E5RGR0_HUMAN;tr|B4DP64|B4DP64_HUMAN;tr|E5RJ48|E5RJ48_HUMAN	56191000	107380000	0	0	67987000	9982400	171400000	171820000	102930000	127900000	0	227420000	206830000	196080000	66746000	11209000	7978300	0	60269000	89265000	116020000	0	0	93755000	0	0	0	98431000	0	0	0	0	0	96449000	0	0	47019000	0	0	0	41511000	0	24332000	0	59857000	0	6369200	0	74748000
sp|O75616|ERAL1_HUMAN;tr|K7EQJ8|K7EQJ8_HUMAN;tr|J3QSB2|J3QSB2_HUMAN	0	0	0	0	0	0	0	0	0	0	0	0	0	0	0	0	0	0	0	0	0	0	0	0	0	0	0	0	0	0	0	0	0	0	0	0	0	0	0	0	0	0	164400000	0	224440000	161540000	0	0	0
sp|O75629|CREG1_HUMAN;tr|A0A3B3IRL2|A0A3B3IRL2_HUMAN	0	0	0	0	0	0	0	0	0	0	0	0	0	0	0	0	0	0	0	0	0	0	0	0	0	0	0	91257000	0	0	0	0	62215000	0	0	0	0	0	0	0	0	0	0	0	47123000	50942000	0	0	0
sp|O75636|FCN3_HUMAN	0	0	0	0	0	0	0	0	0	0	0	0	0	0	0	0	0	0	0	0	0	0	0	0	0	0	0	0	0	0	0	0	0	0	0	0	0	0	0	0	0	0	0	0	0	0	0	0	0
sp|O75643|U520_HUMAN;tr|A0A494C1A5|A0A494C1A5_HUMAN	42350000	219160000	105100000	3913400	110440000	148630000	17731000	219160000	56391000	132680000	161310000	248200000	213760000	268750000	209230000	305480000	15318000	148420000	72306000	253770000	330990000	943090	0	19129000	21758000	17681000	93016000	19482000	11120000	25525000	7686000	0	21660000	13225000	0	8291500	44537000	0	13399000	0	0	29060000	31654000	59976000	34549000	19802000	11782000	36026000	49719000
sp|O75663|TIPRL_HUMAN	0	52245000	0	0	16894000	14485000	27554000	17951000	9577600	18067000	0	12264000	26394000	17672000	23231000	13989000	17893000	0	0	0	17890000	0	0	0	22640000	0	0	0	0	0	0	0	0	0	0	0	0	0	0	0	0	0	0	0	0	0	0	0	0
sp|O75683|SURF6_HUMAN	0	0	0	0	0	0	0	0	0	153860000	0	0	0	4459500	0	6218800	0	0	0	0	0	0	0	0	0	0	0	0	0	0	0	0	0	0	0	0	0	0	0	0	0	0	0	0	0	0	0	0	0
sp|O75688|PPM1B_HUMAN;tr|C9JIR6|C9JIR6_HUMAN;tr|A0A3B3IS24|A0A3B3IS24_HUMAN;tr|B8ZZF0|B8ZZF0_HUMAN	18516000	18315000	0	0	22774000	0	13119000	7333400	0	36457000	8660500	16837000	12536000	66838000	13968000	6266300	0	0	0	13867000	15149000	0	0	0	0	0	0	0	0	0	0	0	0	0	0	0	0	0	0	0	0	0	0	0	0	0	0	0	0
sp|O75691|UTP20_HUMAN	0	0	0	0	0	0	0	0	0	0	0	0	0	0	0	0	0	0	0	0	0	18194000	0	115960000	0	0	144170000	139940000	0	30567000	0	0	0	0	0	0	0	0	13398000	0	13517000	24614000	12850000	110390000	0	20455000	58842000	0	134820000
sp|O75694|NU155_HUMAN;tr|E9PF10|E9PF10_HUMAN;tr|D6RA13|D6RA13_HUMAN	4739300	21659000	29666000	5874100	58997000	52424000	10720000	60441000	16192000	28176000	24626000	51533000	45522000	9634500	15077000	66939000	15789000	35890000	7215500	29411000	42817000	12970000	0	0	16588000	27103000	24171000	30306000	8708000	27479000	0	0	8952800	0	0	0	0	0	0	0	0	0	0	20171000	0	0	0	0	18710000
sp|O75695|XRP2_HUMAN	36344000	0	10139000	17063000	16262000	28756000	30339000	24765000	21936000	5754500	9588200	13466000	6827800	23052000	30224000	32844000	17630000	13726000	13664000	11436000	15300000	0	0	0	0	0	0	0	0	0	0	0	0	0	0	0	0	0	0	0	0	0	0	0	0	0	0	0	0
sp|O75717|WDHD1_HUMAN;tr|C9JYB3|C9JYB3_HUMAN	0	0	0	0	0	0	0	0	0	0	0	0	0	0	0	0	0	0	0	0	0	0	0	1331700	0	0	0	0	2665100	0	0	0	0	0	0	0	0	0	0	0	0	0	0	2404000	0	0	0	0	0
sp|O75746|CMC1_HUMAN;tr|F8W9J0|F8W9J0_HUMAN;tr|H0YFB2|H0YFB2_HUMAN;tr|B4DGK6|B4DGK6_HUMAN	44263000	67146000	86115000	25463000	123960000	109610000	61708000	46063000	54258000	39152000	65140000	81370000	47381000	106220000	73241000	174070000	62127000	20743000	0	35491000	53349000	0	0	0	134710000	22225000	69101000	13960000	12302000	15422000	0	58006000	17817000	0	0	0	33464000	0	94773000	0	21089000	45972000	18134000	39650000	38949000	28927000	0	0	0
tr|H0YAW0|H0YAW0_HUMAN;sp|O75762|TRPA1_HUMAN	0	0	0	0	0	0	0	0	0	0	0	0	0	0	0	0	0	0	0	0	0	0	0	0	0	0	0	0	0	0	0	0	0	0	0	0	0	0	0	0	0	0	0	0	0	0	0	0	0
sp|O75781|PALM_HUMAN	0	0	0	0	0	0	0	0	0	0	0	0	0	0	0	0	0	0	0	0	0	0	0	0	0	0	0	0	0	0	0	0	0	0	0	0	0	0	0	0	0	0	0	0	0	0	0	0	0
sp|O75791|GRAP2_HUMAN;tr|B1AH86|B1AH86_HUMAN	28699000	65263000	0	0	14008000	32201000	11074000	44601000	21068000	58955000	0	10402000	46194000	57515000	46789000	29941000	6846600	15437000	20488000	30053000	23735000	0	0	0	0	0	32171000	0	0	0	0	0	0	0	0	0	0	0	0	0	0	0	0	0	0	0	0	0	0
sp|O75792|RNH2A_HUMAN;tr|A0A2R8Y606|A0A2R8Y606_HUMAN;tr|A0A2R8Y658|A0A2R8Y658_HUMAN	0	103540000	0	57114000	65842000	59052000	186680000	138320000	145160000	111290000	0	250620000	207790000	380250000	68822000	0	0	0	48795000	127110000	52220000	0	0	0	0	0	0	0	0	0	0	0	0	0	0	0	0	0	0	0	0	0	0	0	0	0	0	0	0
sp|O75794|CD123_HUMAN;tr|H7BZW7|H7BZW7_HUMAN;tr|X6RKY7|X6RKY7_HUMAN;tr|X6RA30|X6RA30_HUMAN	0	0	0	0	0	0	0	0	0	4879700	0	0	0	3577200	0	0	0	0	0	0	0	0	0	0	0	0	0	0	0	0	0	0	0	0	0	0	0	0	0	0	0	0	0	0	0	0	0	0	0
tr|C9JYM0|C9JYM0_HUMAN;sp|O75817|POP7_HUMAN	0	0	0	0	0	0	0	0	0	0	0	10688000	0	18296000	0	0	0	0	0	17219000	0	0	0	0	0	0	0	0	0	0	0	0	0	0	0	0	0	0	0	0	0	0	0	0	0	0	0	0	0
tr|A0A087X1N3|A0A087X1N3_HUMAN;sp|O75818|RPP40_HUMAN;tr|X6RLL4|X6RLL4_HUMAN;tr|F8WC38|F8WC38_HUMAN	0	0	0	0	0	0	0	20840000	0	0	0	0	0	77469000	0	0	0	0	0	77817000	0	0	0	0	0	0	0	0	0	0	0	0	0	0	0	0	0	0	0	0	0	0	0	0	0	0	0	0	0
sp|O75821|EIF3G_HUMAN;tr|K7EL20|K7EL20_HUMAN;tr|K7ENA8|K7ENA8_HUMAN;tr|K7EP16|K7EP16_HUMAN;tr|K7EL60|K7EL60_HUMAN;tr|K7ENH0|K7ENH0_HUMAN	29128000	104150000	21280000	0	42014000	61730000	134290000	123230000	43079000	81885000	8166800	148900000	94271000	231530000	67121000	8931200	33469000	16227000	41896000	36851000	25063000	49659000	0	43558000	65189000	102090000	94857000	0	41663000	65375000	44349000	108080000	31030000	75914000	0	81629000	115030000	23833000	63376000	22542000	0	103320000	80241000	171870000	63268000	124180000	66447000	0	45339000
sp|O75822|EIF3J_HUMAN;tr|H0YLP3|H0YLP3_HUMAN;tr|H0YGJ7|H0YGJ7_HUMAN	38589000	52117000	45554000	0	44634000	70018000	22812000	64354000	12320000	82811000	49404000	113020000	74471000	80095000	48061000	21598000	0	53801000	0	61853000	31526000	0	0	69843000	58673000	51282000	71761000	0	71262000	73022000	0	0	33916000	54321000	0	0	52111000	0	0	125040000	0	16214000	76533000	62509000	79148000	39768000	0	132940000	84891000
sp|O75828|CBR3_HUMAN	55192000	21225000	59657000	0	10094000	3910400	111380000	88457000	160380000	6990200	0	47448000	63299000	75817000	21937000	18938000	0	0	0	35092000	26712000	0	0	56963000	66003000	162850000	109630000	140630000	34014000	0	43148000	66942000	26448000	0	78607000	136310000	43848000	0	0	0	0	0	0	0	0	45938000	0	0	41707000
tr|B1AJY7|B1AJY7_HUMAN;sp|O75832|PSD10_HUMAN;tr|B1AJY5|B1AJY5_HUMAN;tr|B1AJY6|B1AJY6_HUMAN	15631000	5865400	0	0	17902000	5384800	26336000	48120000	13777000	69181000	0	35464000	70795000	118100000	0	15975000	0	0	48280000	120550000	34731000	0	0	33738000	0	0	16091000	0	0	0	0	0	0	0	0	0	46429000	0	37674000	0	0	24725000	0	0	13478000	0	0	0	0
tr|E7ETN9|E7ETN9_HUMAN;tr|C9J9M7|C9J9M7_HUMAN;sp|O75841|UPK1B_HUMAN;tr|C9J027|C9J027_HUMAN	17346000	8246400	0	0	0	44145000	0	0	0	6894300	0	11878000	4297600	0	0	0	0	0	0	13126000	10169000	0	0	0	0	0	0	0	0	0	0	0	0	0	0	0	0	0	0	0	0	0	0	0	0	0	0	0	0
sp|O75843|AP1G2_HUMAN;tr|G3V532|G3V532_HUMAN;tr|H0YJ47|H0YJ47_HUMAN;tr|G3V2V9|G3V2V9_HUMAN;tr|G3V3Z2|G3V3Z2_HUMAN;tr|H0YJ08|H0YJ08_HUMAN	7496900	12209000	0	0	0	0	9550200	7524800	14565000	10862000	0	12668000	7969300	37543000	12614000	5514600	0	0	0	0	0	0	0	0	0	0	0	0	0	0	0	0	0	0	0	0	0	0	0	0	0	0	0	0	0	0	0	0	0
sp|O75844|FACE1_HUMAN;tr|A0A6Q8PHG9|A0A6Q8PHG9_HUMAN;tr|A0A6Q8PF67|A0A6Q8PF67_HUMAN;tr|A0A6Q8PH40|A0A6Q8PH40_HUMAN	12731000	5816000	31197000	0	14984000	17117000	61484000	2121900	12976000	8681900	16294000	70231000	114130000	47447000	5455200	45078000	37109000	0	0	42066000	64353000	0	0	0	0	0	0	0	0	0	0	0	0	0	0	0	0	0	0	0	0	0	0	0	0	0	0	0	0
sp|O75874|IDHC_HUMAN;tr|C9J4N6|C9J4N6_HUMAN;tr|C9JJE5|C9JJE5_HUMAN;tr|C9JLU6|C9JLU6_HUMAN	235770000	181950000	96470000	67058000	146910000	50797000	610960000	239180000	597620000	377630000	53925000	345670000	340360000	307620000	97940000	98839000	67422000	77109000	204740000	349700000	199080000	120880000	46785000	326110000	295960000	314920000	405740000	533190000	738050000	144870000	84610000	146570000	652010000	222780000	131870000	310300000	271730000	0	406690000	295230000	158420000	187490000	352230000	192560000	334480000	299110000	33713000	77884000	257790000
tr|J3QL56|J3QL56_HUMAN;sp|O75880|SCO1_HUMAN	0	0	0	0	17087000	33514000	0	0	0	0	0	0	0	0	0	32978000	0	0	0	0	0	0	0	0	0	0	0	0	0	0	0	0	0	0	0	0	0	0	0	0	0	0	0	0	0	0	0	0	0
sp|O75881|CP7B1_HUMAN	0	0	0	0	74278000	98494000	0	0	0	0	0	0	0	0	0	0	0	0	0	0	0	0	0	0	0	0	0	0	0	0	0	0	0	0	0	0	0	0	0	0	0	0	0	0	0	0	0	0	0
sp|O75882|ATRN_HUMAN	0	0	23213000	0	36238000	7416800	14177000	4136000	23769000	0	0	0	8553100	4589100	0	0	58283000	0	0	0	0	0	0	0	0	0	0	0	0	0	0	0	0	0	0	0	0	0	0	0	0	0	0	0	0	0	0	0	0
sp|O75884|RBBP9_HUMAN	0	21954000	0	0	0	0	0	24822000	0	30258000	0	24240000	37338000	53877000	0	0	0	0	45993000	15049000	0	0	0	0	0	0	0	0	0	0	0	0	0	0	0	0	0	0	0	0	0	0	0	0	0	0	0	0	0
sp|O75886|STAM2_HUMAN	27208000	33012000	0	0	40680000	31979000	5282300	19117000	0	19271000	28289000	12560000	21087000	16729000	19736000	30064000	0	25926000	0	19434000	11703000	0	0	0	0	0	0	0	0	0	0	0	0	0	0	0	0	0	0	0	0	0	0	0	0	0	0	0	0
sp|O75891|AL1L1_HUMAN;tr|C9IZ36|C9IZ36_HUMAN;tr|C9JYZ6|C9JYZ6_HUMAN;tr|F2Z324|F2Z324_HUMAN;tr|F8WC34|F8WC34_HUMAN;tr|D6RFJ7|D6RFJ7_HUMAN;tr|C9JY00|C9JY00_HUMAN	0	0	0	12358000	19144000	0	8747200	0	22489000	7486400	0	0	0	0	0	8062300	0	0	0	0	0	0	0	0	0	0	0	0	0	0	0	0	0	0	0	85226000	0	0	0	0	0	0	0	0	0	0	0	0	0
sp|O75907|DGAT1_HUMAN;tr|A0A0A0MR74|A0A0A0MR74_HUMAN	0	0	0	0	0	0	0	0	0	0	0	0	0	0	0	8332700	0	0	0	0	5222100	0	0	0	0	0	0	0	0	0	0	0	0	0	0	0	0	0	0	0	0	0	0	0	0	0	0	0	0
sp|O75909|CCNK_HUMAN;tr|G3V5E1|G3V5E1_HUMAN;tr|G3V2Q3|G3V2Q3_HUMAN;tr|G3V235|G3V235_HUMAN	0	0	0	0	0	0	0	0	0	5256600	0	4904300	5725300	0	0	0	0	0	0	0	0	0	0	4162400	0	0	10349000	15245000	8398700	0	0	0	12627000	9323500	0	0	0	0	0	0	0	0	0	5413300	0	10332000	0	0	8924600
sp|O75915|PRAF3_HUMAN;tr|F8WF90|F8WF90_HUMAN;tr|C9JQU6|C9JQU6_HUMAN;tr|F8WF33|F8WF33_HUMAN	180400000	340160000	80939000	73638000	57391000	25907000	149500000	307810000	385900000	302910000	363480000	400720000	311670000	176040000	462860000	225130000	70991000	151480000	62372000	122380000	1052100000	47174000	0	0	0	26444000	103880000	0	0	29122000	27496000	0	0	0	0	46653000	24931000	0	12237000	0	0	114540000	0	65822000	0	81399000	36097000	0	0
sp|O75923|DYSF_HUMAN	9614700	14209000	11702000	11632000	10094000	6425100	0	0	0	0	12641000	0	0	0	13859000	17537000	0	24084000	0	0	0	0	0	0	0	0	0	0	0	0	0	0	0	0	0	0	0	0	0	0	0	0	0	0	0	0	0	0	0
sp|O75934|SPF27_HUMAN	0	0	0	0	0	0	0	0	0	0	0	0	0	0	0	0	0	0	0	0	0	4475700	0	29043000	5610500	8449000	8424700	8530300	10089000	15102000	0	8493100	23242000	0	0	0	14555000	0	9924800	0	0	0	10773000	13808000	32389000	0	19479000	0	43088000
sp|O75937|DNJC8_HUMAN;tr|S4R3J5|S4R3J5_HUMAN	46071000	121550000	0	12771000	57034000	64651000	124570000	232840000	65950000	79624000	34170000	233590000	169690000	164940000	74110000	49271000	10060000	43714000	28082000	26199000	161960000	0	0	10980000	0	0	57174000	18771000	27265000	0	0	0	0	0	0	0	46130000	0	0	0	0	0	0	35467000	0	0	0	0	0
sp|O75940|SPF30_HUMAN;tr|A0A6Q8PG47|A0A6Q8PG47_HUMAN;tr|A0A6Q8PFX6|A0A6Q8PFX6_HUMAN	0	27393000	44133000	0	35358000	81815000	16479000	24801000	0	25070000	15178000	17630000	19242000	56532000	35056000	15983000	0	0	23493000	37503000	28119000	0	0	0	0	0	21687000	0	0	0	0	0	0	0	0	0	35485000	0	0	0	0	0	0	0	0	0	0	0	0
sp|O75947|ATP5H_HUMAN;tr|F5H608|F5H608_HUMAN	221850000	376150000	338330000	62556000	870720000	557080000	505400000	620530000	416480000	628650000	79487000	346820000	462980000	379760000	541780000	366860000	83838000	472040000	148520000	511840000	418760000	0	0	59421000	54705000	52528000	75867000	71228000	60874000	63227000	71109000	13996000	40914000	42330000	0	39259000	41027000	0	45699000	0	27669000	76440000	52560000	61796000	32097000	56149000	0	0	70392000
tr|A0A3B3IST1|A0A3B3IST1_HUMAN;sp|O75954|TSN9_HUMAN;tr|B5MD23|B5MD23_HUMAN	0	8112500	0	0	0	0	0	4824300	0	0	0	0	0	0	0	0	0	0	0	0	0	0	0	0	0	0	0	0	0	0	0	0	0	0	0	0	0	0	0	0	0	0	0	0	0	0	0	0	0
sp|O75955|FLOT1_HUMAN;tr|A0A140T9R1|A0A140T9R1_HUMAN;tr|A2AB10|A2AB10_HUMAN;tr|A2AB12|A2AB12_HUMAN;tr|A2AB09|A2AB09_HUMAN;tr|A0A140T9X0|A0A140T9X0_HUMAN;tr|A0A140T9W4|A0A140T9W4_HUMAN;tr|A0A0G2JJQ6|A0A0G2JJQ6_HUMAN;tr|A2AB13|A2AB13_HUMAN;tr|A0A140T959|A0A140T959_HUMAN;tr|A2AB11|A2AB11_HUMAN;tr|A0A140T9C3|A0A140T9C3_HUMAN;tr|A0A140T910|A0A140T910_HUMAN;tr|A0A140T957|A0A140T957_HUMAN;tr|A0A140T9B1|…	55490000	80419000	42743000	3744500	57646000	106730000	104690000	213640000	215420000	177950000	48116000	110150000	214680000	85183000	82823000	113120000	0	89312000	155180000	111140000	99556000	0	61440000	0	30448000	38987000	20116000	44407000	26308000	36174000	40510000	31481000	19850000	58894000	0	18475000	18281000	0	0	0	0	25799000	27559000	12852000	0	33524000	0	0	31532000
tr|E7EWP2|E7EWP2_HUMAN;tr|E7EPJ7|E7EPJ7_HUMAN;sp|O75962|TRIO_HUMAN;tr|F5H228|F5H228_HUMAN	0	0	0	0	0	0	0	0	0	0	0	0	0	0	0	0	0	0	0	0	0	0	0	0	0	0	0	0	1870800	0	0	0	1964900	0	0	0	0	0	0	0	0	0	0	0	0	0	0	0	0
tr|E9PN17|E9PN17_HUMAN;tr|A0A3B3ITX4|A0A3B3ITX4_HUMAN;sp|O75964|ATP5L_HUMAN;tr|A0A3B3IRW3|A0A3B3IRW3_HUMAN	151490000	46494000	83067000	22093000	191630000	224070000	142890000	108000000	143290000	160630000	326420000	195580000	112900000	139210000	206930000	291010000	0	41866000	130770000	185820000	180120000	212670000	0	42877000	145250000	188190000	176230000	206220000	175240000	123080000	270680000	143840000	155530000	168050000	0	137630000	72720000	0	0	0	0	205930000	0	149390000	171650000	173640000	0	0	107120000
sp|O75976|CBPD_HUMAN;tr|J3QRJ9|J3QRJ9_HUMAN	0	3108600	4488900	0	0	0	9457600	0	39069000	0	0	0	0	0	0	0	0	0	0	0	9977700	0	0	0	0	0	0	0	0	0	0	0	0	0	0	0	0	0	0	0	0	0	0	0	0	0	0	0	0
sp|O75995|SASH3_HUMAN	70680000	9355300	3210200	0	42363000	0	143030000	90645000	85430000	157770000	0	56459000	116080000	257160000	26986000	7525400	8391800	3657000	77738000	121820000	123100000	0	0	0	0	0	7170100	0	0	0	0	0	0	0	0	0	0	0	2185700	0	0	0	0	0	0	0	0	0	0
sp|O76003|GLRX3_HUMAN	126090000	155370000	13033000	19037000	69604000	0	51021000	69372000	43007000	50148000	45507000	136940000	85433000	172760000	48253000	24452000	0	0	88148000	50646000	47445000	111220000	29132000	44541000	40387000	198840000	125490000	101030000	170480000	109910000	63223000	33413000	77387000	44012000	90640000	27466000	217510000	47576000	149090000	351450000	54069000	97821000	191450000	93700000	208190000	66594000	74649000	0	60613000
tr|J3QSV6|J3QSV6_HUMAN;sp|O76021|RL1D1_HUMAN;tr|I3L3U9|I3L3U9_HUMAN;tr|I3L3C4|I3L3C4_HUMAN;tr|I3L234|I3L234_HUMAN;tr|J3KPU7|J3KPU7_HUMAN;tr|I3L2F2|I3L2F2_HUMAN;tr|I3L4T8|I3L4T8_HUMAN;tr|I3L1Y4|I3L1Y4_HUMAN;tr|I3L1A3|I3L1A3_HUMAN	30057000	75732000	81212000	0	0	106150000	13105000	92700000	38082000	118360000	225760000	55232000	50359000	97990000	92618000	119830000	0	133150000	88025000	46615000	132310000	0	0	52614000	41367000	95928000	187640000	0	117550000	149950000	82071000	100370000	96628000	150050000	0	0	62429000	0	0	0	0	65418000	77421000	214260000	145510000	93180000	31591000	0	98163000
sp|O76024|WFS1_HUMAN;tr|A0A669KAX3|A0A669KAX3_HUMAN;tr|A0A804HK77|A0A804HK77_HUMAN;tr|A0A804HIL0|A0A804HIL0_HUMAN;tr|A0A804HIL2|A0A804HIL2_HUMAN;tr|A0A669KBF0|A0A669KBF0_HUMAN;tr|A0A804HKM5|A0A804HKM5_HUMAN;tr|H0Y9G5|H0Y9G5_HUMAN;tr|A0A669KB26|A0A669KB26_HUMAN	0	0	0	0	0	0	0	0	0	0	0	0	0	0	0	0	0	0	0	0	0	0	0	0	8660900	5944900	0	0	0	0	0	0	0	0	0	0	0	0	0	0	0	0	0	0	6363700	10110000	0	0	0
sp|O76027|ANXA9_HUMAN	0	0	0	0	75640000	0	0	0	29238000	0	10497000	46388000	21426000	0	0	0	0	27710000	0	0	0	0	0	0	0	0	0	0	0	0	0	0	0	0	0	0	0	0	0	0	0	0	0	0	0	0	0	0	0
sp|O76031|CLPX_HUMAN	13169000	0	10068000	0	0	15610000	8291600	10196000	0	7862200	11501000	7779000	0	7061000	0	17581000	12804000	0	0	0	0	0	0	0	12789000	0	0	0	0	0	0	0	0	0	0	0	0	0	0	0	0	0	0	15346000	0	0	0	0	0
sp|O76041|NEBL_HUMAN;tr|A0A6Q8PF21|A0A6Q8PF21_HUMAN	0	0	0	0	0	0	0	15547000	0	9356200	0	0	0	6061100	0	0	0	0	0	0	0	0	0	0	0	0	0	0	0	0	0	0	0	0	0	0	0	0	0	0	0	0	0	0	0	0	0	0	0
sp|O76062|ERG24_HUMAN	0	7056900	0	0	25037000	0	0	0	0	0	0	0	0	0	0	0	0	0	0	0	0	48574000	0	0	39829000	0	0	0	0	0	0	47794000	37605000	0	0	0	0	0	0	0	0	0	0	0	0	0	0	0	0
sp|O76071|CIAO1_HUMAN	15086000	11532000	0	0	32861000	13175000	12651000	37540000	13141000	48290000	8746300	46697000	49565000	45976000	6777100	8849800	0	0	0	9478500	4854300	0	0	0	0	0	0	0	0	0	0	0	0	0	0	0	0	0	0	0	0	0	0	0	0	0	0	0	0
sp|O76094|SRP72_HUMAN;tr|D6RDY6|D6RDY6_HUMAN;tr|R4GNC1|R4GNC1_HUMAN	61184000	81652000	6507200	0	50066000	81981000	169980000	116760000	77635000	103870000	41156000	105500000	95015000	71423000	40788000	106560000	13826000	15518000	29135000	54697000	90486000	0	0	69033000	24041000	29286000	23379000	12323000	45621000	17548000	43847000	10323000	19058000	0	0	0	23021000	0	42084000	0	0	29258000	17198000	26180000	30524000	16436000	0	0	52569000
sp|O94760|DDAH1_HUMAN;tr|B4DYP1|B4DYP1_HUMAN	64519000	45729000	0	0	0	25135000	132850000	9940100	93570000	0	0	0	48645000	33737000	0	79230000	37479000	43557000	0	11869000	11564000	41282000	28950000	28896000	24433000	55889000	22172000	30412000	0	0	0	0	35916000	0	0	215760000	24135000	0	0	0	0	29694000	0	5667700	0	49356000	93667000	0	0
sp|O94763|RMP_HUMAN;tr|I3L280|I3L280_HUMAN	0	0	0	0	0	0	0	0	0	0	0	0	0	0	0	0	0	0	0	0	0	0	989440000	0	0	120360000	0	0	0	82333000	0	248270000	208910000	0	0	0	0	0	0	0	0	0	0	65429000	0	0	0	0	0
sp|O94768|ST17B_HUMAN;tr|C9JZJ1|C9JZJ1_HUMAN;tr|U3KQF8|U3KQF8_HUMAN	17655000	41236000	0	0	0	32159000	0	9788800	15281000	11783000	0	4517800	8931900	13497000	16921000	0	0	0	0	11393000	18677000	0	0	0	0	0	21080000	0	0	0	0	0	0	0	0	0	0	0	0	0	0	0	0	0	0	0	0	0	0
sp|O94776|MTA2_HUMAN;tr|F6RRE2|F6RRE2_HUMAN	109440000	75765000	52207000	0	111290000	220660000	22446000	209040000	34164000	169080000	107610000	124300000	381560000	216160000	114200000	188670000	68907000	0	49688000	228620000	351510000	0	0	92350000	73217000	92934000	68771000	211450000	82372000	108410000	0	0	109130000	107240000	0	0	95573000	0	0	0	0	123190000	89586000	100530000	99167000	14288000	88994000	0	195100000
tr|H0YMG7|H0YMG7_HUMAN;sp|O94788|AL1A2_HUMAN;tr|H0YKL3|H0YKL3_HUMAN;tr|Q9UED3|Q9UED3_HUMAN	0	0	66548000	73410000	0	0	0	0	0	0	0	0	0	0	0	0	0	0	0	0	0	0	0	0	0	0	0	0	0	0	0	0	0	0	0	0	0	0	0	0	0	0	0	0	0	0	0	0	0
sp|O94804|STK10_HUMAN;tr|H0YB71|H0YB71_HUMAN	41382000	75144000	15945000	14944000	41041000	22144000	57036000	118830000	51451000	170120000	32733000	203030000	128600000	74104000	31607000	36998000	0	20405000	15459000	87525000	172290000	0	0	17477000	31490000	18896000	21383000	11484000	32889000	0	38394000	22747000	34581000	0	0	0	0	0	24466000	0	0	22790000	0	23430000	0	22690000	0	0	23902000
sp|O94808|GFPT2_HUMAN	0	0	0	0	0	0	0	0	0	0	0	0	0	0	0	0	0	0	0	0	0	0	0	0	0	0	0	0	0	0	0	0	0	0	0	0	0	0	0	0	0	0	0	0	0	0	0	0	0
sp|O94811|TPPP_HUMAN	0	0	0	0	0	0	0	0	0	0	0	0	0	0	0	0	0	0	0	0	0	0	0	0	46821000	0	0	0	0	0	0	0	8292700	0	0	0	0	0	0	0	0	0	0	0	0	0	0	0	0
sp|O94819|KBTBB_HUMAN	0	0	0	0	0	0	0	0	0	0	0	0	0	0	0	0	0	0	0	0	0	0	0	0	0	0	0	0	0	0	0	0	0	0	0	0	0	0	0	0	0	0	0	0	0	0	0	0	0
sp|O94822|LTN1_HUMAN;tr|H7BYG8|H7BYG8_HUMAN	0	0	0	0	0	0	0	0	0	0	0	0	0	0	0	0	0	0	0	0	0	0	0	0	0	0	0	0	0	0	0	0	0	0	0	0	0	0	0	0	0	0	0	0	0	12268000	0	0	10398000
sp|O94826|TOM70_HUMAN	21049000	100120000	44375000	0	102700000	109040000	38316000	72364000	33960000	29666000	6197500	98696000	59658000	62799000	67943000	117460000	58982000	54078000	12381000	57458000	49836000	0	0	13572000	79310000	12456000	55131000	28854000	37977000	7912700	0	0	18796000	54459000	0	0	42747000	0	99404000	0	0	0	15892000	30383000	27299000	42432000	0	0	83269000
sp|O94832|MYO1D_HUMAN;tr|J3QRN6|J3QRN6_HUMAN;tr|K7EIG7|K7EIG7_HUMAN;tr|J3KRL0|J3KRL0_HUMAN	34874000	64002000	67599000	76477000	14811000	103870000	80160000	42221000	68963000	8633700	6408500	27569000	72953000	12122000	29858000	85271000	17870000	46642000	9314100	22716000	57708000	0	0	0	0	0	0	0	0	0	0	0	0	0	0	0	0	0	0	0	0	0	0	0	0	0	0	0	2782500
sp|O94842|TOX4_HUMAN;tr|A0A669KB71|A0A669KB71_HUMAN	9970900	0	0	0	0	0	0	13589000	11156000	6407800	10295000	5541900	9126200	10808000	0	9882600	0	0	0	0	0	0	0	0	0	0	0	0	0	0	0	0	0	0	0	0	0	0	0	0	0	0	0	0	0	0	0	0	0
sp|O94855|SC24D_HUMAN;tr|E9PDM8|E9PDM8_HUMAN;tr|E9PC44|E9PC44_HUMAN	13143000	28120000	0	9213700	12489000	26291000	76056000	22022000	24330000	13234000	13440000	39431000	39598000	15597000	0	24076000	6250500	13297000	16150000	30176000	21940000	0	0	0	0	0	0	0	0	0	0	0	0	0	0	0	0	0	0	0	0	0	0	0	0	0	0	0	0
sp|O94864|ST65G_HUMAN	0	0	0	0	7222100	0	0	7095800	0	0	0	0	0	0	0	0	0	0	0	0	0	0	0	0	0	0	0	0	0	0	0	0	0	0	0	0	0	0	0	0	0	0	0	0	0	0	0	0	0
sp|O94868|FCSD2_HUMAN;tr|E9PG19|E9PG19_HUMAN;tr|E7ENZ2|E7ENZ2_HUMAN;tr|H0YG35|H0YG35_HUMAN;tr|C9JM66|C9JM66_HUMAN;tr|B8ZZW8|B8ZZW8_HUMAN;tr|H0Y6M2|H0Y6M2_HUMAN	0	55836000	0	0	0	0	0	52178000	0	0	0	77875000	64459000	71687000	223760000	0	0	0	0	0	0	0	0	0	0	0	0	0	0	0	0	0	0	0	0	0	0	0	0	0	0	0	0	0	0	0	703080000	0	0
sp|O94874|UFL1_HUMAN	52936000	84342000	19535000	4610600	122460000	115300000	110290000	69403000	103670000	50194000	67478000	108110000	83164000	101620000	48276000	105150000	0	0	30691000	28005000	81969000	0	0	6119900	9196200	0	18567000	0	8065200	35328000	38420000	0	9835400	0	0	0	22125000	0	71593000	0	0	49737000	0	18606000	0	0	0	0	23056000
sp|O94875|SRBS2_HUMAN;tr|H7BZK1|H7BZK1_HUMAN;tr|C9J3W4|C9J3W4_HUMAN;tr|C9JL62|C9JL62_HUMAN;tr|C9IZ89|C9IZ89_HUMAN	35277000	39371000	134500000	175640000	29283000	126610000	0	38562000	11159000	0	28621000	0	3762300	0	27027000	132410000	44173000	13945000	0	8299200	0	0	0	0	0	0	0	0	0	0	0	0	0	0	0	73675000	0	0	0	0	0	0	0	0	0	0	0	0	0
sp|O94886|CSCL1_HUMAN;tr|X6RI56|X6RI56_HUMAN	0	7253900	0	0	0	0	0	14180000	0	7614600	0	3941100	0	0	0	0	0	0	0	0	0	0	0	0	0	0	0	0	0	0	0	0	0	0	0	0	0	0	0	0	0	0	0	0	0	0	0	0	0
sp|O94888|UBXN7_HUMAN;tr|C9JAT7|C9JAT7_HUMAN;tr|F8WB69|F8WB69_HUMAN;tr|C9JD50|C9JD50_HUMAN	46350000	88100000	31123000	0	181810000	74305000	14278000	49114000	29902000	97113000	37101000	16571000	25887000	62113000	50963000	0	0	0	0	21966000	121340000	101890000	0	24866000	42600000	5220500	17232000	0	0	0	0	30125000	26738000	52092000	0	0	32478000	0	0	0	0	10625000	0	0	0	17690000	0	0	0
sp|O94900|TOX_HUMAN	0	0	0	0	0	0	0	0	0	0	0	0	0	0	0	0	0	0	0	0	0	0	0	0	0	0	0	0	0	0	0	0	0	0	0	0	0	0	0	0	0	0	0	0	0	0	0	0	0
sp|O94903|PLPHP_HUMAN;tr|E5RG77|E5RG77_HUMAN;tr|E5RFX7|E5RFX7_HUMAN;tr|H0YBG2|H0YBG2_HUMAN;tr|E5RFZ4|E5RFZ4_HUMAN	101740000	59025000	46690000	18304000	45182000	29844000	31046000	81616000	38447000	113110000	15832000	23988000	63548000	172480000	68415000	37564000	0	20885000	29481000	25133000	32304000	0	0	64410000	0	0	48433000	19874000	45782000	0	0	0	0	0	0	0	39997000	0	34112000	0	0	0	20087000	39270000	20456000	20159000	19035000	0	44531000
sp|O94905|ERLN2_HUMAN;tr|E5RHW4|E5RHW4_HUMAN;tr|E5RJ09|E5RJ09_HUMAN	24694000	26680000	82952000	0	106770000	58890000	111880000	196710000	147730000	90637000	35983000	144140000	123640000	48696000	67507000	99367000	0	63275000	41290000	128970000	144970000	0	0	0	79408000	32015000	66756000	63061000	0	0	17385000	0	0	0	0	44248000	12055000	0	0	0	37098000	0	15541000	0	0	11962000	0	0	41340000
sp|O94906|PRP6_HUMAN	26590000	93968000	37433000	5608400	65050000	106090000	2235600	79572000	16143000	18370000	66893000	85410000	75265000	79272000	49073000	102060000	66671000	50681000	14570000	17111000	44050000	0	0	0	0	0	0	0	0	0	0	0	0	0	0	0	0	0	0	0	0	0	0	0	0	0	0	0	0
sp|O94911|ABCA8_HUMAN;tr|A0A0A0MSU4|A0A0A0MSU4_HUMAN;tr|A0A075B774|A0A075B774_HUMAN	0	0	0	0	0	0	0	0	0	0	0	0	0	0	0	0	0	0	0	0	0	0	0	0	0	0	0	0	0	0	0	0	0	0	0	0	0	0	0	0	0	0	0	0	0	0	0	0	0
sp|O94913|PCF11_HUMAN;tr|E9PKN0|E9PKN0_HUMAN;tr|E9PQ01|E9PQ01_HUMAN;tr|E9PQF9|E9PQF9_HUMAN;tr|E9PNY7|E9PNY7_HUMAN	0	0	0	0	0	0	0	0	0	0	0	0	0	0	0	0	0	0	0	0	0	62067000	0	0	191480000	0	0	304130000	0	0	156120000	0	0	0	0	0	133930000	0	0	0	0	0	0	0	0	0	0	0	91009000
sp|O94915|FRYL_HUMAN;tr|H0Y9X0|H0Y9X0_HUMAN;tr|A0A286YEZ9|A0A286YEZ9_HUMAN;tr|A0A2C9F2R7|A0A2C9F2R7_HUMAN;tr|F2Z2S2|F2Z2S2_HUMAN;tr|A0A6E1XQM6|A0A6E1XQM6_HUMAN;tr|A0A669KB90|A0A669KB90_HUMAN;tr|D6R9B9|D6R9B9_HUMAN	8013600	9656900	0	0	0	0	0	0	0	0	9700900	15426000	0	7997300	0	7186200	0	0	5966900	8389400	5354200	0	0	0	0	0	0	0	0	0	0	0	0	0	0	0	0	0	0	0	0	0	0	0	0	0	0	0	0
sp|O94919|ENDD1_HUMAN	0	0	23564000	0	0	14249000	0	8033800	0	0	0	14561000	0	39947000	15702000	29036000	55420000	32933000	0	0	0	0	0	0	0	0	0	0	0	0	0	0	0	0	0	0	0	0	0	0	0	0	0	0	0	0	0	0	0
sp|O94925|GLSK_HUMAN;tr|H7BZD1|H7BZD1_HUMAN;tr|C9JIJ6|C9JIJ6_HUMAN;tr|B7Z509|B7Z509_HUMAN;tr|H7C201|H7C201_HUMAN	64264000	68073000	20798000	0	74086000	102530000	43467000	157770000	95007000	86067000	3574600	108340000	113000000	119680000	36651000	85800000	17677000	44561000	136850000	54106000	40522000	0	0	0	17772000	0	0	0	21367000	8269600	0	6061500	68001000	0	0	0	0	0	0	36960000	0	0	0	0	0	0	0	0	0
tr|A0A024R5I4|A0A024R5I4_HUMAN;sp|O94956|SO2B1_HUMAN;tr|E9PRW4|E9PRW4_HUMAN;tr|A0A0A0MTF1|A0A0A0MTF1_HUMAN;tr|H0YE11|H0YE11_HUMAN;tr|E9PI53|E9PI53_HUMAN	38054000	26406000	0	0	28406000	40882000	12804000	13056000	0	0	0	0	16878000	11550000	0	35457000	69926000	0	0	74194000	0	0	0	0	0	0	0	0	0	0	0	0	0	0	0	0	0	0	0	0	0	0	0	0	0	0	0	0	0
sp|O94966|UBP19_HUMAN;tr|E7ESU0|E7ESU0_HUMAN	0	12087000	0	0	0	16358000	0	0	0	0	0	0	16571000	0	0	0	0	0	0	0	0	0	0	0	0	0	0	0	0	0	0	0	0	0	0	0	0	0	0	0	0	0	0	0	0	0	0	0	0
tr|A0A0A0MRE6|A0A0A0MRE6_HUMAN;sp|O94967|WDR47_HUMAN	0	0	0	0	0	0	0	0	0	0	0	0	0	0	0	0	0	0	0	0	0	0	0	0	0	0	0	0	0	0	0	0	11034000	0	0	0	0	0	0	0	0	0	0	0	0	0	0	0	0
sp|O94973|AP2A2_HUMAN;tr|A0A0G2JS82|A0A0G2JS82_HUMAN;tr|A0A0G2JQM1|A0A0G2JQM1_HUMAN;tr|E9PR62|E9PR62_HUMAN;tr|A0A0G2JQA4|A0A0G2JQA4_HUMAN;tr|A0A0G2JRF9|A0A0G2JRF9_HUMAN;tr|H0YEG0|H0YEG0_HUMAN;tr|A0A0G2JQT9|A0A0G2JQT9_HUMAN;tr|A0A0G2JRS3|A0A0G2JRS3_HUMAN;tr|H0YDE9|H0YDE9_HUMAN;tr|A0A0G2JS17|A0A0G2JS17_HUMAN;tr|E9PNC4|E9PNC4_HUMAN;tr|E9PQP4|E9PQP4_HUMAN;tr|E9PPY8|E9PPY8_HUMAN;tr|E9PPZ3|E9PPZ3_HUMAN…	34217000	117750000	27257000	0	28277000	98148000	76055000	70288000	104300000	38376000	27436000	57403000	83517000	48995000	33260000	51703000	16480000	45390000	41523000	71010000	90088000	7023600	0	0	41970000	28077000	11423000	0	0	0	0	12615000	15504000	0	0	0	0	0	0	0	0	17045000	0	0	0	0	0	0	4290100
sp|O94979|SC31A_HUMAN;tr|D6REX3|D6REX3_HUMAN;tr|D6RHZ5|D6RHZ5_HUMAN;tr|H7BXG7|H7BXG7_HUMAN;tr|H0YAB3|H0YAB3_HUMAN;tr|H0Y8V7|H0Y8V7_HUMAN;tr|H0Y8W8|H0Y8W8_HUMAN;tr|H0Y9K1|H0Y9K1_HUMAN;tr|H0YAF5|H0YAF5_HUMAN;tr|D6RE64|D6RE64_HUMAN;tr|D6RCQ9|D6RCQ9_HUMAN;tr|H0Y9V3|H0Y9V3_HUMAN;tr|D6RBT0|D6RBT0_HUMAN;tr|D6RHE8|D6RHE8_HUMAN	100290000	186870000	128260000	15781000	201430000	112360000	178550000	155640000	109990000	196980000	41930000	200690000	162810000	254470000	91847000	105650000	0	9652700	7191800	110340000	157700000	0	0	37981000	18898000	26300000	25785000	18300000	45088000	19855000	15587000	16487000	39615000	0	0	20614000	0	0	27383000	0	0	48052000	0	15801000	0	29761000	17852000	0	26366000
sp|O94992|HEXI1_HUMAN	0	0	0	0	0	0	0	6565300	0	11642000	0	7634900	4333800	27431000	0	0	0	0	0	0	0	0	0	0	0	0	0	0	0	0	0	0	0	0	0	0	0	0	0	0	0	0	0	0	0	0	0	0	0
sp|O95049|ZO3_HUMAN	0	0	0	0	0	0	0	0	0	0	0	0	0	0	0	0	0	0	0	0	0	0	0	0	0	0	0	0	0	0	0	0	0	0	0	0	0	0	0	0	0	0	0	0	0	0	0	0	0
tr|A6NGW1|A6NGW1_HUMAN;sp|O95070|YIF1A_HUMAN;tr|E9PIZ0|E9PIZ0_HUMAN;tr|C9JST7|C9JST7_HUMAN;tr|E9PS11|E9PS11_HUMAN	0	12972000	12556000	0	17276000	16695000	10642000	6453500	11937000	22005000	19254000	12337000	10301000	8474000	9779300	6792500	7443300	0	0	0	19387000	0	0	0	0	0	0	0	0	0	0	0	0	0	0	0	0	0	0	0	0	0	0	0	0	0	0	0	0
sp|O95071|UBR5_HUMAN;tr|E7EMW7|E7EMW7_HUMAN;tr|E7ET84|E7ET84_HUMAN	0	0	0	0	0	0	0	0	0	0	0	0	0	0	0	0	0	0	0	0	0	0	0	0	11669000	0	0	0	0	0	0	0	0	16465000	0	0	11298000	0	0	0	0	8805200	18515000	15839000	0	0	0	0	11272000
sp|O95104|SCAF4_HUMAN	0	0	0	0	0	0	8572100	37761000	0	34565000	0	54474000	26013000	74420000	0	10155000	0	5013500	25744000	15802000	17737000	0	0	0	0	0	15967000	0	11487000	0	0	0	0	0	0	0	35917000	0	0	0	0	0	0	37220000	0	0	0	0	23192000
sp|O95139|NDUB6_HUMAN;tr|A0A087WZX2|A0A087WZX2_HUMAN	15150000	0	0	0	0	0	30031000	0	21284000	0	0	19587000	35386000	14879000	32022000	0	0	23516000	0	16371000	35554000	0	0	0	0	0	0	0	0	0	0	0	0	0	0	0	0	0	0	0	0	0	0	0	0	0	0	0	0
sp|O95140|MFN2_HUMAN;tr|A0A6Q8PGV8|A0A6Q8PGV8_HUMAN;tr|A0A6Q8PFJ4|A0A6Q8PFJ4_HUMAN;tr|A0A6Q8PGS9|A0A6Q8PGS9_HUMAN;tr|A0A6Q8PGA3|A0A6Q8PGA3_HUMAN;tr|A0A6Q8PGR2|A0A6Q8PGR2_HUMAN;tr|Q5JXC5|Q5JXC5_HUMAN	5231000	17953000	6593700	0	0	10246000	0	0	2324800	5428900	0	0	0	0	0	32493000	0	8741000	0	0	0	0	0	0	0	0	0	0	0	0	0	0	0	0	0	0	0	0	0	0	0	0	0	0	0	0	0	0	0
sp|O95155|UBE4B_HUMAN;tr|B1AQ61|B1AQ61_HUMAN	0	14527000	0	0	0	9344200	0	0	0	0	0	0	0	0	9931100	0	0	10508000	0	0	0	0	0	19204000	0	22428000	0	0	0	0	0	0	0	0	0	0	0	0	0	0	0	0	0	0	0	0	0	0	0
tr|E9PQ47|E9PQ47_HUMAN;tr|E9PNY1|E9PNY1_HUMAN;sp|O95159|ZFPL1_HUMAN;tr|E9PMQ3|E9PMQ3_HUMAN;tr|E9PQA5|E9PQA5_HUMAN;tr|H0YCU8|H0YCU8_HUMAN;tr|E9PJX1|E9PJX1_HUMAN;tr|E9PJ47|E9PJ47_HUMAN	0	15700000	0	0	17937000	65875000	15920000	0	0	0	0	4585000	1130100	0	0	19740000	0	0	0	0	7043100	0	0	0	0	0	0	0	0	0	0	0	0	0	0	0	0	0	0	0	0	0	0	0	0	0	0	0	0
tr|A0A6Q8PHC9|A0A6Q8PHC9_HUMAN;tr|A0A6Q8PHF4|A0A6Q8PHF4_HUMAN;sp|O95163|ELP1_HUMAN;tr|A0A6Q8PG86|A0A6Q8PG86_HUMAN;tr|A0A6Q8PEX6|A0A6Q8PEX6_HUMAN;tr|A0A6Q8PFB7|A0A6Q8PFB7_HUMAN;tr|A0A6Q8PHI5|A0A6Q8PHI5_HUMAN;tr|A0A6Q8PF66|A0A6Q8PF66_HUMAN;tr|A0A6Q8PGW3|A0A6Q8PGW3_HUMAN;tr|A0A6Q8PH48|A0A6Q8PH48_HUMAN;tr|A0A6Q8PFN8|A0A6Q8PFN8_HUMAN;tr|A0A6Q8PFH9|A0A6Q8PFH9_HUMAN;tr|A0A6Q8PHA0|A0A6Q8PHA0_HUMAN;tr|F5H…	19261000	12557000	11862000	0	17978000	13162000	7124700	8280900	11087000	16974000	12997000	9860600	11782000	38783000	12025000	8821900	0	10165000	0	0	0	0	0	0	0	0	0	0	0	0	0	0	0	0	0	0	0	0	0	0	0	0	0	0	0	0	0	0	0
sp|O95164|UBL3_HUMAN	0	0	0	0	0	0	0	0	0	0	0	0	0	0	0	0	0	0	0	0	0	0	0	0	0	0	0	0	0	0	0	0	0	0	0	0	0	0	0	0	0	0	0	0	0	0	0	0	0
tr|H6UMI1|H6UMI1_HUMAN;sp|O95166|GBRAP_HUMAN;tr|I3L3J4|I3L3J4_HUMAN;tr|F5GZY7|F5GZY7_HUMAN;sp|Q9H0R8|GBRL1_HUMAN	0	0	0	0	0	3480500	23486000	0	0	16281000	0	7032200	19814000	31151000	0	0	0	0	0	0	16708000	0	0	0	0	0	0	0	0	0	0	0	0	0	0	0	0	0	0	0	0	0	0	0	0	0	0	0	0
sp|O95168|NDUB4_HUMAN;tr|F2Z3P9|F2Z3P9_HUMAN;tr|C9JXQ9|C9JXQ9_HUMAN	88005000	58739000	36374000	11554000	16773000	68988000	89199000	41301000	32271000	47572000	40340000	42450000	24505000	74680000	77724000	118370000	0	47764000	32839000	38230000	46421000	0	0	121910000	90143000	167310000	134440000	0	96198000	62830000	0	0	127850000	0	0	57578000	86278000	0	160370000	0	0	0	0	133520000	0	202470000	48363000	0	0
sp|O95169|NDUB8_HUMAN;tr|E9PQ68|E9PQ68_HUMAN;tr|K9J7I2|K9J7I2_HUMAN;tr|E9PIZ8|E9PIZ8_HUMAN	35099000	50723000	57306000	0	42680000	78643000	44225000	28089000	33232000	23648000	26278000	45793000	35600000	47502000	65480000	48450000	0	0	38937000	23940000	34889000	0	0	0	0	0	0	0	0	0	0	0	0	0	0	0	0	0	0	0	0	0	0	0	0	0	0	0	0
sp|O95171|SCEL_HUMAN;tr|F2Z2X8|F2Z2X8_HUMAN	0	0	0	0	317880000	4958200	0	0	0	0	15584000	118170000	27143000	3286900	0	0	0	0	0	0	0	0	0	0	0	0	0	0	0	0	0	0	0	0	0	0	0	0	0	0	0	0	0	0	0	0	0	0	0
sp|O95182|NDUA7_HUMAN;tr|M0R0N0|M0R0N0_HUMAN;tr|M0R1K9|M0R1K9_HUMAN	75254000	113180000	54632000	0	147500000	372100000	83672000	45448000	79118000	52073000	51779000	62883000	35222000	123790000	75504000	148840000	52063000	119250000	0	0	51224000	0	0	0	49959000	109320000	31041000	65490000	0	32620000	59098000	0	0	0	0	0	57493000	0	0	0	0	0	0	0	0	0	0	0	0
sp|O95183|VAMP5_HUMAN	0	8805400	13963000	0	6704700	0	0	0	0	0	0	0	0	0	22851000	0	0	0	0	0	0	0	0	0	0	0	0	0	0	0	0	0	0	0	0	0	0	0	0	0	0	0	0	0	0	0	0	0	0
sp|O95197|RTN3_HUMAN;tr|F5H891|F5H891_HUMAN;tr|F5GWG7|F5GWG7_HUMAN;tr|F5H617|F5H617_HUMAN	74271000	47086000	64655000	105660000	142580000	203830000	104330000	23545000	88202000	82348000	0	121700000	52198000	115600000	54670000	274120000	0	100950000	26159000	56699000	133770000	0	0	0	210040000	0	0	0	0	0	0	0	0	0	0	0	0	0	0	0	0	0	0	0	0	0	0	0	0
sp|O95202|LETM1_HUMAN	42152000	69542000	25267000	0	108150000	63978000	44951000	36665000	39329000	36908000	68547000	54896000	52267000	40420000	43579000	64404000	9876300	63539000	18424000	37558000	45503000	0	0	76161000	68650000	36113000	39730000	43406000	50337000	38094000	39182000	0	90839000	61171000	0	0	46648000	0	74415000	66899000	0	0	29428000	62583000	0	3297400	0	0	62557000
tr|F6PQP6|F6PQP6_HUMAN;tr|E9PBC1|E9PBC1_HUMAN;tr|I3L2B2|I3L2B2_HUMAN;sp|O95208|EPN2_HUMAN;tr|J3KSA6|J3KSA6_HUMAN;tr|J3KSC7|J3KSC7_HUMAN;tr|J3QLN2|J3QLN2_HUMAN	0	0	0	0	0	0	0	0	0	4524100	0	3590300	0	0	0	0	0	0	0	0	0	0	0	0	0	0	0	0	0	0	0	0	0	0	0	0	0	0	0	0	0	0	0	0	0	0	0	0	0
sp|O95210|STBD1_HUMAN	13214000	0	0	0	0	0	0	0	0	0	20453000	0	0	0	0	0	0	0	0	0	0	0	0	0	0	0	0	0	0	0	0	0	0	0	0	0	0	0	0	0	0	0	0	0	0	0	0	0	0
sp|O95218|ZRAB2_HUMAN	22479000	10158000	63536000	0	51294000	80375000	0	47394000	0	24312000	35358000	28592000	6253900	52733000	56554000	61295000	86805000	44511000	26412000	26480000	18245000	0	0	0	0	0	0	0	0	0	0	0	0	0	0	0	0	0	0	0	0	0	0	0	0	0	0	0	0
sp|O95219|SNX4_HUMAN;tr|F8W9T3|F8W9T3_HUMAN	0	3722000	8215000	0	0	0	0	7215400	5454400	9901000	0	0	4391300	0	0	0	0	0	0	0	0	0	0	0	0	0	0	0	0	0	0	0	0	0	0	0	0	0	0	0	0	0	0	0	0	0	0	0	0
sp|O95232|LC7L3_HUMAN;tr|J3KPP4|J3KPP4_HUMAN;tr|D6RDI2|D6RDI2_HUMAN;tr|C9JL41|C9JL41_HUMAN;tr|D6RHH0|D6RHH0_HUMAN;tr|H7C5U7|H7C5U7_HUMAN;tr|U3KQT3|U3KQT3_HUMAN;tr|E7EN55|E7EN55_HUMAN;tr|H0YA81|H0YA81_HUMAN	23190000	90716000	0	0	64924000	203720000	7499400	64661000	6978500	64776000	234130000	138930000	131250000	151060000	11880000	28471000	0	156730000	19106000	53316000	35524000	0	0	73013000	65145000	77054000	63264000	104320000	104650000	85423000	43996000	49322000	0	100790000	0	52541000	45527000	0	28321000	0	0	49247000	98701000	65840000	80739000	79052000	121140000	0	61887000
sp|O95236|APOL3_HUMAN	6250600	0	0	0	0	0	17476000	4954600	0	4624900	0	0	0	4497700	0	0	0	0	7735300	11091000	0	0	0	1110100	765010	0	0	990090	0	0	0	0	0	0	0	0	0	0	0	0	0	0	0	0	0	0	0	0	0
sp|O95248|MTMR5_HUMAN;tr|H0Y5W8|H0Y5W8_HUMAN	0	20900000	0	0	5621800	9045400	2570700	25478000	5693200	6445400	16693000	43150000	8567700	23222000	15281000	13081000	6605700	0	0	5800700	19838000	0	0	0	0	0	6269700	0	0	0	0	0	0	0	0	0	0	0	0	0	0	0	0	0	0	0	0	0	0
tr|K7EJC8|K7EJC8_HUMAN;tr|E9PCW1|E9PCW1_HUMAN;sp|O95249|GOSR1_HUMAN;tr|B4DQA8|B4DQA8_HUMAN;tr|G5E9T8|G5E9T8_HUMAN;tr|F6RU00|F6RU00_HUMAN	0	12870000	30468000	0	69589000	32597000	25135000	24648000	25663000	16396000	10915000	33063000	14086000	24690000	6105800	18559000	0	0	0	0	10008000	0	0	0	0	0	0	62880000	52303000	0	0	0	0	0	0	0	0	0	0	0	0	0	0	18247000	0	0	0	0	0
sp|O95251|KAT7_HUMAN;tr|A0A6Q8PHH2|A0A6Q8PHH2_HUMAN;tr|E7EUP3|E7EUP3_HUMAN;tr|D6RFZ5|D6RFZ5_HUMAN	0	0	44049000	0	32307000	51417000	0	64380000	0	0	8252800	29772000	52034000	50243000	41700000	59850000	0	58392000	0	0	32981000	0	0	0	0	0	0	0	0	0	0	0	0	0	0	0	0	0	0	0	0	0	0	0	0	0	0	0	0
tr|F8WAC9|F8WAC9_HUMAN;tr|F5GXE4|F5GXE4_HUMAN;sp|O95260|ATE1_HUMAN	0	0	0	0	0	0	0	0	0	14582000	0	0	27048000	7977500	0	0	0	0	75510000	0	0	0	0	0	0	0	0	0	0	0	0	0	0	0	0	0	0	0	0	0	0	0	0	0	0	0	0	0	0
sp|O95274|LYPD3_HUMAN	0	0	0	0	81081000	6262900	0	0	11818000	0	0	32474000	7937700	0	0	0	0	0	0	0	0	0	0	0	0	0	0	0	0	0	0	0	0	0	0	0	0	0	0	0	0	0	0	0	0	0	0	0	0
sp|O95292|VAPB_HUMAN;tr|E5RK64|E5RK64_HUMAN	0	16296000	0	0	0	44060000	51257000	30481000	32222000	78788000	83066000	118560000	46736000	132520000	0	38357000	0	0	26472000	51065000	32450000	0	0	114190000	96014000	0	94207000	78319000	108860000	80237000	43372000	0	89988000	82869000	0	45552000	90480000	0	104300000	0	0	53490000	78800000	67333000	56106000	38315000	0	0	98663000
sp|O95295|SNAPN_HUMAN	24836000	46137000	20428000	0	57178000	43680000	33395000	26110000	16858000	22761000	48694000	24599000	16614000	50609000	58370000	29153000	16957000	26146000	0	40199000	22915000	139700000	0	25965000	43317000	28715000	35306000	0	0	27485000	52549000	43833000	0	0	0	0	47123000	0	40536000	29072000	0	61414000	0	34820000	46505000	0	79498000	0	69537000
sp|O95297|MPZL1_HUMAN;tr|Q9UEL6|Q9UEL6_HUMAN	10656000	24364000	0	0	0	6585400	0	0	0	0	0	6114500	0	0	0	12124000	0	0	0	0	0	0	0	0	0	0	0	0	0	0	0	0	0	0	0	0	0	0	0	0	0	0	0	0	0	0	0	0	0
sp|O95298|NDUC2_HUMAN;tr|E9PRJ5|E9PRJ5_HUMAN;tr|E9PM14|E9PM14_HUMAN;sp|E9PQ53|NDUCR_HUMAN;tr|A0A087WUM3|A0A087WUM3_HUMAN	0	0	0	0	0	0	65260000	10506000	35772000	20623000	0	18924000	0	37425000	0	0	0	0	33703000	60115000	29568000	0	0	0	55338000	0	46074000	0	0	0	0	0	87387000	0	0	0	17435000	0	0	0	0	44086000	0	0	26083000	0	0	0	25786000
sp|O95302|FKBP9_HUMAN;tr|C9J4P8|C9J4P8_HUMAN	31895000	9449100	135320000	0	22940000	46349000	23644000	0	0	15703000	0	0	0	35110000	0	70861000	0	29338000	0	0	22281000	0	0	0	0	0	31931000	0	0	0	0	0	0	0	0	0	0	0	0	0	0	8254400	51828000	0	65282000	39683000	0	0	0
sp|O95319|CELF2_HUMAN;tr|A0A0J9YX66|A0A0J9YX66_HUMAN;tr|V9GYD9|V9GYD9_HUMAN;tr|Q5VZZ6|Q5VZZ6_HUMAN;tr|A0A1B0GU44|A0A1B0GU44_HUMAN;tr|E9PC62|E9PC62_HUMAN;tr|A0A1B0GUN8|A0A1B0GUN8_HUMAN;tr|A0A0J9YXJ0|A0A0J9YXJ0_HUMAN;tr|A0A0J9YXK1|A0A0J9YXK1_HUMAN;tr|V9GY47|V9GY47_HUMAN	50101000	170290000	2247500	0	32997000	110520000	84109000	134550000	47970000	117950000	74557000	53869000	87749000	195780000	69607000	83882000	8069900	43880000	16138000	92330000	32196000	0	0	0	19641000	0	10948000	0	6653600	0	0	0	0	0	0	0	0	0	0	0	0	0	0	0	0	0	0	0	0
sp|O95336|6PGL_HUMAN;tr|M0R261|M0R261_HUMAN	501810000	339970000	79515000	38107000	235190000	86948000	489620000	321840000	284580000	445790000	239780000	258800000	291360000	509160000	312740000	134660000	0	37026000	312450000	395480000	264520000	665760000	281640000	649360000	395260000	566570000	574420000	524600000	461560000	279520000	372550000	388340000	544000000	545510000	364810000	749540000	465210000	160390000	1007300000	51140000	244150000	550960000	379210000	473220000	643680000	525130000	508140000	0	536030000
sp|O95340|PAPS2_HUMAN	18014000	18029000	10795000	0	11994000	6947800	11848000	76650000	12490000	46140000	21852000	56856000	38618000	50498000	14242000	12710000	22247000	0	0	0	13544000	9652100	0	0	9591100	0	0	0	75674000	39797000	26726000	0	35679000	0	0	0	414600000	0	34013000	0	20906000	0	67339000	144030000	114580000	0	257050000	0	333210000
sp|O95347|SMC2_HUMAN;tr|A0A0C4DGE5|A0A0C4DGE5_HUMAN;tr|Q5T821|Q5T821_HUMAN	0	21676000	0	0	0	11055000	0	0	0	0	0	0	0	0	0	0	0	0	0	0	0	0	0	0	0	0	0	0	0	0	0	0	0	0	0	0	0	0	0	0	0	0	0	0	0	0	0	0	0
sp|O95352|ATG7_HUMAN;tr|C9J415|C9J415_HUMAN;tr|C9JFF4|C9JFF4_HUMAN;tr|C9JE55|C9JE55_HUMAN;tr|C9JGL2|C9JGL2_HUMAN;tr|F8WDY9|F8WDY9_HUMAN;tr|C9JNU2|C9JNU2_HUMAN;tr|C9JKA3|C9JKA3_HUMAN;tr|H7C2R3|H7C2R3_HUMAN;tr|H7BZ92|H7BZ92_HUMAN;tr|H7C2J8|H7C2J8_HUMAN	15699000	39046000	16706000	0	38407000	20334000	16956000	15599000	23278000	19850000	16271000	6420700	13127000	27400000	18326000	9986200	0	0	0	0	23987000	0	0	0	0	0	0	0	0	0	0	0	0	0	0	0	0	0	0	0	0	0	0	0	0	0	0	0	0
sp|O95361|TRI16_HUMAN;tr|B3KP96|B3KP96_HUMAN;tr|H0Y626|H0Y626_HUMAN;tr|K7ENN8|K7ENN8_HUMAN;sp|Q309B1|TR16L_HUMAN;tr|J3QKY5|J3QKY5_HUMAN;tr|K7EL43|K7EL43_HUMAN	0	0	0	0	0	0	0	0	0	0	0	13518000	10408000	0	0	0	0	7788400	0	0	0	0	0	0	0	0	0	0	0	0	0	0	0	0	0	0	0	0	0	0	0	0	0	0	0	0	0	0	0
sp|O95372|LYPA2_HUMAN;tr|Q5QPQ0|Q5QPQ0_HUMAN;tr|Q5QPQ1|Q5QPQ1_HUMAN;tr|Q5QPQ3|Q5QPQ3_HUMAN;tr|Q5QPQ2|Q5QPQ2_HUMAN;tr|Q5QPN9|Q5QPN9_HUMAN;tr|Q5QPN5|Q5QPN5_HUMAN	190000000	186210000	0	0	77544000	53901000	113600000	186210000	62100000	163920000	305030000	209430000	223940000	113600000	122520000	117640000	0	25309000	161200000	138980000	45718000	0	0	0	0	0	0	0	0	0	0	0	0	0	0	0	0	0	0	0	0	0	0	0	0	0	0	0	0
sp|O95373|IPO7_HUMAN;tr|E9PLB2|E9PLB2_HUMAN	4747000	110110000	15055000	7327500	63784000	20675000	94218000	54548000	104610000	143720000	6421200	88117000	97589000	95605000	14034000	3768200	14529000	4205300	19907000	65814000	107150000	0	0	0	38427000	0	7934000	32662000	52379000	24818000	0	0	34974000	31607000	0	0	0	0	32291000	0	13459000	27418000	0	23516000	0	12180000	0	0	52321000
sp|O95376|ARI2_HUMAN;tr|C9JZ71|C9JZ71_HUMAN	0	0	0	0	2616900	0	0	0	0	0	0	0	0	0	0	0	0	0	0	0	12470000	0	0	0	0	0	0	0	0	0	0	0	0	0	0	0	0	0	0	0	0	0	0	0	0	0	0	0	0
sp|O95379|TFIP8_HUMAN;tr|D6RCM8|D6RCM8_HUMAN;tr|E5RIJ3|E5RIJ3_HUMAN	0	10462000	0	0	33057000	0	18428000	6358500	15926000	31058000	0	113900000	15190000	113320000	33251000	0	0	0	72039000	45111000	150370000	0	0	0	43481000	0	21071000	66776000	41150000	4955500	0	0	152740000	0	0	0	5404400	0	144240000	0	0	22339000	0	25899000	70156000	72320000	0	0	54403000
sp|O95382|M3K6_HUMAN	0	0	0	0	0	0	0	42331000	0	96060000	0	49803000	62027000	74576000	0	0	0	0	0	0	0	0	0	0	0	0	0	0	0	0	0	0	0	0	0	0	0	0	0	0	0	0	0	0	0	0	0	0	0
sp|O95391|SLU7_HUMAN;tr|A0A0C4DGD2|A0A0C4DGD2_HUMAN;tr|E5RGM7|E5RGM7_HUMAN;tr|E5RK41|E5RK41_HUMAN	0	0	0	0	0	0	0	14130000	0	8117900	0	14015000	16064000	10568000	0	0	0	0	0	0	0	0	0	0	0	0	0	0	0	0	0	0	0	0	0	0	0	0	0	64533000	0	0	0	4379700	0	1282900	0	39415000	0
sp|O95396|MOCS3_HUMAN	0	18037000	0	0	0	0	0	7397000	0	0	0	0	0	0	8049300	0	0	0	0	0	0	0	0	0	0	0	0	0	0	0	0	0	0	0	0	0	0	0	0	0	0	0	0	0	0	0	0	0	0
sp|O95400|CD2B2_HUMAN	25677000	32822000	55516000	66080000	59612000	75441000	0	32123000	23955000	57747000	72078000	16081000	56464000	19810000	35264000	46111000	18879000	51687000	0	0	70679000	0	0	0	0	0	0	0	0	0	0	0	0	0	0	0	0	0	0	0	0	0	0	0	0	0	0	0	0
tr|G3V5P8|G3V5P8_HUMAN;tr|G3V3B2|G3V3B2_HUMAN;sp|O95406|CNIH1_HUMAN;tr|G3V4K0|G3V4K0_HUMAN	0	0	0	0	0	0	0	0	0	0	0	0	0	0	0	0	0	0	0	0	0	0	0	0	0	0	0	0	0	0	0	0	0	0	0	0	0	0	0	0	0	0	0	0	0	0	0	0	0
tr|A0A6I8PIX7|A0A6I8PIX7_HUMAN;sp|O95425|SVIL_HUMAN;tr|A0A0J9YWY6|A0A0J9YWY6_HUMAN;tr|A0A6I8PL75|A0A6I8PL75_HUMAN	6038700	15702000	10877000	0	21558000	35455000	0	33811000	16432000	12233000	0	21058000	4271100	20726000	0	40031000	0	0	0	0	0	0	0	0	0	0	0	0	0	0	0	0	0	0	0	0	0	0	0	0	0	0	0	0	0	0	0	0	0
sp|O95428|PPN_HUMAN;tr|G3V5P6|G3V5P6_HUMAN;tr|B5MDP7|B5MDP7_HUMAN;tr|H0YMM2|H0YMM2_HUMAN;tr|H0YJA1|H0YJA1_HUMAN	0	60802000	16089000	0	3698500	51857000	4728700	111250000	8307500	36856000	0	26552000	29854000	9219400	0	8382700	15566000	0	5670500	15379000	7152000	0	0	0	0	0	0	0	0	0	0	0	0	0	0	0	0	0	0	0	0	0	0	0	0	0	0	0	0
sp|O95429|BAG4_HUMAN;tr|H0YBT1|H0YBT1_HUMAN	0	0	0	0	0	0	0	0	0	0	0	0	0	0	0	0	0	0	0	0	0	0	0	0	0	0	0	0	0	0	0	0	0	0	0	0	0	0	0	0	0	0	0	0	0	0	0	0	0
sp|O95433|AHSA1_HUMAN;tr|G3V438|G3V438_HUMAN;tr|H0YJG7|H0YJG7_HUMAN;tr|H0YJ63|H0YJ63_HUMAN;tr|H0YJU2|H0YJU2_HUMAN;tr|G3V3W9|G3V3W9_HUMAN	66242000	88744000	0	0	0	12016000	205190000	125310000	142940000	222230000	0	123910000	189710000	471480000	104790000	22166000	0	1731500	142810000	140360000	106680000	0	0	36230000	17917000	0	0	0	47101000	19533000	0	0	0	0	0	0	0	0	0	0	0	0	0	28159000	0	0	0	0	146280000
sp|O95436|NPT2B_HUMAN	0	0	0	0	0	0	8253600	0	0	0	0	0	0	0	0	0	0	0	0	0	11913000	0	0	0	0	0	0	0	0	0	0	0	0	0	0	0	0	0	0	0	0	0	0	0	0	0	0	0	0
tr|A0A494C0K5|A0A494C0K5_HUMAN;sp|O95453|PARN_HUMAN;tr|A0A494C0W0|A0A494C0W0_HUMAN;tr|A0A494C1K5|A0A494C1K5_HUMAN;tr|A0A494C0Q2|A0A494C0Q2_HUMAN;tr|A0A494C1N1|A0A494C1N1_HUMAN;tr|A0A494C1G3|A0A494C1G3_HUMAN;tr|A0A494BZU6|A0A494BZU6_HUMAN;tr|A0A494BZW7|A0A494BZW7_HUMAN;tr|A0A494C0P9|A0A494C0P9_HUMAN;tr|A0A494C156|A0A494C156_HUMAN;tr|A0A494C0Q6|A0A494C0Q6_HUMAN;tr|H3BRK1|H3BRK1_HUMAN;tr|A0A494C002|…	7708800	0	0	0	0	22498000	0	26855000	0	0	18668000	16459000	29552000	24788000	0	4817800	27915000	0	0	0	27944000	0	0	0	0	0	0	0	0	0	0	0	0	0	0	0	0	0	0	0	0	0	0	0	0	0	0	0	0
sp|O95456|PSMG1_HUMAN;tr|F8WBH7|F8WBH7_HUMAN	0	0	0	0	0	0	0	0	0	0	0	4889600	0	0	0	0	0	0	0	0	12480000	25641000	0	21735000	2462700	15006000	0	6214500	29664000	11441000	11829000	10400000	11183000	0	0	0	18345000	0	25575000	0	0	0	0	30640000	6544300	5900700	30689000	0	0
tr|A6NNA4|A6NNA4_HUMAN;sp|O95460|MATN4_HUMAN	0	0	0	0	0	0	0	0	0	0	12546000	0	0	0	0	11099000	0	0	0	0	0	0	0	0	0	0	0	0	0	0	0	0	0	0	0	0	0	0	0	0	0	0	0	0	0	0	0	0	0
sp|O95466|FMNL1_HUMAN;tr|K7EJE6|K7EJE6_HUMAN;tr|A0A0A0MR62|A0A0A0MR62_HUMAN;tr|K7ERL1|K7ERL1_HUMAN;tr|K7EMY8|K7EMY8_HUMAN	98676000	153020000	1751200	0	41104000	7321800	218700000	124810000	183400000	254450000	19734000	204660000	214580000	317680000	120220000	49970000	0	1217800	18507000	86394000	181410000	2728500	0	33576000	17547000	1733400	29981000	7364800	14897000	0	10050000	0	16265000	0	0	0	0	0	33986000	0	4619600	0	4479700	17682000	3063500	15270000	0	0	12144000
sp|O95470|SGPL1_HUMAN;tr|H0Y3V8|H0Y3V8_HUMAN;tr|H7BXL7|H7BXL7_HUMAN	62053000	116190000	0	58566000	166650000	187650000	52759000	76577000	37947000	53376000	127620000	104460000	44716000	81271000	35430000	72782000	43758000	11483000	0	12511000	46532000	0	0	0	49907000	49627000	0	0	31189000	0	0	0	0	27535000	0	0	0	0	72239000	0	0	40445000	37957000	0	0	24239000	0	0	57385000
sp|O95478|NSA2_HUMAN;tr|A0A0A0MQZ6|A0A0A0MQZ6_HUMAN;tr|H0YAI9|H0YAI9_HUMAN	0	0	0	0	0	23701000	0	0	0	0	0	0	0	6142800	0	0	0	0	0	0	0	0	0	0	0	0	0	0	0	0	0	0	0	0	0	0	0	0	0	0	0	0	0	0	0	0	0	0	0
sp|O95479|G6PE_HUMAN	26947000	51932000	95320000	9800600	15151000	25584000	83898000	26702000	97612000	14486000	0	29723000	31972000	79475000	18907000	63043000	6167800	30741000	19193000	15078000	97674000	13416000	0	0	16023000	55349000	55696000	0	19725000	0	38798000	55418000	33344000	0	0	0	0	0	0	0	0	58111000	0	16870000	0	0	0	0	0
sp|O95486|SC24A_HUMAN;tr|H0Y9J6|H0Y9J6_HUMAN	14130000	28742000	10521000	0	11620000	27633000	59833000	14838000	11116000	6768900	6696800	33035000	16938000	37334000	0	3831900	0	0	8009300	8426300	74756000	0	0	5189400	0	13507000	0	0	0	0	0	0	0	0	0	0	0	0	0	0	0	0	0	0	0	0	0	0	0
sp|O95487|SC24B_HUMAN	11346000	14912000	0	0	24632000	32517000	9245400	26998000	166560000	26285000	0	72172000	9406500	40537000	24701000	19392000	0	16222000	0	42624000	18279000	0	0	0	0	10314000	0	0	0	0	19897000	12209000	0	12424000	0	0	6374900	0	19543000	0	0	0	0	0	0	12480000	0	0	0
sp|O95498|VNN2_HUMAN;tr|E9PK31|E9PK31_HUMAN;tr|E9PRD9|E9PRD9_HUMAN;tr|E9PLK5|E9PLK5_HUMAN;tr|E9PQ75|E9PQ75_HUMAN;tr|E9PL76|E9PL76_HUMAN;tr|B4DQB2|B4DQB2_HUMAN;tr|J3KQQ7|J3KQQ7_HUMAN;tr|J3KQ55|J3KQ55_HUMAN;tr|J3QT03|J3QT03_HUMAN	0	0	0	0	0	0	0	0	0	0	0	0	0	0	0	0	0	0	0	0	0	0	0	0	0	0	0	0	0	0	0	0	0	0	0	0	0	0	0	0	0	0	0	0	0	0	0	0	0
tr|B0QXZ6|B0QXZ6_HUMAN;sp|O95503|CBX6_HUMAN	0	0	0	0	0	0	0	0	0	0	0	0	0	0	0	0	0	0	0	0	0	0	0	0	0	0	0	0	0	0	0	0	0	0	0	0	0	0	0	0	0	0	0	0	0	0	0	0	0
sp|O95544|NADK_HUMAN;tr|A0A0A0MR98|A0A0A0MR98_HUMAN;tr|J3KSP9|J3KSP9_HUMAN;tr|J3KTI3|J3KTI3_HUMAN	0	0	0	0	0	12270000	12550000	15104000	8011200	9229700	0	6925500	12441000	49197000	10017000	0	0	0	0	0	0	0	0	0	0	0	0	0	0	0	0	0	0	0	0	0	0	0	0	0	0	0	0	0	0	0	0	0	0
tr|Q5R3B4|Q5R3B4_HUMAN;sp|O95563|MPC2_HUMAN	21991000	0	0	0	0	0	9506200	0	10371000	0	0	0	37120000	0	0	19559000	0	0	0	0	30969000	0	0	0	0	0	0	0	0	0	0	0	0	0	0	0	0	0	0	0	0	0	0	0	0	0	0	0	0
sp|O95571|ETHE1_HUMAN;tr|M0QXB5|M0QXB5_HUMAN;tr|M0QY80|M0QY80_HUMAN;tr|M0QX80|M0QX80_HUMAN	67819000	40529000	0	0	105280000	52601000	247860000	299940000	162470000	175050000	38568000	182140000	131280000	238750000	0	57908000	10720000	36835000	66628000	115450000	133130000	56777000	0	41613000	61975000	109290000	56360000	60613000	68006000	24402000	55223000	0	72813000	36083000	0	44026000	38851000	31746000	61370000	0	40472000	32677000	56228000	87938000	45865000	0	0	0	0
tr|A0A7P0TA76|A0A7P0TA76_HUMAN;sp|O95573|ACSL3_HUMAN;tr|A0A7P0T8L6|A0A7P0T8L6_HUMAN;tr|A0A7P0TBB1|A0A7P0TBB1_HUMAN;tr|A0A7P0TB52|A0A7P0TB52_HUMAN;tr|A0A7P0T905|A0A7P0T905_HUMAN;tr|H7BYZ7|H7BYZ7_HUMAN;tr|A0A7P0TBL9|A0A7P0TBL9_HUMAN;tr|F5GWH2|F5GWH2_HUMAN	53183000	64499000	65157000	136430000	59359000	33417000	56027000	30876000	59259000	27054000	117480000	73111000	33086000	43696000	57844000	99679000	31066000	78715000	0	26322000	42010000	0	0	12062000	0	104350000	0	0	0	77692000	0	0	0	181660000	0	0	0	0	0	0	0	0	0	0	0	0	0	0	0
sp|O95602|RPA1_HUMAN;tr|B9ZVN9|B9ZVN9_HUMAN	0	0	0	0	0	0	0	5006000	0	0	0	5449300	0	7110700	0	0	0	0	0	0	0	0	0	0	0	0	0	0	0	0	0	0	0	0	0	0	0	0	0	0	0	0	0	0	0	0	0	0	0
sp|O95613|PCNT_HUMAN	0	0	0	0	0	0	0	0	0	0	0	0	0	0	0	0	0	0	0	0	0	0	0	0	0	0	0	0	0	30937000	0	0	0	0	515160000	0	0	0	132080000	0	44351000	72065000	78764000	0	116070000	0	123140000	0	96231000
sp|O95628|CNOT4_HUMAN	0	0	0	0	0	10225000	0	0	0	0	0	0	0	0	0	8353200	0	5571500	0	0	0	0	0	0	0	0	0	0	0	0	0	0	0	0	0	0	0	0	0	0	0	0	0	0	0	0	0	0	0
tr|F5H5B9|F5H5B9_HUMAN;tr|A0A804HHV2|A0A804HHV2_HUMAN;tr|A0A804HL27|A0A804HL27_HUMAN;sp|O95630|STABP_HUMAN;tr|A0A804HKA6|A0A804HKA6_HUMAN;tr|A0A804HJS0|A0A804HJS0_HUMAN;tr|A0A804HHU9|A0A804HHU9_HUMAN;tr|A0A804HIJ2|A0A804HIJ2_HUMAN;tr|A0A804HII8|A0A804HII8_HUMAN;tr|A0A804HJC8|A0A804HJC8_HUMAN;tr|A0A804HI64|A0A804HI64_HUMAN;tr|A0A804HIF8|A0A804HIF8_HUMAN;tr|C9JK83|C9JK83_HUMAN;tr|A0A804HIV0|A0A804H…	0	12851000	6169400	0	17869000	18093000	22839000	28734000	14167000	31206000	14444000	30659000	47560000	23640000	0	13780000	9567500	15660000	5583000	3550600	5216400	0	0	0	0	0	0	0	0	0	0	0	0	0	0	0	0	0	0	0	0	0	0	0	0	0	0	0	0
tr|C9JEV9|C9JEV9_HUMAN;sp|O95639|CPSF4_HUMAN;tr|B7Z7B0|B7Z7B0_HUMAN;tr|H7C419|H7C419_HUMAN;tr|F8WEL7|F8WEL7_HUMAN	21113000	15214000	0	0	10136000	50736000	0	23908000	0	0	0	20951000	37701000	26785000	0	28389000	10919000	0	17297000	16058000	13308000	0	0	0	0	0	0	0	0	0	0	0	0	0	0	0	0	0	0	0	0	0	0	0	0	0	0	0	0
sp|O95644|NFAC1_HUMAN;tr|F5H4S8|F5H4S8_HUMAN;tr|K7ER53|K7ER53_HUMAN	13223000	0	0	0	0	11221000	0	0	0	0	0	0	0	0	10778000	0	0	0	0	0	0	0	0	0	0	0	0	0	0	0	0	0	0	0	0	0	0	0	0	0	0	0	0	0	0	0	0	0	0
sp|O95671|ASML_HUMAN	0	0	0	0	0	0	0	0	0	0	0	0	0	0	0	0	0	0	0	0	0	0	0	79955000	6203200	30159000	0	88673000	56320000	14232000	0	0	110080000	0	0	0	22277000	0	0	0	0	0	0	40562000	16636000	24629000	0	0	66394000
sp|O95674|CDS2_HUMAN	0	0	0	0	0	0	13844000	18617000	12234000	14882000	0	16799000	23095000	53798000	0	0	0	0	0	0	17207000	0	0	91542000	63048000	49727000	1655700	0	59022000	52151000	71966000	0	60193000	0	0	0	0	0	107530000	0	0	0	41919000	38622000	0	29200000	0	0	36490000
tr|A0A087WV25|A0A087WV25_HUMAN;sp|O95684|CEP43_HUMAN	0	0	0	0	0	0	0	0	0	0	0	0	0	0	0	0	0	0	0	0	0	0	0	9658500	0	0	0	22635000	32054000	0	24122000	0	32107000	28250000	0	0	3865900	0	14258000	0	0	0	0	6876500	0	0	0	0	28680000
sp|O95716|RAB3D_HUMAN;tr|M0R257|M0R257_HUMAN	0	7529600	36851000	0	23471000	0	13485000	0	92692000	0	0	10717000	12075000	0	25602000	12732000	0	0	0	0	34115000	0	0	0	48650000	3626600	7018700	0	25857000	0	17373000	11662000	47470000	0	0	111320000	3487300	0	0	0	0	0	16281000	11240000	0	0	41909000	13410000	0
sp|O95721|SNP29_HUMAN;tr|C9JAF7|C9JAF7_HUMAN	36064000	12598000	0	0	20663000	6950800	18337000	25445000	11227000	18710000	20088000	11211000	0	10744000	29042000	21763000	0	0	0	0	0	0	0	0	0	0	0	0	0	0	0	0	0	0	0	0	0	0	0	0	0	0	0	0	0	0	0	0	0
sp|O95747|OXSR1_HUMAN;tr|C9JIG9|C9JIG9_HUMAN;tr|F8WBK9|F8WBK9_HUMAN	70913000	16319000	0	0	0	10447000	60269000	79567000	24698000	81052000	44287000	78996000	53204000	40228000	34484000	18572000	0	0	0	59077000	35006000	25805000	83510000	25078000	14590000	0	34399000	0	0	0	0	51690000	16804000	0	0	0	26705000	0	46438000	0	0	0	0	29324000	0	0	24596000	2417900	25444000
sp|O95749|GGPPS_HUMAN;tr|A0A2R8YE82|A0A2R8YE82_HUMAN;tr|C9J6G3|C9J6G3_HUMAN;tr|C9J7M1|C9J7M1_HUMAN;tr|A0A2R8Y4N4|A0A2R8Y4N4_HUMAN	0	0	0	0	0	0	0	4622000	0	0	0	0	0	9800500	0	0	0	0	0	0	0	0	0	0	0	0	0	0	0	0	0	0	0	0	0	0	0	0	0	0	0	0	0	0	0	0	0	0	0
sp|O95757|HS74L_HUMAN;tr|E9PDE8|E9PDE8_HUMAN;tr|D6RJ96|D6RJ96_HUMAN	0	0	0	0	26902000	43408000	0	0	0	0	0	0	0	0	0	0	0	0	0	0	0	0	0	30604000	36688000	34310000	0	0	39059000	0	0	0	21282000	0	0	0	0	0	0	0	0	0	0	0	0	0	0	0	34174000
sp|O95758|PTBP3_HUMAN;tr|X6R242|X6R242_HUMAN;tr|B1ALY4|B1ALY4_HUMAN	14871000	62442000	17819000	0	101040000	128480000	21233000	97908000	51725000	115580000	0	138800000	85040000	130290000	55509000	49503000	32157000	0	59137000	109420000	123340000	0	0	0	0	0	17661000	0	0	0	0	0	0	0	0	0	0	0	0	0	0	0	0	0	0	0	0	0	0
sp|O95760|IL33_HUMAN	0	0	0	0	0	0	0	9405100	0	13340000	0	7115700	0	0	0	0	0	0	14123000	13956000	7391100	0	0	0	0	0	0	0	0	0	0	0	0	0	0	0	0	0	0	0	0	0	0	0	0	0	0	0	0
sp|O95777|LSM8_HUMAN;tr|F2Z2Y6|F2Z2Y6_HUMAN;tr|C9JIZ0|C9JIZ0_HUMAN;tr|C9JNV3|C9JNV3_HUMAN	73227000	109800000	54273000	70392000	256620000	116710000	82971000	275640000	71002000	118660000	152650000	113620000	167120000	108620000	96592000	123630000	77277000	103520000	32910000	0	191210000	0	0	0	0	0	39882000	0	0	0	0	0	0	0	77120000	0	25250000	9023500	0	99964000	0	0	0	0	0	0	0	0	0
sp|O95782|AP2A1_HUMAN	42669000	301830000	155100000	53344000	107760000	372670000	124930000	237040000	321850000	56882000	68162000	355880000	255470000	374650000	69066000	107430000	39421000	24778000	48015000	235470000	146420000	25340000	0	22978000	136240000	29907000	43582000	16495000	54117000	25350000	20006000	29619000	32037000	32877000	0	16422000	23931000	0	51770000	0	0	34741000	15813000	26900000	48600000	17239000	0	0	44170000
sp|O95786|DDX58_HUMAN;tr|B3KWW1|B3KWW1_HUMAN;tr|A0A7P0TB70|A0A7P0TB70_HUMAN;tr|A2A376|A2A376_HUMAN;tr|A0A7P0T9I8|A0A7P0T9I8_HUMAN;tr|A0A7P0Z442|A0A7P0Z442_HUMAN;tr|A0A7P0Z425|A0A7P0Z425_HUMAN	101680000	123220000	2991800	0	153140000	54088000	21319000	29871000	25244000	69748000	54294000	50278000	32102000	87910000	43885000	54595000	38743000	0	18421000	29575000	234030000	0	0	22562000	0	0	39796000	0	0	34155000	0	0	0	46901000	0	0	17440000	0	28515000	0	0	56954000	96765000	0	88840000	63303000	0	0	30072000
tr|Q5JW30|Q5JW30_HUMAN;sp|O95793|STAU1_HUMAN;tr|F6UDC6|F6UDC6_HUMAN;tr|Q5JW28|Q5JW28_HUMAN	25255000	25285000	2565900	0	24370000	47480000	7269600	15110000	6551100	18307000	0	17051000	7929400	37802000	5518400	15897000	0	0	11010000	17011000	0	0	0	0	0	0	0	0	0	0	0	0	0	0	0	0	0	0	0	0	0	0	0	0	0	0	0	0	0
sp|O95801|TTC4_HUMAN	0	0	0	0	0	0	0	0	0	0	0	0	0	0	0	0	0	0	0	0	0	0	0	0	0	0	0	0	0	0	0	0	0	0	0	0	0	0	0	0	0	0	0	0	0	0	0	0	0
sp|O95810|CAVN2_HUMAN	8973300	18735000	58451000	0	0	139010000	0	65878000	71942000	21397000	12112000	14361000	93643000	40130000	0	170590000	42039000	86213000	0	4184600	7524700	0	0	0	0	0	0	0	0	0	0	0	0	0	0	0	0	0	0	0	0	0	0	0	0	0	0	0	0
sp|O95816|BAG2_HUMAN	34188000	33383000	81934000	33899000	31095000	18587000	0	21089000	8851800	0	0	0	10218000	14036000	27689000	9381100	0	0	0	11458000	0	0	0	0	0	0	0	0	0	0	0	0	0	0	0	0	0	0	0	0	0	0	0	0	0	0	0	0	0
sp|O95817|BAG3_HUMAN;tr|C9JFK9|C9JFK9_HUMAN	14110000	7507200	16385000	0	58580000	47149000	5757500	13737000	0	17125000	0	59169000	16701000	83693000	7015500	33847000	0	0	10928000	11709000	8708900	0	0	23564000	9161300	32021000	0	12585000	8713100	0	20837000	0	0	0	0	0	0	0	0	0	0	0	0	0	0	0	0	0	0
tr|E7ENQ1|E7ENQ1_HUMAN;tr|G3XAA2|G3XAA2_HUMAN;tr|G5E948|G5E948_HUMAN;sp|O95819|M4K4_HUMAN;tr|A0A0D9SEY1|A0A0D9SEY1_HUMAN;tr|H7C360|H7C360_HUMAN;tr|E7EN19|E7EN19_HUMAN;tr|E7EX83|E7EX83_HUMAN;tr|A0A0D9SG62|A0A0D9SG62_HUMAN;tr|C9J840|C9J840_HUMAN;tr|H7C0P6|H7C0P6_HUMAN;tr|E7ETN6|E7ETN6_HUMAN;tr|H7C3Z6|H7C3Z6_HUMAN	0	0	0	0	0	0	0	0	0	0	0	0	0	0	0	0	0	13220000	0	0	0	0	0	25664000	24589000	0	0	68153000	29473000	0	0	0	0	0	0	0	0	0	0	0	0	0	0	28497000	0	0	0	0	0
sp|O95822|DCMC_HUMAN	22336000	0	0	0	0	0	0	9338900	6416700	0	0	7376900	12791000	4419700	0	0	0	0	0	0	3521800	0	0	0	0	0	0	0	0	0	0	0	0	0	0	0	0	0	0	0	0	0	0	0	0	0	0	0	0
tr|A6NMA8|A6NMA8_HUMAN;sp|O95825|QORL1_HUMAN;tr|A6NND8|A6NND8_HUMAN;tr|A6NHJ8|A6NHJ8_HUMAN;tr|C9JAL0|C9JAL0_HUMAN;tr|F8WF64|F8WF64_HUMAN;tr|H7C3I5|H7C3I5_HUMAN;tr|H7C3S0|H7C3S0_HUMAN;tr|C9JQD0|C9JQD0_HUMAN;tr|C9K0F7|C9K0F7_HUMAN;tr|C9JZK8|C9JZK8_HUMAN;tr|H7C0X3|H7C0X3_HUMAN;tr|A0A0C4DG14|A0A0C4DG14_HUMAN	37740000	0	0	0	15259000	0	10397000	23611000	0	18207000	18068000	15208000	20049000	0	12264000	21471000	0	0	0	0	22782000	0	0	0	0	0	0	0	0	0	0	0	0	0	0	0	0	0	0	0	0	0	0	0	0	0	0	0	0
sp|O95831|AIFM1_HUMAN;tr|A0A7I2PK44|A0A7I2PK44_HUMAN;tr|A0A6Q8PG15|A0A6Q8PG15_HUMAN;tr|A0A6Q8PFM5|A0A6Q8PFM5_HUMAN;tr|A0A6Q8PFE1|A0A6Q8PFE1_HUMAN;tr|A0A6Q8PHC0|A0A6Q8PHC0_HUMAN;tr|A0A6Q8PHJ9|A0A6Q8PHJ9_HUMAN;tr|A0A6Q8PFQ8|A0A6Q8PFQ8_HUMAN;tr|A0A6Q8PFS4|A0A6Q8PFS4_HUMAN;tr|A0A6Q8PFA7|A0A6Q8PFA7_HUMAN;tr|A0A7I2RLJ8|A0A7I2RLJ8_HUMAN;tr|E9PMA0|E9PMA0_HUMAN;tr|A0A6Q8PFW2|A0A6Q8PFW2_HUMAN;tr|A0A6Q8PHJ4…	132170000	260350000	17857000	58036000	50680000	335820000	321270000	236340000	175950000	186540000	117590000	297860000	194430000	228060000	131890000	165970000	51657000	85347000	28347000	96143000	146710000	24815000	0	39571000	43408000	55523000	53566000	30936000	55940000	0	30993000	38530000	27771000	67282000	0	70523000	51799000	0	37544000	0	26000000	61811000	37861000	49964000	41398000	33064000	0	0	35028000
sp|O95832|CLD1_HUMAN	0	0	0	0	0	3643800	0	0	0	0	0	0	0	0	0	0	0	8801500	0	0	5268900	0	0	0	0	0	0	0	0	0	0	0	0	0	0	0	0	0	0	0	0	0	0	0	0	0	0	0	0
sp|O95833|CLIC3_HUMAN	7004100	0	0	0	456390000	0	0	0	5180200	10995000	0	203230000	33908000	40702000	5038100	2530900	0	0	0	0	0	0	0	0	0	0	0	0	0	0	0	0	0	0	0	0	0	0	0	0	0	0	0	0	0	0	0	0	0
sp|O95834|EMAL2_HUMAN;tr|A0A0C4DGQ7|A0A0C4DGQ7_HUMAN;tr|K7EII6|K7EII6_HUMAN;tr|K7EKG3|K7EKG3_HUMAN;tr|K7EKU5|K7EKU5_HUMAN;tr|K7ELI8|K7ELI8_HUMAN;tr|K7EIM1|K7EIM1_HUMAN;tr|K7EQR0|K7EQR0_HUMAN;tr|K7ERY9|K7ERY9_HUMAN;tr|K7ELB2|K7ELB2_HUMAN;tr|K7ERR2|K7ERR2_HUMAN	55243000	37723000	43681000	0	17761000	10964000	131800000	69957000	99364000	55742000	0	118760000	92985000	94222000	43242000	45954000	0	64117000	26373000	97150000	42516000	0	0	24339000	10651000	45917000	31966000	36502000	19052000	0	0	0	28671000	0	0	31494000	21611000	0	0	0	0	0	0	0	0	0	0	0	0
sp|O95848|NUD14_HUMAN	0	0	0	0	0	0	7754800	0	4703600	0	0	0	0	0	0	0	0	0	0	0	0	0	0	0	0	0	0	0	0	0	0	0	0	0	0	0	0	0	0	0	0	0	0	0	0	0	0	0	0
sp|O95857|TSN13_HUMAN	12378000	0	27680000	15160000	59542000	30572000	0	0	0	0	25991000	0	0	0	0	26816000	0	0	0	0	0	0	0	0	0	0	0	0	0	0	0	0	0	0	0	0	0	0	0	0	0	0	0	0	0	0	0	0	0
sp|O95861|BPNT1_HUMAN;tr|A6NF51|A6NF51_HUMAN;tr|F8VVW8|F8VVW8_HUMAN;tr|F8VZG4|F8VZG4_HUMAN;tr|F8W1J0|F8W1J0_HUMAN;tr|F8VRY7|F8VRY7_HUMAN	41739000	111130000	12023000	0	49773000	30344000	179360000	107630000	82376000	108010000	9561100	73497000	62977000	69756000	27814000	22363000	0	10102000	18513000	56299000	68615000	0	0	0	20445000	0	0	0	0	0	0	0	0	0	0	0	0	0	0	0	0	0	0	22807000	0	0	0	0	0
sp|O95865|DDAH2_HUMAN;tr|A0A140T971|A0A140T971_HUMAN;tr|Q5SSV3|Q5SSV3_HUMAN;tr|Q5SRR8|Q5SRR8_HUMAN;tr|H0Y7N1|H0Y7N1_HUMAN	178100000	125230000	69118000	40430000	93220000	134660000	79293000	161580000	140950000	190200000	134620000	152890000	118220000	66751000	115810000	205030000	99157000	131230000	84894000	150840000	91510000	70911000	0	21174000	8226400	33432000	14389000	17382000	20382000	13115000	10774000	30001000	0	32376000	0	92829000	35985000	0	0	0	0	24233000	9960400	0	38421000	28038000	0	0	38305000
sp|O95870|ABHGA_HUMAN;tr|A0A0G2JJD3|A0A0G2JJD3_HUMAN;tr|A0A0G2JI89|A0A0G2JI89_HUMAN;tr|F2Z3H2|F2Z3H2_HUMAN;tr|F2Z3G6|F2Z3G6_HUMAN	14466000	28804000	13030000	0	13780000	51634000	12119000	6668300	0	0	18923000	35000000	8236000	0	0	28659000	28156000	0	0	0	8827800	0	0	0	0	0	0	0	0	0	0	0	0	0	0	0	0	0	0	0	0	0	0	0	0	0	0	0	0
sp|O95881|TXD12_HUMAN;tr|V9GY50|V9GY50_HUMAN;tr|V9GYV4|V9GYV4_HUMAN	45618000	33565000	22692000	0	17499000	16674000	84455000	28450000	33334000	58159000	0	28775000	17404000	48371000	0	33515000	0	0	25320000	37234000	39044000	0	0	0	0	0	0	0	0	0	117690000	0	0	0	0	0	11919000	0	0	0	0	0	0	0	0	0	0	0	0
sp|O95926|SYF2_HUMAN	0	0	0	0	0	0	0	0	0	0	0	0	0	0	0	0	0	0	0	0	0	45926000	9657900	0	0	30191000	33412000	33300000	36491000	0	9928200	29313000	30951000	0	0	0	46132000	0	0	0	0	24370000	32745000	37857000	0	38908000	0	0	18566000
sp|O95967|FBLN4_HUMAN;tr|E9PRU1|E9PRU1_HUMAN;tr|H0YET5|H0YET5_HUMAN;tr|E9PRQ8|E9PRQ8_HUMAN;tr|E9PKA3|E9PKA3_HUMAN;tr|H0YCB5|H0YCB5_HUMAN;tr|H0YCR9|H0YCR9_HUMAN;tr|H0YEU0|H0YEU0_HUMAN	0	0	0	0	0	0	0	9437600	7970600	0	0	5070800	18686000	8919600	0	0	0	0	0	0	0	0	0	0	0	0	0	0	0	0	0	0	0	0	0	0	0	0	0	0	0	0	0	0	0	0	0	0	0
sp|O95969|SG1D2_HUMAN	0	0	0	0	0	0	0	0	0	0	0	0	0	0	0	0	0	0	0	0	0	0	0	0	0	0	0	0	0	0	0	0	0	0	0	0	0	0	0	0	0	0	0	0	0	0	0	0	0
sp|O95980|RECK_HUMAN	8959900	5296800	8429500	0	0	6207000	0	0	0	0	0	0	0	0	0	39172000	0	0	0	0	0	0	0	0	0	0	0	0	0	0	0	0	0	0	0	0	0	0	0	0	0	0	0	0	0	0	0	0	0
tr|K7EIE8|K7EIE8_HUMAN;sp|O95983|MBD3_HUMAN;tr|A0A0A0MTS6|A0A0A0MTS6_HUMAN;tr|A0A087WT34|A0A087WT34_HUMAN;tr|A0A087X1H1|A0A087X1H1_HUMAN	0	8903400	0	0	0	8882100	0	10317000	0	0	0	0	0	0	0	0	0	0	0	7035100	0	0	0	0	0	0	0	0	0	0	0	0	0	0	0	0	0	0	0	0	0	0	0	0	0	0	0	0	0
sp|O95989|NUDT3_HUMAN	0	0	0	0	0	0	0	5018800	0	0	0	4422100	3444100	0	0	0	0	0	0	0	5048600	0	0	0	0	0	0	0	0	0	0	0	0	0	0	0	0	0	0	0	0	0	0	0	0	0	0	0	0
sp|O95994|AGR2_HUMAN;tr|B5MC07|B5MC07_HUMAN;tr|C9J3E2|C9J3E2_HUMAN;tr|H7C3Z9|H7C3Z9_HUMAN	434150000	42730000	421310000	40736000	10149000	150000000	2457200000	279860000	5020200000	124200000	0	95966000	188650000	159180000	547630000	701560000	127690000	113410000	51324000	284080000	798620000	0	10555000	0	56943000	17336000	0	10348000	17380000	0	9664900	0	37881000	0	28454000	3370800000	0	339420000	13583000	0	0	60343	0	9804100	6606800	1512100000	32512000	72769000	7312000
sp|O96000|NDUBA_HUMAN;tr|H3BV16|H3BV16_HUMAN;tr|H3BPJ9|H3BPJ9_HUMAN	33615000	97770000	22817000	0	0	24728000	279100000	89832000	154730000	75028000	25985000	44579000	85530000	91278000	28931000	59767000	0	0	75608000	101090000	48086000	52717000	0	0	16859000	0	43099000	0	25394000	0	21660000	0	0	25909000	0	0	0	0	0	0	0	0	0	0	0	0	0	0	0
sp|O96005|CLPT1_HUMAN;tr|K7EQQ1|K7EQQ1_HUMAN;tr|K7EJ16|K7EJ16_HUMAN;tr|K7ERL5|K7ERL5_HUMAN	0	0	0	0	0	0	26590000	15533000	30731000	21378000	0	37622000	0	29983000	0	0	0	0	0	0	11851000	0	0	0	29776000	13485000	14955000	52133000	48340000	18138000	21023000	0	34742000	29189000	0	19974000	0	0	34050000	3025300	8560700	14689000	20465000	25599000	0	41310000	0	0	31456000
sp|O96008|TOM40_HUMAN;tr|K7EJ57|K7EJ57_HUMAN;tr|K7EKG4|K7EKG4_HUMAN	0	0	0	0	0	0	0	0	0	0	0	0	0	0	0	0	0	0	0	0	0	9879000	0	0	0	10904000	30621000	0	0	30020000	0	10026000	0	10433000	23037000	0	15407000	0	0	0	52930000	32999000	19302000	22665000	78077000	21772000	0	0	29631000
sp|O96011|PX11B_HUMAN;tr|H7C3V6|H7C3V6_HUMAN	6386900	13219000	0	0	21679000	0	11203000	6868800	17892000	0	22108000	36473000	15360000	5505800	0	0	0	0	0	0	0	0	0	0	0	0	0	0	0	0	0	0	0	0	0	0	0	0	0	0	0	0	0	0	0	0	0	0	0
sp|O96013|PAK4_HUMAN;tr|M0R0L9|M0R0L9_HUMAN	0	0	0	0	0	0	0	0	0	0	0	0	0	0	0	0	0	0	0	0	0	0	0	0	207890	0	0	924910	0	0	0	0	0	0	0	0	0	0	0	0	0	0	0	598170	0	0	0	0	223550
sp|O96019|ACL6A_HUMAN;tr|H7C5S0|H7C5S0_HUMAN;tr|C9JQT2|C9JQT2_HUMAN;sp|O94805|ACL6B_HUMAN	72489000	141770000	64319000	0	82722000	149520000	46247000	186100000	38536000	150990000	131150000	136760000	109990000	201040000	78666000	96626000	17377000	147720000	65682000	103600000	66735000	0	0	0	0	0	0	0	0	0	0	0	0	0	0	0	0	0	0	0	0	0	0	0	0	0	0	0	0
tr|V9HW50|V9HW50_HUMAN;sp|P00325|ADH1B_HUMAN;tr|D6RHZ6|D6RHZ6_HUMAN;tr|H0Y9N0|H0Y9N0_HUMAN;tr|D6RIB1|D6RIB1_HUMAN;tr|D6R9K8|D6R9K8_HUMAN;sp|P08319|ADH4_HUMAN;tr|A0A0D9SFB5|A0A0D9SFB5_HUMAN	842880000	230140000	40555000	0	21413000	351420000	231100000	737670000	807120000	483220000	244630000	765960000	1496800000	404150000	482280000	418960000	30428000	237730000	532790000	825600000	495600000	0	0	0	0	0	0	0	0	0	0	0	0	0	0	61565000	0	0	0	0	0	20879000	0	0	0	0	23561000	0	0
sp|P00326|ADH1G_HUMAN;tr|A0A087WU81|A0A087WU81_HUMAN;tr|A0A087WUC4|A0A087WUC4_HUMAN	20974000	18426000	59396000	0	0	0	44608000	0	25259000	23604000	0	0	25638000	0	15572000	12199000	0	0	0	0	30945000	0	0	0	0	0	0	0	0	0	0	0	0	0	0	0	0	0	0	0	0	0	0	0	0	0	0	0	0
sp|P00338|LDHA_HUMAN;tr|F5GXY2|F5GXY2_HUMAN;tr|F5GYU2|F5GYU2_HUMAN;tr|F5GXH2|F5GXH2_HUMAN;tr|F5H5J4|F5H5J4_HUMAN;tr|F5H6W8|F5H6W8_HUMAN;tr|F5GZQ4|F5GZQ4_HUMAN;tr|F5H8H6|F5H8H6_HUMAN;tr|F5GXC7|F5GXC7_HUMAN;tr|F5GWW2|F5GWW2_HUMAN;tr|F5GXU1|F5GXU1_HUMAN;tr|F5H5G7|F5H5G7_HUMAN;tr|F5H155|F5H155_HUMAN;tr|A0A087WUM2|A0A087WUM2_HUMAN;tr|G3XAP5|G3XAP5_HUMAN;sp|Q6ZMR3|LDH6A_HUMAN	2334800000	1361700000	2119300000	1169800000	1999100000	1105300000	3791000000	1681900000	2028400000	2518100000	1637100000	2091500000	1236700000	3217100000	1882000000	1379400000	440350000	1086900000	1391100000	1438000000	2456900000	1750600000	882620000	2336900000	1281500000	1576600000	2098900000	2057900000	2251700000	1928100000	2343500000	1638800000	1876500000	3446300000	1634000000	956730000	2771400000	1061400000	2283300000	3339800000	1252500000	2740000000	1524300000	2188800000	2280800000	1589200000	1732100000	15635000	1694600000
sp|P00352|AL1A1_HUMAN;tr|Q5SYQ9|Q5SYQ9_HUMAN;tr|Q5SYQ8|Q5SYQ8_HUMAN;tr|Q5SYQ7|Q5SYQ7_HUMAN	297610000	157200000	446300000	13400000	79081000	107960000	1534900000	574940000	1078900000	287320000	71033000	183630000	366010000	206860000	267040000	375250000	5846700	154500000	315980000	398750000	396570000	28234000	16040000	50198000	198490000	52688000	84365000	10655000	28266000	2839400	5340300	6907000	203580000	325670000	0	717860000	133500000	0	10509000	0	329070000	4069700	5086300	52081000	81616000	87839000	0	0	45477000
sp|P00367|DHE3_HUMAN;tr|A0A804HJD7|A0A804HJD7_HUMAN;tr|A0A804HKE0|A0A804HKE0_HUMAN;sp|P49448|DHE4_HUMAN;tr|A0A804HJZ0|A0A804HJZ0_HUMAN;tr|A0A804HHS2|A0A804HHS2_HUMAN;tr|A0A804HHU3|A0A804HHU3_HUMAN;tr|A0A804HLC0|A0A804HLC0_HUMAN;tr|A0A804HIA0|A0A804HIA0_HUMAN	712440000	475750000	344550000	58990000	264360000	441410000	670370000	783540000	648300000	768710000	301350000	517250000	654700000	647070000	484820000	716150000	103200000	352160000	502880000	452050000	397570000	99252000	46060000	81218000	244820000	199480000	232710000	69246000	87694000	43850000	92808000	82865000	94869000	84208000	162360000	131410000	148520000	64068000	104320000	10639000	85408000	137660000	86361000	129090000	117240000	128030000	102950000	0	93889000
sp|P00374|DYR_HUMAN	0	0	0	0	0	0	0	0	0	0	0	0	0	18630000	0	0	0	0	0	0	0	0	0	0	0	0	0	17543000	0	0	0	0	0	0	0	0	18820000	0	0	0	0	0	0	0	0	0	0	0	0
sp|P00387|NB5R3_HUMAN;tr|B1AHF3|B1AHF3_HUMAN	232350000	468090000	515950000	230630000	306340000	381170000	255950000	422920000	316200000	215320000	154160000	310720000	324410000	380160000	227080000	346550000	207960000	241530000	37353000	189030000	453890000	203090000	56864000	61370000	101460000	251590000	226930000	86916000	123710000	185660000	53510000	98349000	102850000	103140000	206500000	141160000	137000000	0	275890000	0	108490000	164490000	198720000	145860000	279720000	273230000	52954000	0	222060000
sp|P00390|GSHR_HUMAN;tr|A0A2R8YF59|A0A2R8YF59_HUMAN;tr|H0YC68|H0YC68_HUMAN	498500000	593730000	334380000	44909000	248250000	28118000	711830000	451780000	555040000	476000000	36496000	446420000	598130000	851360000	138020000	272620000	42326000	39196000	79420000	402660000	417550000	23259000	79386000	69060000	82732000	108120000	150080000	51000000	62376000	30275000	0	80092000	78893000	67551000	0	113060000	81195000	29664000	95950000	0	3342300	66955000	65834000	70722000	71678000	88724000	80321000	0	61796000
sp|P00395|COX1_HUMAN	0	67405000	0	0	44159000	81367000	119250000	0	111470000	76624000	0	134560000	50149000	0	0	0	0	0	0	0	337390000	0	0	0	0	0	0	0	0	0	0	0	0	0	0	0	0	0	0	0	0	0	0	0	0	0	0	0	0
sp|P00403|COX2_HUMAN	438370000	224340000	421920000	324270000	579690000	831370000	659730000	690210000	1420600000	545200000	132510000	575540000	587850000	679470000	946540000	999640000	242760000	696990000	146660000	507860000	753380000	743220000	0	386570000	522830000	875560000	614010000	840530000	487490000	470100000	623810000	315740000	578430000	473240000	629250000	826730000	527830000	205030000	709690000	7923400	354010000	487990000	430530000	870700000	460860000	649520000	352690000	0	308160000
sp|P00414|COX3_HUMAN	0	0	0	0	0	0	138590000	64271000	101540000	26542000	0	44137000	0	0	0	0	0	0	21971000	20985000	70375000	0	0	0	0	0	0	0	0	0	0	0	0	0	0	0	0	0	0	0	0	0	0	0	0	0	0	0	0
sp|P00450|CERU_HUMAN;tr|E9PFZ2|E9PFZ2_HUMAN;tr|H7C5R1|H7C5R1_HUMAN;tr|H7C5N5|H7C5N5_HUMAN	112500000	152550000	212220000	41131000	58622000	73183000	705190000	464120000	776050000	333560000	2418800	144410000	710610000	240940000	98693000	126980000	9601500	28427000	238440000	75159000	248890000	7526600	291420000	25862000	11807000	24293000	111860000	145320000	14744000	20153000	15645000	117340000	101590000	22797000	0	17550000	26384000	19387000	3285500	0	531440000	49489000	65313000	7051100	47407000	44645000	10935000	0	146330000
sp|P00488|F13A_HUMAN;tr|Q9NQP5|Q9NQP5_HUMAN;tr|H0Y796|H0Y796_HUMAN	96544000	17553000	349520000	667040000	0	39852000	169680000	310450000	1326200000	42057000	22023000	814640	37832000	184460000	37949000	181630000	55836000	197730000	4024200	2472600	10875000	12694000	1826300	0	0	0	241150000	27129000	4575800	7601800	0	0	3808500	9573500	0	0	0	0	4064500	0	49312000	32608000	0	1542900	32099000	51960000	0	0	14830000
sp|P00491|PNPH_HUMAN;tr|G3V5M2|G3V5M2_HUMAN;tr|G3V2H3|G3V2H3_HUMAN;tr|G3V393|G3V393_HUMAN	153600000	243630000	23255000	0	14244000	20441000	611410000	408380000	338290000	364760000	0	477920000	446970000	921310000	56545000	8522400	0	3693900	312420000	328930000	310480000	39390000	27511000	0	23051000	12873000	64948000	0	19221000	0	0	2036300	16772000	11183000	0	0	15546000	0	20610000	0	0	18558000	22273000	41931000	0	0	0	0	21487000
sp|P00492|HPRT_HUMAN	117060000	33809000	30957000	7749400	44201000	12075000	203690000	82629000	62281000	146740000	75279000	130770000	176230000	238660000	35712000	12730000	0	0	55218000	78685000	108100000	0	12804000	13773000	41717000	9579000	23342000	52732000	42292000	0	23774000	0	31767000	0	0	0	68305000	0	0	0	0	0	3848600	12934000	29229000	4935800	0	0	47910000
sp|P00505|AATM_HUMAN	446450000	334590000	133570000	58634000	225030000	288030000	975530000	506470000	746600000	429500000	108280000	546310000	406720000	734170000	238980000	426180000	24401000	131390000	229290000	371320000	485030000	114150000	24590000	53571000	337840000	316850000	220230000	75185000	9694500	85846000	98620000	125830000	33794000	121650000	159560000	22633000	395490000	82498000	243150000	0	6521300	159310000	164350000	255010000	184430000	214810000	225950000	0	27974000
sp|P00533|EGFR_HUMAN;tr|E9PFD7|E9PFD7_HUMAN;tr|Q504U8|Q504U8_HUMAN;tr|C9JYS6|C9JYS6_HUMAN;tr|H3BLT0|H3BLT0_HUMAN	7772800	5101500	61638000	0	27200000	24221000	0	5054000	1732000	25571000	9180900	19888000	11548000	0	8076100	74404000	60576000	0	80992000	0	7290700	0	0	18204000	7507500	34072000	11355000	51291000	9612100	40499000	32163000	0	22196000	70768000	0	0	16667000	0	27026000	0	0	0	0	11341000	0	0	0	0	21873000
sp|P00558|PGK1_HUMAN	2182500000	2718000000	1027500000	290090000	1224500000	834110000	2199500000	2304200000	1718000000	2749200000	647500000	2530400000	2348200000	3523200000	1551700000	1031100000	202320000	588760000	1923600000	2173100000	2208600000	547780000	348930000	637060000	590050000	516420000	1098000000	528250000	569380000	420070000	521750000	376920000	503800000	555260000	218670000	362920000	1070400000	359990000	473720000	206090000	416370000	877160000	512570000	622830000	566620000	391330000	383590000	0	958150000
sp|P00568|KAD1_HUMAN;tr|Q5T9B7|Q5T9B7_HUMAN;tr|H0YID2|H0YID2_HUMAN;sp|Q9Y6K8|KAD5_HUMAN	71227000	60894000	19908000	0	0	0	35930000	133730000	66218000	33468000	0	71455000	95535000	50911000	0	0	0	0	23368000	57408000	30398000	0	65399000	0	64833000	229930000	0	44485000	15110000	0	0	44352000	0	0	58091000	75577000	0	0	0	0	59009000	0	0	0	0	0	0	0	0
sp|P00738|HPT_HUMAN;tr|J3QR68|J3QR68_HUMAN;tr|H0Y300|H0Y300_HUMAN;tr|A0A0C4DGL8|A0A0C4DGL8_HUMAN;tr|J3QLC9|J3QLC9_HUMAN;tr|A0A087WU08|A0A087WU08_HUMAN;tr|H3BS21|H3BS21_HUMAN;tr|J3KTC3|J3KTC3_HUMAN;tr|J3KRH2|J3KRH2_HUMAN;tr|J3KSV1|J3KSV1_HUMAN;tr|J3QQI8|J3QQI8_HUMAN;tr|H3BMJ7|H3BMJ7_HUMAN	151410000	613500000	58704000	373640000	542690000	219900000	522770000	1300600000	2820000000	1842400000	187180000	605940000	3490200000	1518300000	864920000	304090000	368640000	238330000	482070000	485470000	1402000000	215900000	2112300000	9609800	43511000	140420000	97208000	245860000	108970000	301510000	150920000	994060000	333940000	225860000	184090000	133370000	182990000	0	77849000	39427000	2676700000	305750000	143120000	182820000	842660000	478970000	100510000	1227200	1036000000
sp|P00739|HPTR_HUMAN;tr|A0A0A0MRD9|A0A0A0MRD9_HUMAN	0	5861700	0	0	5655800	2285200	0	24309000	8955400	11213000	0	0	89596000	8764600	1374800	0	0	19111000	0	0	0	0	0	0	0	0	0	0	0	0	0	0	0	0	0	0	0	0	0	0	0	0	0	0	0	0	0	0	0
sp|P00740|FA9_HUMAN	15927000	6612100	0	0	0	17620000	42321000	29746000	53427000	9398500	32848000	21873000	68296000	41928000	0	16991000	0	13982000	3239300	6929100	40529000	0	10428000	0	2774500	6752800	0	81302000	0	0	11026000	0	0	0	0	0	0	0	0	0	131900000	0	0	7716000	0	0	0	0	0
sp|P00742|FA10_HUMAN	0	0	0	0	0	0	0	0	0	0	0	0	0	0	0	0	0	0	0	0	0	0	0	0	0	0	0	0	0	0	0	0	0	0	0	0	0	0	0	0	0	0	0	0	0	0	0	0	0
sp|P00746|CFAD_HUMAN;tr|K7ERG9|K7ERG9_HUMAN	0	0	0	0	0	0	15698000	0	16670000	0	0	0	0	0	0	0	0	0	0	0	0	0	0	0	0	0	0	0	0	0	0	0	0	0	0	0	0	0	0	0	0	0	0	0	0	0	0	0	0
sp|P00747|PLMN_HUMAN;tr|Q5TEH5|Q5TEH5_HUMAN;tr|A6PVI2|A6PVI2_HUMAN;sp|Q02325|PLGB_HUMAN;sp|Q15195|PLGA_HUMAN	80475000	106440000	150810000	285460000	609390000	82689000	87434000	301640000	302940000	217440000	13973000	93310000	312540000	107180000	60230000	324220000	12376000	276040000	44665000	86405000	149450000	17049000	90751000	65915000	20912000	84712000	14906000	1112100000	31424000	77001000	174100000	131030000	147950000	125270000	0	29848000	14048000	67093000	39489000	0	2199700000	17647000	67339000	11762000	18787000	28073000	50571000	0	24666000
sp|P00748|FA12_HUMAN	0	19224000	0	0	8781100	9222000	9542000	13601000	31747000	3115500	0	13604000	63393000	15984000	0	7748000	19475000	7624800	13275000	0	9484300	0	0	0	0	0	0	0	0	0	0	0	0	0	0	0	0	0	0	0	0	0	0	0	0	0	0	0	0
sp|P00813|ADA_HUMAN;tr|F5GWI4|F5GWI4_HUMAN;tr|F5GXW0|F5GXW0_HUMAN;tr|F5GYD4|F5GYD4_HUMAN	55220000	55994000	0	0	37837000	0	282330000	58407000	137050000	64218000	0	17523000	42657000	69466000	28229000	37543000	0	0	32050000	40632000	7641900	0	0	0	0	0	68671000	0	0	0	0	0	0	0	0	0	39553000	0	86056000	0	0	10194000	55975000	0	63909000	0	0	0	0
sp|P00846|ATP6_HUMAN	75656000	170500000	117960000	32294000	149790000	93286000	244850000	252810000	561890000	0	0	339310000	217100000	109650000	55404000	201400000	145110000	185380000	0	13021000	65161000	0	0	0	0	0	0	0	0	0	0	0	0	0	0	0	0	0	0	0	0	0	0	0	0	0	0	0	0
sp|P00966|ASSY_HUMAN;tr|Q5T6L6|Q5T6L6_HUMAN;tr|Q5T6L5|Q5T6L5_HUMAN	53011000	33464000	86519000	15137000	11563000	16825000	326430000	69218000	97271000	97600000	6906200	35916000	28186000	103170000	62755000	32158000	36114000	0	30370000	39134000	127220000	75521000	0	0	193590000	216140000	0	0	0	59657000	14007000	21395000	13037000	0	0	52949000	0	0	0	0	0	0	0	0	0	0	0	0	0
tr|A0A7P0T854|A0A7P0T854_HUMAN;tr|A0A6Q8PHR1|A0A6Q8PHR1_HUMAN;tr|A0A7P0T879|A0A7P0T879_HUMAN;tr|A0A7P0TBG0|A0A7P0TBG0_HUMAN;tr|S4R3A5|S4R3A5_HUMAN;sp|P00973|OAS1_HUMAN;tr|A0A7P0Z4N8|A0A7P0Z4N8_HUMAN;tr|H0YIB8|H0YIB8_HUMAN;tr|S4R467|S4R467_HUMAN;tr|A0A7P0Z4B6|A0A7P0Z4B6_HUMAN;tr|A0A7P0T8E1|A0A7P0T8E1_HUMAN;tr|A0A7P0Z444|A0A7P0Z444_HUMAN;tr|F8VPW7|F8VPW7_HUMAN;tr|A0A7P0T9Q4|A0A7P0T9Q4_HUMAN;tr|A0A7…	0	0	0	0	0	0	0	0	0	0	0	0	0	0	0	5306800	0	0	0	0	0	0	0	0	0	0	38290000	0	0	0	0	0	0	0	0	0	3202900	0	0	0	0	0	11579000	0	19962000	26462000	0	0	5920700
sp|P01009|A1AT_HUMAN;tr|G3V2B9|G3V2B9_HUMAN;tr|G3V544|G3V544_HUMAN;tr|G3V5R8|G3V5R8_HUMAN;tr|G3V387|G3V387_HUMAN;tr|A0A0B4J278|A0A0B4J278_HUMAN;sp|P20848|A1ATR_HUMAN;tr|A0A0G2JPK4|A0A0G2JPK4_HUMAN	1001500000	317400000	1272800000	474200000	226800000	96555000	2785500000	1583700000	3798800000	2627500000	207800000	579830000	3049000000	766790000	763150000	1070800000	264860000	153460000	1022600000	1166900000	1506800000	210890000	1185000000	131820000	69590000	137130000	652220000	367260000	134080000	398630000	160270000	299160000	316200000	323920000	0	209820000	499080000	181010000	91893000	104930000	1749400000	426620000	325750000	108810000	343090000	245660000	144080000	33859000	874230000
sp|P01011|AACT_HUMAN;tr|G3V3A0|G3V3A0_HUMAN;tr|G3V595|G3V595_HUMAN;tr|A0A087WY93|A0A087WY93_HUMAN	270250000	45765000	365390000	628000000	145700000	162020000	56554000	205740000	170780000	258860000	171080000	66224000	222030000	62536000	331030000	208340000	207040000	198420000	380210000	126680000	39254000	301610000	496030000	191880000	41051000	12346000	467080000	249740000	91339000	97682000	92895000	562770000	648750000	242090000	0	17758000	299260000	471750000	160670000	30866000	2621000000	79131000	313030000	278600000	202150000	121060000	28691000	715260000	662850000
tr|A0A7P0TAP4|A0A7P0TAP4_HUMAN;tr|A0A7P0Z441|A0A7P0Z441_HUMAN;tr|A0A7P0T9S6|A0A7P0T9S6_HUMAN;tr|A0A7P0TA52|A0A7P0TA52_HUMAN;tr|A0A7P0TBH1|A0A7P0TBH1_HUMAN;tr|A0A7P0T8D1|A0A7P0T8D1_HUMAN;sp|P01019|ANGT_HUMAN	34360000	25708000	54688000	0	0	0	38818000	48840000	77021000	22256000	0	18219000	33476000	23642000	17090000	18769000	0	0	26632000	17772000	17651000	0	0	5208100	0	0	47337000	0	0	0	0	0	0	0	0	0	76119000	0	0	0	104710000	42805000	19682000	0	7656000	0	0	0	48557000
sp|P01023|A2MG_HUMAN;tr|F8W7L3|F8W7L3_HUMAN;tr|H0YFH1|H0YFH1_HUMAN;tr|F5H1E8|F5H1E8_HUMAN	387840000	1067100000	436080000	440380000	194970000	131420000	365190000	817700000	1377600000	990870000	63889000	514080000	2549500000	542200000	367140000	190620000	166280000	115540000	242390000	366750000	655910000	34895000	2240400000	33715000	58085000	56026000	53036000	267620000	65151000	139720000	129570000	446490000	103250000	83326000	49255000	120970000	125700000	0	60324000	0	1148400000	167390000	186280000	101050000	70779000	259700000	85843000	0	126130000
sp|P01024|CO3_HUMAN;tr|M0QYC8|M0QYC8_HUMAN;tr|M0QXZ3|M0QXZ3_HUMAN;tr|M0R0Q9|M0R0Q9_HUMAN;tr|M0R1Q1|M0R1Q1_HUMAN	438650000	584240000	582760000	583630000	589020000	276470000	763030000	815000000	1549300000	884230000	256150000	562650000	1879200000	564360000	758190000	477860000	102990000	470540000	506360000	352100000	669690000	120660000	920810000	100810000	146150000	196960000	168620000	636450000	200000000	359340000	148490000	523690000	185050000	490770000	112710000	78542000	128410000	132160000	148180000	75420000	1456800000	283970000	253050000	182970000	282610000	257940000	54801000	0	236060000
tr|Q5H9A7|Q5H9A7_HUMAN;sp|P01033|TIMP1_HUMAN;tr|H0Y789|H0Y789_HUMAN;tr|Q5H9B4|Q5H9B4_HUMAN;tr|Q5H9B5|Q5H9B5_HUMAN	19424000	0	28751000	61820000	8637800	0	4033100	0	114790000	0	0	0	54212000	15288000	0	10569000	0	11116000	0	0	6513900	48402000	0	0	0	0	0	0	0	0	0	0	0	0	0	25759000	0	0	0	0	0	0	0	0	0	0	0	0	0
sp|P01034|CYTC_HUMAN	0	0	0	0	0	0	24190000	39105000	59910000	21841000	0	17784000	94416000	31037000	0	0	0	0	34781000	25181000	8801200	0	0	0	0	0	0	0	0	0	0	0	0	0	0	0	0	0	0	0	0	0	0	0	0	0	0	0	0
sp|P01040|CYTA_HUMAN;tr|C9J0E4|C9J0E4_HUMAN	14045000	75108000	5999200	0	276090000	0	0	19175000	20938000	82891000	0	90252000	24959000	31755000	0	0	0	0	0	0	35701000	225990000	36999000	48033000	87871000	50538000	159730000	62627000	524020000	156740000	199500000	55452000	54097000	237400000	0	0	637660000	188770000	27487000	67798000	0	0	98669000	38517000	392210000	74732000	0	0	430380000
sp|P01042|KNG1_HUMAN	122520000	72432000	234380000	99194000	129070000	52361000	130340000	150010000	318000000	155300000	59657000	51128000	184690000	54945000	87940000	124710000	103060000	23833000	105590000	87155000	119970000	0	205930000	0	0	0	11567000	1380700	0	0	0	34700000	0	0	0	0	0	0	0	1831700	75691000	11167000	0	0	0	0	0	0	0
sp|P01111|RASN_HUMAN;tr|A0A804HKM6|A0A804HKM6_HUMAN;tr|G3V4K2|G3V4K2_HUMAN;tr|G3V5T7|G3V5T7_HUMAN;tr|A0A8C8MQR2|A0A8C8MQR2_HUMAN	65137000	7396400	55176000	0	113730000	92445000	63724000	86144000	59420000	50518000	0	41728000	140030000	109130000	48111000	61087000	0	36308000	21520000	50786000	60256000	0	0	21316000	61171000	47500000	0	48061000	30990000	0	0	0	0	0	0	0	43500000	0	0	0	0	50225000	60649000	35850000	61025000	0	0	0	0
sp|P01116|RASK_HUMAN	33557000	16557000	26001000	0	37366000	33955000	15554000	22130000	10142000	14032000	11825000	17491000	26059000	21003000	43359000	24162000	0	0	0	0	13560000	0	0	0	0	0	0	0	0	0	0	0	0	0	0	0	0	0	0	0	0	0	0	0	0	0	0	0	0
sp|P01266|THYG_HUMAN;tr|H0YBY1|H0YBY1_HUMAN;tr|E7EVM0|E7EVM0_HUMAN;tr|H0YBJ2|H0YBJ2_HUMAN;tr|H0YBR7|H0YBR7_HUMAN	0	0	0	0	0	0	0	0	24758000	0	0	0	0	10316000	0	0	0	0	0	0	0	0	6136000	24480000	10782000	12887000	5808200	61516000	15354000	15914000	68658000	431520000	85564000	0	0	0	457910000	0	3423100	0	767080000	2299300	10088000	52169000	8183100	39833000	8526600	0	6129300
sp|P01591|IGJ_HUMAN;tr|D6RD17|D6RD17_HUMAN;tr|D6RHJ6|D6RHJ6_HUMAN;tr|C9JA05|C9JA05_HUMAN	17964000	71225000	83869000	135480000	52412000	49548000	702340000	67035000	529480000	59871000	0	18572000	2370500000	131070000	35603000	86656000	110420000	50990000	81264000	148500000	41579000	659750000	1531500000	38792000	100790000	43114000	36513000	102080000	53224000	78651000	118750000	873940000	190750000	103930000	257450000	1129200000	37080000	66404000	12691000	0	248180000	53933000	62013000	89521000	127210000	449870000	73532000	0	48904000
sp|P01594|KV133_HUMAN;sp|P01593|KVD33_HUMAN	28512000	57195000	114440000	55900000	11931000	60027000	249810000	34896000	113540000	114300000	0	26185000	80601000	25910000	12807000	49796000	0	0	0	73408000	31873000	324900000	161020000	59220000	33655000	45779000	47603000	30661000	0	0	0	0	36382000	0	0	0	65620000	0	52430000	0	77366000	224110000	80038000	87946000	53095000	82700000	0	0	0
sp|P04432|KVD39_HUMAN;sp|P01597|KV139_HUMAN	0	0	0	0	0	0	47761000	33195000	10207000	27028000	0	17167000	24554000	11002000	0	0	0	0	15684000	40868000	0	0	0	0	0	0	0	0	0	0	0	0	0	0	0	0	0	0	2490400	0	0	46820000	0	0	0	0	0	0	12036000
sp|P01599|KV117_HUMAN	0	0	0	0	8063700	0	44331000	0	0	17952000	0	3043500	0	0	0	0	13955000	0	0	0	0	0	0	0	0	0	36426000	0	0	49598000	74802000	0	0	61250000	0	0	45511000	0	0	0	108120000	157170000	0	0	0	0	0	0	0
sp|P01601|KVD16_HUMAN	0	0	0	0	0	0	0	0	5947500	0	0	4198700	0	0	0	0	0	0	0	0	0	0	0	0	0	0	0	0	0	0	0	0	0	0	0	0	0	0	0	0	0	0	0	0	0	0	0	0	0
sp|P01602|KV105_HUMAN	0	0	0	0	0	0	507160000	165180000	62248000	78224000	0	24211000	181950000	22535000	0	0	0	0	39704000	31899000	51175000	123660000	0	57392000	161420000	31912000	163710000	205600000	222190000	0	0	0	630970000	111040000	0	235670000	0	0	42868000	0	308750000	1453400000	164850000	167510000	279270000	319020000	0	0	75939000
sp|P01619|KV320_HUMAN	28902000	59041000	210940000	150100000	48637000	99907000	1242500000	254110000	361130000	338040000	23927000	139100000	947010000	99095000	36672000	38182000	0	25028000	83799000	276000000	202120000	887480000	310010000	88541000	94131000	83248000	249220000	142750000	39472000	191420000	263160000	288600000	86506000	55287000	134230000	178350000	152650000	281420000	335750000	0	420620000	1257700000	385720000	140340000	155800000	366460000	267880000	525840000	79183000
sp|P01624|KV315_HUMAN;tr|A0A0C4DH90|A0A0C4DH90_HUMAN;sp|A0A0C4DH55|KVD07_HUMAN;sp|A0A075B6H7|KV37_HUMAN	55929000	83630000	198690000	79987000	74024000	69885000	1091800000	294610000	364180000	183700000	0	187940000	575230000	87719000	47339000	324500000	9682600	29255000	90490000	128100000	88579000	1295200000	0	186920000	198850000	0	301640000	363960000	110830000	375040000	555160000	0	544330000	0	0	713600000	113140000	0	576760000	0	0	1825400000	441860000	0	0	175010000	178880000	0	61644000
sp|P01699|LV144_HUMAN	0	0	0	0	0	0	55637000	25814000	16254000	0	0	0	18566000	0	0	0	0	0	0	0	0	0	0	0	0	0	0	0	0	0	0	0	0	0	0	0	0	0	0	0	0	0	0	0	0	0	0	0	0
sp|P01701|LV151_HUMAN	0	0	0	0	0	0	523220000	81251000	0	248790000	0	0	76859000	0	0	0	0	0	0	0	0	0	0	0	0	0	0	0	0	0	0	0	0	0	0	0	0	0	0	0	0	0	0	0	0	0	0	0	0
sp|P01703|LV140_HUMAN	0	0	0	0	0	0	49263000	11373000	11243000	0	0	0	0	0	0	0	0	0	0	39501000	0	0	0	0	0	0	0	0	0	0	0	0	0	0	0	0	0	0	0	0	0	0	0	0	0	0	0	0	0
sp|P01714|LV319_HUMAN	0	0	0	0	0	9306000	324350000	57986000	63366000	62761000	0	47010000	207440000	8121700	0	0	0	0	12144000	14460000	0	128140000	0	0	0	0	274680000	0	0	0	0	0	0	0	0	0	0	0	0	2535900	158920000	616610000	0	0	0	0	0	0	0
sp|P01715|LV301_HUMAN	0	0	0	0	0	0	65145000	10429000	7999600	0	0	4717800	0	0	0	0	0	0	0	0	0	0	0	0	0	0	0	0	0	0	0	0	0	0	0	0	0	0	0	0	0	0	0	0	0	0	0	0	0
sp|P01717|LV325_HUMAN	0	0	0	0	0	0	0	6265000	0	35454000	0	27655000	0	0	0	0	0	0	0	0	98453000	0	0	0	0	0	0	0	0	0	0	0	0	0	0	0	0	0	0	0	0	0	0	0	0	0	0	0	0
sp|P01721|LV657_HUMAN	30558000	42623000	0	0	194110000	0	114010000	50102000	0	0	0	0	0	45910000	0	0	92278000	0	0	0	21682000	0	0	0	0	0	0	0	0	0	0	0	0	0	0	0	0	0	0	0	0	0	0	0	0	0	0	0	0
sp|P01730|CD4_HUMAN;tr|F5H480|F5H480_HUMAN	0	15399000	12094000	0	13412000	16613000	17214000	23881000	27749000	31045000	0	11425000	15442000	22873000	10404000	20541000	27678000	0	0	33648000	0	0	0	0	0	0	0	0	0	0	0	0	0	0	0	0	0	0	0	0	0	0	0	0	0	0	0	0	0
tr|B8ZZZ4|B8ZZZ4_HUMAN;sp|P01732|CD8A_HUMAN	28282000	12547000	7954800	0	0	1621500	0	6165100	0	0	0	0	0	0	0	39443000	0	0	0	0	0	0	0	0	0	0	0	0	0	0	0	0	0	0	0	0	0	0	0	0	0	0	0	0	0	0	0	0	0
sp|P01742|HV169_HUMAN	0	0	0	0	0	0	118190000	36586000	65783000	75023000	0	69626000	62274000	28338000	0	0	0	0	62568000	42449000	26441000	114380000	102820000	86136000	37915000	35719000	59976000	0	62999000	62611000	50177000	106010000	57074000	126600000	104270000	103020000	0	0	195860000	13994000	340510000	98209000	60779000	35249000	56294000	148070000	53724000	1288000	76794000
sp|P01743|HV146_HUMAN	0	0	0	0	0	0	26881000	0	0	20527000	0	0	32605000	4276600	0	0	0	0	0	0	0	0	0	0	0	0	0	0	0	0	0	0	0	0	0	0	0	0	0	0	0	0	0	0	0	0	0	0	0
sp|P01766|HV313_HUMAN	0	0	0	0	0	0	21271000	14540000	17361000	0	0	0	0	0	0	0	0	0	0	0	0	0	0	0	0	0	0	0	0	0	0	0	0	0	0	0	0	0	0	0	0	0	0	0	0	0	0	0	0
sp|P01780|HV307_HUMAN;sp|P01763|HV348_HUMAN;sp|P01762|HV311_HUMAN;sp|A0A0B4J1V1|HV321_HUMAN;sp|A0A0C4DH32|HV320_HUMAN	0	0	36808000	0	4490100	17929000	66888000	53160000	149050000	102190000	0	15942000	105980000	93380000	0	27512000	0	17125000	35138000	89714000	33731000	0	0	0	0	0	0	0	0	0	0	0	0	0	0	0	0	0	0	0	0	0	0	0	0	0	0	0	0
sp|P0DP04|HV43D_HUMAN;sp|P01782|HV309_HUMAN	0	0	0	0	0	23707000	278990000	31084000	44930000	77218000	0	42060000	31325000	0	0	67594000	0	0	0	9962200	17715000	0	0	0	0	0	26476000	0	0	0	0	0	0	0	0	0	24690000	0	86540000	0	43152000	157420000	36987000	0	0	42848000	0	0	0
sp|P01833|PIGR_HUMAN	1575400	0	85902000	25284000	0	1225700	135770000	24506000	80699000	4019400	4761100	3872200	3987900000	9471300	2959200	3410500	0	4787500	21560000	6238600	25651000	0	1922300	0	1281400	0	0	0	0	0	0	43891000	0	0	0	40028000	0	27233000	0	0	13127000	0	0	0	0	0	0	0	0
sp|P01834|IGKC_HUMAN;tr|A0A5H1ZRQ3|A0A5H1ZRQ3_HUMAN	3106300000	2389600000	2378500000	6885000000	3854300000	1873300000	9560200000	3194100000	8460200000	5093600000	541880000	2024600000	7024100000	820500000	1957900000	3308200000	10556000000	1236600000	4985500000	5356600000	6472300000	14009000000	13593000000	5988400000	5047100000	3657200000	5234500000	8164000000	3898900000	4977500000	7270800000	7916900000	6661700000	4492700000	3211300000	6999400000	2744500000	2574300000	7411600000	5721000000	16117000000	16316000000	6285200000	3701100000	6459400000	6833700000	2486000000	4719400000	5887000000
sp|P01854|IGHE_HUMAN;tr|A0A286YES5|A0A286YES5_HUMAN	0	0	0	0	0	0	0	0	0	0	0	0	0	0	0	0	0	0	0	0	0	0	0	0	0	0	0	0	0	0	0	0	0	0	0	0	0	0	0	0	0	0	0	0	0	0	0	0	0
sp|P01857|IGHG1_HUMAN;tr|A0A0A0MS07|A0A0A0MS07_HUMAN	3393900000	4646200000	5384300000	5474900000	3411900000	2675200000	13114000000	5074700000	12203000000	5929300000	1164800000	4011900000	10323000000	5209200000	3963800000	5100300000	596850000	2791700000	5118200000	6073700000	4884800000	5878300000	11538000000	4569800000	2548100000	2840600000	5866700000	7323000000	3551900000	3768500000	3091300000	6621600000	3315500000	5046400000	2919200000	4347300000	2826400000	2966800000	7275000000	4616700000	12890000000	22075000000	5447200000	3849300000	3984900000	5427300000	2451600000	4285600000	6009200000
sp|P01859|IGHG2_HUMAN;tr|A0A286YEY4|A0A286YEY4_HUMAN	2278200000	2947100000	6969200000	3185200000	3534800000	1556700000	4344300000	1769500000	5232300000	3663300000	2241300000	2025300000	5644100000	1150500000	1456900000	2514200000	0	1493500000	1872300000	3038600000	1969300000	432150000	4143000000	871020000	552240000	732490000	1542400000	1282700000	831810000	1469100000	590470000	1589600000	744730000	790170000	457250000	1605700000	730360000	646510000	607940000	0	2897000000	2671200000	1670900000	651670000	958430000	1848900000	627840000	0	1552700000
tr|A0A4W9A917|A0A4W9A917_HUMAN;sp|P01860|IGHG3_HUMAN	495480000	904120000	2161500000	1089600000	1130600000	385320000	7041600000	2997700000	5625300000	1359400000	270810000	2152700000	3427800000	1156700000	385370000	604000000	185090000	356740000	712620000	1683000000	2934000000	505100000	2442600000	1577800000	1755300000	1149200000	1468400000	2830800000	2250100000	2027400000	431400000	1804200000	3941300000	3039700000	570150000	2915600000	575750000	102090000	1662900000	734250000	3378700000	1703800000	2098700000	1586000000	1617900000	1779300000	194990000	2155000000	2752500000
sp|P01861|IGHG4_HUMAN;tr|A0A286YFJ8|A0A286YFJ8_HUMAN	31036000	157850000	149590000	0	36767000	0	1117700000	102060000	1128600000	780610000	0	97839000	1002400000	142760000	33261000	2713700	0	0	37160000	152570000	187980000	0	205910000	41278000	12480000	0	64905000	106830000	17633000	85042000	0	90411000	0	30484000	0	53957000	98785000	99071000	0	0	42528000	28706000	62110000	69527000	75656000	120330000	0	0	122730000
sp|P01871|IGHM_HUMAN	196760000	431850000	593230000	424660000	720640000	447820000	547480000	1023900000	1166300000	640930000	82294000	259900000	1858700000	567920000	386730000	363250000	546250000	432360000	172860000	353350000	334840000	285580000	1679000000	212130000	144480000	378290000	97425000	338260000	531950000	863200000	100220000	714840000	288230000	216580000	26328000	1706700000	245320000	67843000	376460000	481180000	1284600000	365540000	210620000	492610000	810760000	741180000	211650000	0	665840000
sp|P01876|IGHA1_HUMAN;tr|A0A286YEY1|A0A286YEY1_HUMAN	1127900000	2298100000	3188500000	1530800000	1987100000	619330000	9445300000	717320000	5214400000	2707000000	428030000	1973700000	9946000000	2811200000	872960000	1570500000	1194900000	1275800000	849730000	3355900000	1414300000	1606400000	5991800000	2360200000	3511700000	954660000	1204600000	1364200000	663030000	1257000000	7297100000	2833300000	3848100000	810380000	1494900000	2287300000	337790000	1078900000	428200000	994920000	3019100000	1433600000	1113700000	541440000	938190000	2754100000	645290000	596410000	886750000
sp|P01877|IGHA2_HUMAN;tr|A0A286YEY5|A0A286YEY5_HUMAN	43310000	47625000	352130000	119580000	198800000	30767000	392430000	58024000	270070000	80371000	47600000	62487000	3141700000	61796000	25783000	77578000	36471000	131000000	21771000	30628000	49231000	47771000	214440000	171040000	46634000	3936900	125690000	54328000	7315300	0	409680000	409110000	0	0	77675000	88371000	3960700	0	15009000	0	111880000	114660000	43325000	0	35119000	0	37683000	0	47873000
sp|P01880|IGHD_HUMAN	40816000	60959000	37303000	23523000	0	1546000	149810000	35783000	331730000	337700000	19423000	250990000	172650000	206200000	16587000	171240000	6131900	2753900	210430000	266440000	55221000	0	37322000	0	0	0	0	0	0	0	13219000	0	0	0	0	82634000	0	0	0	0	0	2455900	0	15009000	9750600	69034000	0	0	0
sp|P01889|HLAB_HUMAN;tr|F6U0H7|F6U0H7_HUMAN	0	0	0	0	0	0	171910000	0	0	0	0	0	92995000	0	0	0	0	0	364100000	334680000	261970000	0	0	0	0	58175000	339770000	0	140800000	0	0	0	0	0	0	0	0	0	0	5120400	0	54124000	0	0	88757000	114790000	0	0	0
tr|A0A0G2JMH6|A0A0G2JMH6_HUMAN;sp|P01903|DRA_HUMAN;tr|Q30118|Q30118_HUMAN;tr|A0A0G2JH46|A0A0G2JH46_HUMAN	940820000	729260000	357130000	233900000	423260000	124600000	907180000	1410600000	1348200000	1407100000	976980000	1402500000	1528000000	719800000	302140000	931140000	30680000	216880000	936590000	845820000	1085700000	875470000	0	324720000	265610000	376590000	548900000	369480000	569650000	439100000	240720000	83201000	120440000	472900000	69997000	14535000	990260000	73111000	428290000	0	156440000	352680000	484510000	669540000	250430000	431020000	656860000	547460000	608240000
tr|Q5Y7D2|Q5Y7D2_HUMAN;sp|P01909|DQA1_HUMAN	22675000	0	0	0	131330000	0	0	0	199470000	51034000	0	22419000	38869000	93923000	0	0	0	43864000	0	0	168260000	3711400	0	0	0	0	0	5812100	33834000	41604000	0	0	0	0	0	0	19232000	0	0	0	0	0	0	0	0	0	0	0	0
sp|P01920|DQB1_HUMAN;tr|A0A140T8Z5|A0A140T8Z5_HUMAN;tr|A0A140T9R6|A0A140T9R6_HUMAN;tr|A0A140T9Y4|A0A140T9Y4_HUMAN;tr|A0A140T981|A0A140T981_HUMAN;tr|A0A140TA15|A0A140TA15_HUMAN;tr|A0A140T9V6|A0A140T9V6_HUMAN	0	0	0	0	0	0	0	0	34631000	0	0	87537000	25157000	0	11263000	0	0	0	0	0	0	0	0	0	0	0	0	0	0	0	0	0	0	0	0	0	0	0	145420000	0	0	0	155240000	0	0	137980000	25205000	0	0
sp|P02008|HBAZ_HUMAN;tr|A0A494C057|A0A494C057_HUMAN	0	0	0	0	0	1069900	786060	0	0	0	0	66300000	1178400	0	0	0	0	0	0	0	0	0	0	0	0	0	0	0	0	0	0	0	0	0	0	0	0	0	0	0	0	0	0	0	0	0	0	0	0
sp|P02042|HBD_HUMAN;tr|E9PFT6|E9PFT6_HUMAN;tr|C9JRG0|C9JRG0_HUMAN	1204300000	9954000000	4216200000	5882100000	2799100000	1331000000	2317000000	1341300000	9953200000	2596300000	1326700000	337520000	7408900000	1292100000	1251400000	4365300000	990900000	4415600000	320570000	1197500000	2909900000	12143000	10517000000	869620000	259030000	773250000	92320000	1482000000	257910000	84887000	1756000000	778880000	417560000	419740000	13559000000	489300000	453970000	211520000	55884000	425770000	4157000000	85945000	595580000	152440000	702140000	1024300000	24352000	559450000	339340000
sp|P02461|CO3A1_HUMAN	0	7211900	2404600000	14685000000	53886000	444960000	39801000	15225000	0	26185000	0	0	9438000	6443600	36436000	324020000	53850000	384790000	5858600	0	208310000	290840000	0	0	0	0	174390000	77370000	164310000	140880000	0	107160000	0	0	87947000	109740000	0	7127900	0	0	15729000	519270000	7045000	0	252950000	286490000	0	0	94603000
sp|P02462|CO4A1_HUMAN;tr|A0A3B3ISV3|A0A3B3ISV3_HUMAN	40644000	260170000	1733400000	3979500000	175690000	1155300000	73730000	214260000	215240000	96959000	49110000	67165000	126350000	69417000	96211000	830000000	218330000	479720000	168580000	133340000	341480000	47294000	0	0	99388000	21441000	89931000	347200000	237870000	277540000	69805000	0	226920000	363890000	68162000	133650000	70955000	0	65989000	0	77587000	100530000	95156000	56803000	88431000	136120000	21303000	0	264680000
sp|P02511|CRYAB_HUMAN;tr|E9PJL7|E9PJL7_HUMAN;tr|E9PRA8|E9PRA8_HUMAN;tr|E9PNH7|E9PNH7_HUMAN;tr|A0A024R3B9|A0A024R3B9_HUMAN;tr|E9PS12|E9PS12_HUMAN	26418000	10885000	17496000	30542000	0	4521900	9517100	19984000	41896000	26144000	9558800	2729100	12338000	5523900	10842000	37093000	0	26096000	61123000	10078000	8656100	965700	0	307290	0	0	0	0	12194000	4159100	0	0	894440	0	162330000	0	844090	0	0	0	0	0	0	0	3769600	16280000	0	0	0
sp|P02545|LMNA_HUMAN;tr|A0A6Q8PFJ0|A0A6Q8PFJ0_HUMAN;tr|A0A804HL68|A0A804HL68_HUMAN;tr|A0A6Q8PHQ9|A0A6Q8PHQ9_HUMAN;tr|A0A6Q8PF80|A0A6Q8PF80_HUMAN;tr|A0A6Q8PGH0|A0A6Q8PGH0_HUMAN;tr|A0A6Q8PFM1|A0A6Q8PFM1_HUMAN;tr|A0A6Q8PF59|A0A6Q8PF59_HUMAN;tr|A0A6Q8PFF5|A0A6Q8PFF5_HUMAN	453200000	1435200000	4846700000	3180500000	1646200000	2792900000	178320000	3407100000	326450000	2045200000	1645700000	2219600000	1974100000	1412000000	548430000	4855700000	1308100000	2512500000	2396400000	2649400000	2364000000	923520000	899730000	1425000000	1062700000	2156400000	980820000	2096200000	2162200000	1867400000	2100400000	1282900000	1803400000	946220000	141080000	2206100000	1116000000	701320000	1216700000	284020000	123880000	1661800000	1036000000	1038000000	1400600000	1900100000	597860000	116920000	1124200000
sp|P02549|SPTA1_HUMAN	3010400	23131000	9744200	62619000	455220	2184900	883600	54744000	277230000	119870000	0	1489600	113310000	1832300	770090	31227000	509070000	171930000	14308000	3211000	1219600	0	723950000	1495500	0	5202100	0	22561000	0	0	7133100	0	346130	0	7785400	0	1866000	0	0	0	1865400	0	0	0	0	0	0	0	0
tr|C9J7T9|C9J7T9_HUMAN;sp|P02585|TNNC2_HUMAN	0	0	0	0	0	0	0	0	0	9979100	0	0	0	0	0	0	0	0	0	0	0	5806300	0	0	0	0	0	0	0	0	0	0	0	0	0	0	0	0	0	0	0	0	0	0	0	0	0	0	0
sp|P02652|APOA2_HUMAN;tr|V9GYM3|V9GYM3_HUMAN;tr|V9GYE3|V9GYE3_HUMAN;tr|V9GYG9|V9GYG9_HUMAN;tr|V9GYC1|V9GYC1_HUMAN;tr|V9GYS1|V9GYS1_HUMAN	294330000	489280000	793560000	132290000	210660000	229490000	200560000	22479000	226040000	227030000	99535000	97284000	198400000	146780000	245830000	283340000	0	276700000	220510000	137280000	54020000	126120000	1492200000	129880000	114810000	116060000	183650000	203770000	115790000	157330000	105350000	686220000	131500000	171010000	101980000	125700000	135920000	355310000	77702000	0	784640000	221270000	129550000	84113000	211480000	197390000	129940000	0	103780000
tr|K7ERI9|K7ERI9_HUMAN;sp|P02654|APOC1_HUMAN;tr|K7EKP1|K7EKP1_HUMAN;tr|K7EJI9|K7EJI9_HUMAN;tr|K7ELM9|K7ELM9_HUMAN;tr|K7EPF9|K7EPF9_HUMAN	10649000	8754400	15701000	0	46619000	0	0	121310000	50967000	76062000	25258000	45318000	79361000	77156000	52216000	25574000	0	0	100120000	0	104630000	0	66752000	0	0	0	0	58586000	0	0	0	0	10878000	0	0	0	0	0	0	0	0	0	0	0	0	0	0	0	0
sp|P02656|APOC3_HUMAN;tr|B0YIW2|B0YIW2_HUMAN	0	39883000	0	110830000	73250000	123670000	12002000	53034000	41669000	33356000	0	37019000	37943000	48090000	70484000	128010000	0	0	26164000	0	69567000	94151000	592520000	35668000	41326000	85753000	0	0	59085000	0	146070000	440220000	41186000	89127000	0	30094000	65159000	75520000	50147000	6912600	665320000	31467000	85930000	0	0	51931000	0	0	0
sp|P02675|FIBB_HUMAN;tr|D6REL8|D6REL8_HUMAN	640680000	770380000	2192200000	9547600000	10066000000	601410000	584320000	1711800000	1513000000	1450600000	213290000	1047600000	3636500000	1820300000	1284100000	1511600000	8029400000	18663000000	903230000	544190000	2400300000	267230000	4390800000	1943300000	397310000	2235400000	302710000	24751000000	468340000	668310000	2961700000	4593400000	3139400000	2843200000	2158700000	320610000	135900000	6484700000	286380000	181910000	44355000000	579920000	972690000	365910000	476170000	1031500000	279390000	8856700	791740000
sp|P02679|FIBG_HUMAN;tr|C9JEU5|C9JEU5_HUMAN;tr|C9JC84|C9JC84_HUMAN	920840000	556260000	1487700000	11073000000	8167400000	410270000	476470000	1599900000	1928400000	1845900000	333920000	1423200000	3142100000	1425700000	1325000000	1422500000	8128900000	10758000000	769680000	409110000	1837800000	122790000	2434700000	514210000	171110000	954920000	266110000	12931000000	307120000	440460000	1978300000	2033200000	1617400000	1227800000	741250000	230290000	132100000	3093700000	124800000	3960500	16327000000	488830000	458460000	286300000	331820000	535470000	140540000	11642000	519210000
sp|P02686|MBP_HUMAN;tr|J3QQK6|J3QQK6_HUMAN;tr|H7BYR8|H7BYR8_HUMAN;tr|J3QL64|J3QL64_HUMAN;tr|E9PJ72|E9PJ72_HUMAN;tr|A8MZH3|A8MZH3_HUMAN;tr|J3QKL5|J3QKL5_HUMAN;tr|E9PMR5|E9PMR5_HUMAN;tr|C9J6H1|C9J6H1_HUMAN;tr|H0YF02|H0YF02_HUMAN;tr|H0YEA2|H0YEA2_HUMAN;tr|J3KT01|J3KT01_HUMAN;tr|J3KS94|J3KS94_HUMAN;tr|E9PKX9|E9PKX9_HUMAN;tr|E9PNZ1|E9PNZ1_HUMAN;tr|F8WEU6|F8WEU6_HUMAN;tr|F5H7N4|F5H7N4_HUMAN;tr|J3KT34|J…	10237000	0	0	0	0	0	0	147250000	0	347800000	0	0	0	4535500	0	0	0	0	0	0	0	842630000	452810000	0	5685400000	564080000	16620000	257910000	108780000	786570000	264750000	1739300000	526660000	356760000	316110000	177910000	131710000	1124500000	0	0	0	0	0	194230000	0	0	552430000	0	0
tr|K9JIK7|K9JIK7_HUMAN;tr|Q13030|Q13030_HUMAN;tr|E9PH25|E9PH25_HUMAN;tr|E7EQF3|E7EQF3_HUMAN;tr|E9PD10|E9PD10_HUMAN;tr|A0A087WU29|A0A087WU29_HUMAN;tr|A0A0C4DFT7|A0A0C4DFT7_HUMAN;sp|P02724|GLPA_HUMAN	0	0	0	0	0	33066000	0	34255000	34355000	85632000	0	0	47070000	0	0	0	0	0	0	0	0	0	817920000	0	0	0	0	0	0	0	0	0	0	0	0	0	0	0	0	0	0	0	0	0	0	0	0	0	0
sp|P02730|B3AT_HUMAN;tr|A0A0A0MS98|A0A0A0MS98_HUMAN	44348000	186540000	191570000	932890000	31789000	134830000	81400000	148490000	1142600000	467420000	20984000	46979000	343180000	45199000	31383000	380150000	2350500000	1249100000	3188100	32060000	96358000	0	2568900000	3629800	0	93843000	2045800	446950000	18884000	4132500	128550000	66621000	29763000	0	891810000	0	3123600	15504000	1928600	0	957480000	1502500	16648000	859700	2183800	155710000	0	0	19666000
sp|P02743|SAMP_HUMAN	49294000	16671000	230390000	563430000	0	148930000	53810000	37285000	213120000	83726000	63236000	23567000	96291000	19393000	41561000	267330000	81341000	58577000	127390000	101160000	95180000	51499000	232450000	69750000	49475000	0	49272000	98588000	93267000	302150000	0	196960000	81295000	111880000	0	205640000	34725000	140690000	132640000	0	677620000	21914000	151190000	52517000	255220000	24291000	28094000	0	25599000
tr|A0A0A0MSV6|A0A0A0MSV6_HUMAN;tr|D6R934|D6R934_HUMAN;sp|P02746|C1QB_HUMAN;tr|D6RGJ1|D6RGJ1_HUMAN	21294000	60359000	0	0	36250000	57458000	94746000	42176000	97312000	29427000	0	22456000	62923000	49660000	18967000	19742000	0	33377000	21424000	20360000	17821000	131750000	0	0	8244200	0	130120000	0	9473400	45827000	0	0	0	162940000	5827800	0	70984000	0	28020000	0	0	0	0	14634000	0	0	0	0	108140000
sp|P02747|C1QC_HUMAN	26610000	44133000	75354000	118000000	82215000	38917000	91413000	19293000	123280000	42016000	84329000	17469000	83796000	49425000	61165000	62849000	0	116200000	0	16222000	43405000	110100000	79528000	49198000	0	0	181040000	135250000	0	94820000	0	0	94634000	273610000	0	0	86331000	83494000	0	0	219320000	66994000	91952000	32792000	106740000	64432000	150760000	0	220190000
sp|P02750|A2GL_HUMAN	0	23841000	35048000	65343000	11214000	0	16480000	5240700	8045200	25702000	0	0	26959000	40073000	63461000	0	94455000	19651000	0	0	0	40820000	0	0	0	0	40979000	33242000	0	0	0	0	0	0	0	0	0	0	0	0	67482000	14366000	0	0	0	0	0	0	104250000
sp|P02751|FINC_HUMAN;tr|H0Y7Z1|H0Y7Z1_HUMAN;tr|H0Y4K8|H0Y4K8_HUMAN	223370000	586640000	1259800000	4066100000	194730000	650670000	305620000	648960000	517640000	309080000	344560000	280620000	580220000	470090000	176120000	754100000	123570000	912160000	666300000	196080000	815060000	775670000	1038300000	433980000	154970000	60953000	128170000	1220400000	754850000	1096200000	327720000	578440000	718850000	908300000	115900000	40021000	123420000	980270000	267380000	170890000	1838500000	1476400000	621930000	230360000	582830000	160470000	91608000	0	1149600000
sp|P02760|AMBP_HUMAN;tr|S4R471|S4R471_HUMAN;tr|S4R3Y4|S4R3Y4_HUMAN	51404000	20639000	174450000	218980000	67622000	138660000	83474000	93645000	114880000	6473500	24634000	21426000	104310000	21393000	51830000	109370000	14194000	31437000	39227000	35769000	42300000	34831000	283420000	18912000	31264000	0	43312000	168000000	0	58594000	66291000	119490000	69286000	29077000	0	67041000	38420000	0	32765000	0	648610000	58284000	61004000	31924000	45338000	37522000	0	0	21682000
sp|P02763|A1AG1_HUMAN	4171500	3902400	39292000	0	16182000	1592100	1308500000	905730000	2592900000	1253900000	0	223630000	1894900000	900000000	6882100	36463000	15277000	0	664320000	420650000	344260000	336680000	77866000	0	0	57237000	391810000	16471000	50064000	87380000	0	275500000	14462000	0	239740000	36756000	173920000	0	11394000	0	577400000	104540000	88369000	18768000	247730000	74678000	5144800	255940	202720000
sp|P02765|FETUA_HUMAN;tr|C9JV77|C9JV77_HUMAN	24520000	39315000	138570000	26594000	89408000	42821000	272260000	368800000	737710000	508910000	0	169570000	825450000	171540000	47841000	53006000	9083900	10434000	366870000	253150000	181340000	9057600	56596000	71207000	26954000	54417000	0	182920000	28758000	0	0	122300000	61761000	0	0	57948000	38182000	0	0	0	507520000	48088000	29879000	0	81213000	49132000	0	0	53969000
tr|A0A087WT59|A0A087WT59_HUMAN;sp|P02766|TTHY_HUMAN	0	2271400	0	0	0	10533000	715530000	34012000	1436400000	22617000	0	63283000	124040000	70815000	0	871830	0	0	177990000	295950000	362990000	60755000	316390000	13497000	0	0	10382000	0	0	0	9828300	54125000	17924000	0	0	735830	92448000	51735000	12275000	0	405820000	21426000	8906800	7646000	23479000	0	0	0	12831000
sp|P02775|CXCL7_HUMAN	0	0	49652000	56676000	6940300	0	4595000	207530000	286020000	396250000	12360000	1057200	186310000	24720000	0	2887200	0	276330000	6131400	4512300	28484000	0	0	0	0	0	0	4307900	0	0	0	0	0	0	0	0	0	0	0	0	0	0	0	0	0	0	0	0	0
sp|P02776|PLF4_HUMAN;sp|P10720|PF4V_HUMAN	2099300	0	0	11080000	0	0	0	170490000	232800000	167340000	0	0	127640000	0	0	8672100	0	34761000	0	0	4569200	32694000	0	0	0	18308000	0	0	0	22659000	0	0	0	0	0	0	0	0	0	0	0	0	0	0	0	0	0	0	0
sp|P02786|TFR1_HUMAN;tr|G3V0E5|G3V0E5_HUMAN;tr|F8WBE5|F8WBE5_HUMAN;tr|H7C3V5|H7C3V5_HUMAN	40620000	134390000	69699000	100900000	270840000	62611000	238450000	232940000	142070000	74625000	90927000	215320000	195000000	327920000	74946000	42957000	0	40753000	36214000	31852000	104580000	0	65260000	228880000	98780000	33217000	60813000	53734000	128280000	137020000	82147000	226490000	181990000	219420000	265550000	0	117510000	0	89686000	1464500000	183530000	145710000	147230000	95492000	343050000	84126000	0	0	594850000
sp|P02790|HEMO_HUMAN;tr|Q9BS19|Q9BS19_HUMAN	505730000	260200000	1122600000	442300000	330240000	260960000	766730000	836650000	1166000000	643310000	64021000	333170000	1969000000	390510000	265500000	496380000	55064000	188180000	690840000	592700000	553900000	177570000	725380000	95847000	111120000	114830000	333440000	148890000	95131000	128390000	59109000	207860000	177770000	104010000	0	98551000	341540000	0	27571000	1733000	1389700000	255330000	181790000	59015000	285980000	127050000	16694000	0	463600000
sp|P02792|FRIL_HUMAN	50107000	61831000	143790000	1414200000	77104000	70299000	2095500000	78788000	303610000	291900000	36693000	79918000	96846000	38722000	54982000	72503000	484270000	29745000	42928000	15463000	199040000	640860000	80305000	901920000	160410000	50757000	115460000	337610000	136350000	66321000	158720000	185050000	522860000	778200000	212530000	122440000	64285000	270210000	105520000	0	637840000	93005000	214530000	771100000	69041000	66132000	95403000	0	1149200000
sp|P02794|FRIH_HUMAN;tr|G3V192|G3V192_HUMAN;tr|G3V1D1|G3V1D1_HUMAN;tr|E9PRK8|E9PRK8_HUMAN;tr|E9PKY7|E9PKY7_HUMAN;tr|E9PQR3|E9PQR3_HUMAN;tr|E9PPQ4|E9PPQ4_HUMAN;tr|E9PKM5|E9PKM5_HUMAN;tr|E9PK45|E9PK45_HUMAN	41905000	68060000	37431000	426020000	76620000	240490000	1400000000	132780000	757490000	167560000	19170000	45637000	25046000	27488000	155020000	86553000	5462600	22502000	17499000	15094000	337530000	598060000	235010000	378370000	93936000	94040000	109400000	845600000	338760000	72106000	227130000	303560000	963430000	772580000	118000000	184180000	144520000	379870000	63892000	75351000	801450000	93789000	84060000	187280000	220720000	80902000	20269000	137020000	249060000
sp|P02795|MT2_HUMAN;sp|P13640|MT1G_HUMAN;tr|H3BSF1|H3BSF1_HUMAN;sp|P04731|MT1A_HUMAN;tr|H3BSP9|H3BSP9_HUMAN	0	0	0	0	0	0	8975000	0	22690000	0	0	0	0	0	0	0	0	0	23845000	0	0	0	0	0	0	0	0	0	0	0	0	0	0	0	0	0	0	0	0	0	0	0	0	0	0	0	0	0	0
sp|P02808|STAT_HUMAN	0	0	0	0	0	0	0	0	0	0	0	0	20677000	0	0	0	0	0	0	0	0	0	0	0	0	0	0	0	0	0	0	0	0	0	0	139020000	0	0	0	0	0	0	0	0	0	0	0	0	0
tr|A0A0A0MT31|A0A0A0MT31_HUMAN;sp|P02810|PRPC_HUMAN;tr|A0A087WYT0|A0A087WYT0_HUMAN;tr|A0A087WV42|A0A087WV42_HUMAN;tr|A0A087WZY1|A0A087WZY1_HUMAN;tr|A0A087WYF5|A0A087WYF5_HUMAN	0	0	0	0	0	0	0	0	141990000	0	0	0	6384900	0	0	8820000	0	59738000	0	0	0	0	0	0	0	0	0	0	0	0	0	34260000	0	0	23677000	6397400000	0	0	0	0	0	0	0	0	0	262380000	0	0	0
sp|P03886|NU1M_HUMAN	0	0	0	0	0	0	0	9065100	0	0	0	19029000	0	0	0	0	0	0	0	0	0	0	0	0	0	0	0	0	0	0	0	0	0	0	0	0	0	0	0	0	0	0	0	0	0	0	0	0	0
sp|P03891|NU2M_HUMAN	0	0	0	0	0	0	27266000	0	27999000	0	0	8840400	0	0	0	17835000	0	0	0	10301000	32059000	0	0	0	0	0	0	0	0	0	0	0	0	0	0	0	0	0	0	0	0	0	0	0	0	0	0	0	0
sp|P03897|NU3M_HUMAN	22161000	17682000	35331000	0	53668000	53357000	32531000	15498000	23014000	10914000	32976000	19176000	13197000	17671000	40928000	32847000	0	41519000	0	24190000	27256000	0	0	0	0	0	0	0	0	0	0	0	0	0	0	0	0	0	0	0	0	0	0	0	0	0	0	0	0
sp|P03905|NU4M_HUMAN	0	0	0	0	0	0	16037000	0	20096000	24680000	0	0	0	34182000	0	0	0	0	0	0	27611000	0	0	0	0	0	0	0	0	0	0	0	0	0	0	0	0	0	0	0	0	0	0	0	0	0	0	0	0
sp|P03915|NU5M_HUMAN	0	13741000	0	0	0	16008000	11920000	12471000	8555100	19688000	0	15708000	14165000	8731100	0	18379000	36805000	13875000	0	25483000	28292000	0	0	0	0	0	0	0	0	0	0	0	0	0	0	0	0	0	0	0	0	0	0	0	0	0	0	0	0
sp|P03923|NU6M_HUMAN	0	0	0	0	0	7110500	0	0	8887200	0	0	14085000	0	5402700	0	0	0	0	0	0	9337300	0	0	0	0	0	0	0	0	0	0	0	0	0	0	0	0	0	0	0	0	0	0	0	0	0	0	0	0
sp|P03928|ATP8_HUMAN	35324000	69494000	0	0	61633000	68770000	30358000	18446000	43283000	58535000	50619000	44639000	42284000	56129000	70391000	21084000	18380000	14292000	0	0	39069000	0	0	90214000	0	62064000	0	99334000	0	0	0	0	0	0	0	0	0	0	0	0	0	0	0	0	0	0	0	0	0
sp|P03952|KLKB1_HUMAN;tr|H0YAC1|H0YAC1_HUMAN;tr|E9PBC5|E9PBC5_HUMAN;tr|C9J075|C9J075_HUMAN	0	10428000	14208000	0	9328200	5478700	0	16107000	17080000	19977000	0	0	36904000	8384500	7305000	9060800	22038000	0	0	0	0	0	0	0	0	0	0	0	0	0	0	0	0	0	0	0	0	0	0	0	0	0	0	0	0	0	0	0	0
sp|P03973|SLPI_HUMAN	0	0	24309000	1075000000	0	0	32652000	0	114520000	6465600	0	6459700	2352400000	29472000	0	151450000	0	29393000	0	0	10247000	0	0	0	0	0	0	192450000	0	0	49275000	139670000	14947000	0	0	89712000	0	137890000	0	0	178780000	0	0	0	0	0	0	0	0
sp|P04003|C4BPA_HUMAN;tr|F2Z2V7|F2Z2V7_HUMAN;tr|A6PVY5|A6PVY5_HUMAN	65994000	55941000	143780000	164880000	80489000	52510000	41380000	162340000	161220000	112450000	27282000	4333000	251440000	143680000	76500000	152820000	143000000	203070000	53974000	28797000	65067000	0	30451000	6368400	0	0	0	106130000	9665700	21316000	42668000	35105000	26430000	0	0	0	0	15800000	16246000	0	220370000	15399000	24649000	4918000	7515400	5254500	0	0	4099300
tr|A0A0G2JNZ5|A0A0G2JNZ5_HUMAN;tr|A0A0G2JLB3|A0A0G2JLB3_HUMAN;sp|P04062|GLCM_HUMAN;tr|A0A0G2JNZ0|A0A0G2JNZ0_HUMAN	14784000	17442000	10342000	0	5106900	5169500	63366000	40587000	3577500	5607900	2301700	17973000	20553000	15649000	7050300	22408000	0	0	0	7910600	7306700	0	0	0	0	0	0	0	0	0	0	0	0	0	0	0	0	0	0	0	0	0	0	0	0	0	0	0	0
sp|P04066|FUCO_HUMAN	56477000	31415000	0	0	77765000	29100000	121230000	41416000	240840000	16764000	80738000	120550000	33988000	34302000	13238000	35719000	0	32394000	29534000	14339000	55288000	0	0	0	0	0	0	0	0	0	0	0	0	0	0	0	0	0	0	0	0	0	0	0	0	0	0	0	0
sp|P04075|ALDOA_HUMAN;tr|J3KPS3|J3KPS3_HUMAN;tr|H3BQN4|H3BQN4_HUMAN;tr|H3BPS8|H3BPS8_HUMAN;tr|H3BUH7|H3BUH7_HUMAN;tr|H3BR04|H3BR04_HUMAN;tr|H3BMQ8|H3BMQ8_HUMAN;tr|H3BU78|H3BU78_HUMAN;tr|H3BR68|H3BR68_HUMAN	1942700000	3414100000	2026500000	1022300000	3115200000	1659200000	6572700000	3232200000	3641700000	4381100000	700040000	2872300000	3368800000	6212300000	2298300000	1258700000	272500000	1245100000	3129500000	4081600000	2842600000	1111100000	1045200000	2526700000	3403600000	1269400000	1708500000	2178800000	3151200000	2087500000	1666900000	1786000000	3174900000	2464700000	1664700000	1716800000	1655300000	1132700000	2409300000	457380000	1284600000	2066100000	1455000000	1573800000	1889300000	2372500000	1716400000	1030100000	1836100000
sp|P04080|CYTB_HUMAN;tr|A0A1W2PQG6|A0A1W2PQG6_HUMAN;tr|A0A1W2PS52|A0A1W2PS52_HUMAN	545860000	511070000	648770000	259760000	2361800000	317250000	2275100000	770630000	1715700000	1233100000	212060000	1739400000	1089100000	1754400000	138640000	228050000	37873000	269890000	888130000	1136500000	755910000	248090000	61408000	252790000	141390000	360670000	586710000	70567000	193980000	49510000	74343000	54565000	220840000	0	0	97923000	299000000	0	193070000	0	77620000	273970000	96105000	187960000	76413000	261440000	59716000	2517400000	471950000
sp|P04083|ANXA1_HUMAN;tr|Q5T3N1|Q5T3N1_HUMAN;tr|Q5T3N0|Q5T3N0_HUMAN	818590000	227790000	1609900000	278160000	892900000	920600000	1571100000	1195500000	1408200000	745330000	1097800000	1938200000	1415200000	1618000000	599110000	743890000	538720000	557350000	854550000	1010300000	1284100000	432770000	496970000	345120000	499170000	590810000	557960000	346640000	417120000	289080000	400200000	615780000	637490000	338630000	402870000	922960000	384260000	928310000	285810000	58974000	590680000	460500000	737550000	823810000	1631600000	859380000	328340000	445330000	497750000
sp|P04150|GCR_HUMAN;tr|A0A494C0P1|A0A494C0P1_HUMAN;tr|D6RDA9|D6RDA9_HUMAN;tr|Q3MSN4|Q3MSN4_HUMAN	14255000	0	0	0	0	16767000	0	6393000	0	0	13458000	15194000	0	11731000	15915000	20660000	0	12881000	0	0	0	0	0	0	0	0	0	0	0	0	0	0	0	0	0	0	0	0	0	0	0	0	0	0	0	0	0	0	0
sp|P04156|PRIO_HUMAN;tr|A2A2V1|A2A2V1_HUMAN;tr|X6RKS3|X6RKS3_HUMAN	31257000	30631000	60374000	0	40858000	108460000	41773000	11703000	51854000	32065000	26161000	31521000	88580000	59930000	16295000	49112000	70535000	64973000	0	30660000	34172000	0	0	0	0	0	0	0	0	0	0	0	0	0	0	0	0	0	0	0	0	0	0	0	0	0	0	0	0
sp|P04179|SODM_HUMAN;tr|F5H4R2|F5H4R2_HUMAN;tr|F5GYZ5|F5GYZ5_HUMAN;tr|F5H3C5|F5H3C5_HUMAN;tr|G8JLJ2|G8JLJ2_HUMAN;tr|G5E9P6|G5E9P6_HUMAN;tr|F5GXZ9|F5GXZ9_HUMAN	344530000	249710000	1247900000	899920000	227930000	116610000	2978300000	987100000	1662800000	611210000	18690000	747490000	813710000	1472600000	316230000	470600000	64949000	275510000	440530000	431150000	2268700000	238840000	26311000	410910000	307340000	161450000	667260000	131030000	140400000	130550000	177300000	175440000	471970000	304550000	125090000	31996000	235700000	171790000	239810000	232150000	137970000	253490000	271950000	332370000	84599000	301510000	31763000	0	220960000
sp|P04181|OAT_HUMAN	53140000	39681000	72707000	42009000	158950000	45960000	107850000	39450000	72752000	49384000	0	67149000	39014000	53040000	35070000	78748000	22111000	16608000	36228000	51247000	59831000	0	0	0	0	0	0	0	11631000	0	0	0	0	0	0	0	0	0	0	0	0	26820000	60142000	0	0	0	0	0	50212000
tr|K7ES52|K7ES52_HUMAN;tr|K7ERJ1|K7ERJ1_HUMAN;sp|P04183|KITH_HUMAN;tr|K7ERV3|K7ERV3_HUMAN;tr|K7ENW5|K7ENW5_HUMAN	0	0	0	0	0	0	0	0	0	0	0	0	0	0	0	0	0	0	0	0	0	0	0	0	0	0	0	0	0	0	0	0	0	0	0	0	0	0	0	0	4397200	0	0	0	0	4951500	0	0	10691000
sp|P04196|HRG_HUMAN	9978500	17762000	0	49347000	13219000	11264000	151730000	57412000	270280000	31557000	0	25079000	180790000	11328000	11888000	17318000	7802800	0	27286000	8070400	40160000	28344000	120220000	18976000	7228500	8317600	6162400	73473000	8000900	11964000	9042700	36211000	27242000	38163000	0	0	20830000	30750000	5558800	0	234200000	21812000	27351000	19589000	27757000	8026700	0	0	22442000
tr|E9PIM6|E9PIM6_HUMAN;sp|P04216|THY1_HUMAN;tr|E9PNQ8|E9PNQ8_HUMAN;tr|J3QRJ3|J3QRJ3_HUMAN	158110000	242410000	150480000	295980000	51299000	80364000	341740000	264660000	526110000	113850000	0	266130000	230430000	256250000	12752000	163530000	0	55328000	394190000	132590000	461650000	337440000	0	0	68277000	81099000	63643000	83805000	146590000	79688000	0	87457000	63605000	109920000	0	0	44137000	0	58691000	0	0	111890000	198170000	119780000	110190000	109480000	112580000	0	226260000
sp|P04217|A1BG_HUMAN;tr|M0R009|M0R009_HUMAN	645090000	224680000	1392700000	367570000	453680000	308300000	923930000	1165800000	2354600000	619290000	59322000	409850000	1530900000	640890000	177410000	826830000	358170000	359990000	572100000	857190000	1031600000	0	965380000	0	15266000	0	349910000	754450000	0	0	0	0	0	0	0	0	71511000	0	64346000	0	64602000000	0	49043000	0	0	0	67173000	0	456570000
sp|P04233|HG2A_HUMAN;tr|E7EQJ3|E7EQJ3_HUMAN;tr|H0YBZ8|H0YBZ8_HUMAN;tr|H0YBZ2|H0YBZ2_HUMAN	799390000	466550000	73110000	97556000	1115900000	851720000	483440000	1081900000	828430000	1042000000	485300000	1113100000	679760000	1788600000	342770000	822870000	464180000	884350000	333870000	368610000	863790000	272780000	0	68651000	176940000	140990000	188420000	52257000	397670000	266590000	76379000	134810000	57485000	203650000	151500000	60175000	202270000	149740000	363960000	0	8706600	163570000	549140000	191640000	186400000	443560000	205900000	0	145370000
sp|P04234|CD3D_HUMAN;tr|H0YE18|H0YE18_HUMAN;tr|E9PMT5|E9PMT5_HUMAN	35778000	69258000	12832000	0	62100000	0	0	13484000	25026000	18086000	97681000	0	34161000	35877000	78046000	45946000	75341000	0	0	0	0	0	0	0	0	0	36204000	0	0	0	0	0	0	0	0	0	0	0	0	0	0	0	0	0	0	0	0	0	0
sp|P04271|S100B_HUMAN;tr|A8MRB1|A8MRB1_HUMAN	0	0	0	0	0	0	20765000	26944000	15036000	23448000	0	44612000	0	20899000	0	0	0	0	0	0	0	0	0	0	0	0	0	0	0	0	0	0	0	0	0	0	0	0	0	0	0	0	0	0	0	0	0	0	0
sp|P04275|VWF_HUMAN	53332000	73453000	450870000	805020000	9289100	409430000	51264000	173460000	86339000	48628000	134360000	12703000	29083000	32450000	6006600	323710000	21193000	254790000	13028000	68503000	101580000	0	0	0	0	0	0	0	0	0	0	0	0	0	0	0	0	0	0	0	0	0	0	0	0	0	0	0	0
sp|P04279|SEMG1_HUMAN	0	0	0	0	0	0	0	0	0	0	0	0	0	0	0	0	0	0	0	0	0	0	0	0	0	0	0	0	0	0	0	0	0	0	0	0	0	0	0	0	0	0	0	0	0	0	0	0	0
sp|P04350|TBB4A_HUMAN;tr|M0QY85|M0QY85_HUMAN;tr|M0R278|M0R278_HUMAN;tr|M0QZL7|M0QZL7_HUMAN;tr|M0R0X0|M0R0X0_HUMAN;tr|M0QY37|M0QY37_HUMAN;tr|M0QX14|M0QX14_HUMAN;tr|M0R1I1|M0R1I1_HUMAN	0	19652000	0	0	0	15810000	32113000	54072000	60297000	41776000	0	35836000	81238000	21578000	24685000	22094000	0	12052000	17855000	87660000	66198000	6246900	0	0	374110000	70013000	7715800	0	12579000	3025100	6852200	54410000	14865000	0	0	0	0	30112000	0	0	0	0	0	8256000	0	8075600	0	0	43037000
sp|P04406|G3P_HUMAN;tr|E7EUT5|E7EUT5_HUMAN	7395700000	9632100000	4714600000	1748200000	6242900000	3812400000	15503000000	9010700000	14004000000	10673000000	886350000	12141000000	10385000000	13390000000	6028800000	5059200000	6680500000	1815300000	9553200000	8998500000	6754400000	6560700000	5481800000	11923000000	6779100000	9544100000	8456600000	8107400000	10743000000	9186300000	8039100000	9610500000	10342000000	8755400000	7745400000	5407400000	12303000000	3961600000	10498000000	6888900000	7549800000	8641400000	8822900000	6187900000	8488200000	6468000000	9498700000	1540700000	10311000000
sp|P04424|ARLY_HUMAN;tr|A0A5F9ZHC6|A0A5F9ZHC6_HUMAN;tr|A0A5F9ZHM8|A0A5F9ZHM8_HUMAN;tr|F8W943|F8W943_HUMAN	42881000	33964000	17688000	0	54269000	22494000	27084000	11313000	12999000	21288000	0	6742100	6294400	10174000	34251000	16147000	0	30533000	8906500	11109000	13525000	0	0	0	0	0	0	0	0	0	0	0	0	0	0	0	0	0	0	0	0	0	0	0	0	0	0	0	0
sp|P04430|KV116_HUMAN	0	0	0	0	0	0	59469000	20564000	28454000	10085000	0	7149200	0	0	0	0	0	0	0	0	0	0	0	0	0	0	0	0	0	0	0	0	0	0	0	0	0	0	0	0	0	89372000	0	0	0	0	0	0	0
sp|P04439|HLAA_HUMAN;tr|Q5SRN5|Q5SRN5_HUMAN;tr|A0A1W2PS24|A0A1W2PS24_HUMAN;tr|Q5SRN7|Q5SRN7_HUMAN;tr|A0A1W2PP29|A0A1W2PP29_HUMAN;tr|A0A1W2PQZ3|A0A1W2PQZ3_HUMAN;tr|A0A1W2PQE2|A0A1W2PQE2_HUMAN;tr|Q31611|Q31611_HUMAN;tr|A0A0G2JNX1|A0A0G2JNX1_HUMAN	1346300000	221200000	385290000	513550000	1139100000	269830000	3630100000	3519000000	1149500000	2737100000	1565400000	364800000	1466700000	362600000	2205400000	1122500000	540790000	1175200000	1268100000	720550000	1072000000	0	0	245850000	0	0	1332600000	116360000	0	222300000	0	84009000	0	366880000	0	0	290200000	0	1606400	170300000	4565700	0	0	0	137200000	173390000	271300000	0	107650000
sp|P04440|DPB1_HUMAN;tr|H0Y7G7|H0Y7G7_HUMAN;tr|A0A140T9P1|A0A140T9P1_HUMAN;tr|A0A140T976|A0A140T976_HUMAN;tr|H0Y5P2|H0Y5P2_HUMAN;tr|A0A140T9Y0|A0A140T9Y0_HUMAN;tr|A0A140T9I3|A0A140T9I3_HUMAN;tr|A0A0G2JII1|A0A0G2JII1_HUMAN	168480000	0	0	0	473310000	146570000	130110000	601190000	62084000	349760000	254070000	245750000	166510000	121480000	99490000	113170000	0	109280000	0	25954000	221790000	0	0	0	0	0	0	0	0	0	0	0	0	0	0	0	0	0	22772000	0	0	11625000	0	0	11617000	24492000	0	0	116020000
tr|B4DTR1|B4DTR1_HUMAN;sp|P04626|ERBB2_HUMAN;tr|J3QLU9|J3QLU9_HUMAN;tr|J3KTI5|J3KTI5_HUMAN;tr|F5H1T4|F5H1T4_HUMAN;tr|J3QRX1|J3QRX1_HUMAN;tr|J3QRJ7|J3QRJ7_HUMAN	0	0	0	0	21831000	15600000	0	0	0	0	0	0	0	0	12397000	10789000	0	0	0	0	0	0	0	0	0	0	0	0	0	0	0	0	0	0	0	0	0	0	0	0	0	0	0	0	0	0	0	0	0
sp|P04632|CPNS1_HUMAN;tr|A0A0C4DGQ5|A0A0C4DGQ5_HUMAN;tr|K7ELJ7|K7ELJ7_HUMAN;tr|A0A075B7C0|A0A075B7C0_HUMAN;tr|K7EKD8|K7EKD8_HUMAN;tr|U3KQE2|U3KQE2_HUMAN;tr|K7EM73|K7EM73_HUMAN;tr|K7EIV0|K7EIV0_HUMAN;tr|U3KPR7|U3KPR7_HUMAN;tr|K7ES78|K7ES78_HUMAN;tr|K7EMQ1|K7EMQ1_HUMAN	5865300	91419000	0	0	0	28856000	497910000	377990000	405020000	334750000	7051100	324100000	234800000	330490000	12498000	49800000	0	0	249080000	213050000	320020000	66005000	53440000	131600000	93560000	140440000	138850000	104090000	118710000	61688000	125970000	28847000	88469000	37688000	0	170180000	76749000	0	83902000	0	32547000	78195000	61141000	144590000	95648000	93025000	0	0	142220000
sp|P04792|HSPB1_HUMAN;tr|A0A6Q8PFK8|A0A6Q8PFK8_HUMAN;tr|A0A6Q8PGK1|A0A6Q8PGK1_HUMAN;tr|A0A6Q8PHJ6|A0A6Q8PHJ6_HUMAN;tr|A0A6Q8PFE7|A0A6Q8PFE7_HUMAN;tr|A0A6Q8PF43|A0A6Q8PF43_HUMAN;tr|A0A6Q8PHA6|A0A6Q8PHA6_HUMAN;tr|A0A6Q8PH65|A0A6Q8PH65_HUMAN;tr|A0A6Q8PGY2|A0A6Q8PGY2_HUMAN;tr|C9J3N8|C9J3N8_HUMAN	517450000	604450000	533760000	293470000	1527700000	582940000	357740000	1106800000	884060000	978150000	421800000	1988800000	1347500000	1880500000	794420000	502460000	278720000	466550000	710690000	995110000	561860000	972090000	171600000	1240300000	934480000	3445900000	821730000	2000600000	783000000	894680000	511430000	679770000	1345100000	1632600000	1318700000	1076200000	1874100000	694700000	2666100000	826950000	412630000	856360000	1035100000	597850000	1570500000	1270600000	1457400000	484410000	2040600000
sp|P04818|TYSY_HUMAN	0	0	4640000	0	0	0	0	17135000	0	0	0	8346900	0	6422900	0	0	0	0	0	0	0	0	0	0	0	0	0	0	0	0	0	0	0	0	0	0	0	0	0	0	0	0	0	0	0	0	0	0	0
sp|P04839|CY24B_HUMAN;tr|Q5H9D4|Q5H9D4_HUMAN;sp|Q9Y5S8|NOX1_HUMAN	49644000	74028000	33967000	19449000	129350000	103930000	192160000	274590000	81825000	195460000	42545000	357570000	136120000	301840000	68635000	53093000	16889000	34689000	46485000	173790000	293330000	0	0	120740000	0	0	68289000	11150000	0	0	0	0	0	0	0	0	19065000	0	0	0	48651000	6069300	0	41593000	15835000	29788000	13185000	1212700	120900000
sp|P04843|RPN1_HUMAN;tr|B7Z4L4|B7Z4L4_HUMAN;tr|F8WF32|F8WF32_HUMAN	87409000	199910000	125180000	31585000	166310000	204260000	954220000	315270000	697650000	386490000	81586000	581980000	543720000	452430000	155320000	243840000	44364000	163820000	166110000	304340000	623560000	80899000	87462000	223720000	312190000	204380000	195310000	75289000	188050000	179520000	389270000	169220000	165740000	129280000	0	260800000	74910000	50457000	309440000	283440000	57450000	416690000	244500000	123060000	71572000	240100000	28569000	0	211570000
sp|P04844|RPN2_HUMAN;tr|Q5JYR7|Q5JYR7_HUMAN;tr|Q5JYR4|Q5JYR4_HUMAN;tr|F2Z3K5|F2Z3K5_HUMAN;tr|Q5JYR3|Q5JYR3_HUMAN;tr|H0Y5M1|H0Y5M1_HUMAN	200920000	341590000	194290000	53578000	169420000	263760000	1047100000	201610000	745660000	174920000	134020000	461530000	351350000	245920000	129300000	304690000	115710000	237410000	89886000	179310000	744540000	40422000	20383000	53418000	146800000	94439000	166530000	23710000	82085000	71964000	89019000	86656000	29134000	28993000	24783000	84449000	20679000	297830000	125700000	0	19740000	233900000	144380000	56156000	48454000	197110000	52320000	15305000	103210000
sp|P04899|GNAI2_HUMAN;sp|P11488|GNAT1_HUMAN;sp|P19087|GNAT2_HUMAN;sp|A8MTJ3|GNAT3_HUMAN;tr|A0A1W2PRE1|A0A1W2PRE1_HUMAN;tr|A0A1W2PQK2|A0A1W2PQK2_HUMAN;tr|A2A2R6|A2A2R6_HUMAN;tr|A0A087WTB6|A0A087WTB6_HUMAN;tr|Q5JWD1|Q5JWD1_HUMAN;tr|A0A6Q8PGR1|A0A6Q8PGR1_HUMAN;tr|H0Y7E8|H0Y7E8_HUMAN	1082100000	646210000	738400000	436700000	820740000	886620000	814900000	1012100000	706580000	963950000	719100000	753920000	691530000	1283300000	1358200000	882530000	81955000	890200000	712630000	1448600000	1177900000	515360000	141800000	265320000	589160000	286830000	679200000	298590000	411620000	335870000	288960000	601240000	395540000	382970000	71749000	60016000	324430000	340360000	389350000	0	344840000	607010000	544730000	398520000	327480000	370360000	449330000	281480000	401840000
sp|P04921|GLPC_HUMAN	0	0	0	0	0	0	0	29214000	16630000	8768200	0	23992000	13394000	0	0	0	0	0	0	0	7161600	0	0	0	0	0	0	0	0	0	0	0	0	0	0	0	0	0	0	0	0	0	0	0	0	0	0	0	0
sp|P05023|AT1A1_HUMAN;tr|Q5TC01|Q5TC01_HUMAN;tr|Q5TC02|Q5TC02_HUMAN;tr|Q5TC05|Q5TC05_HUMAN	208960000	350570000	533270000	359310000	581080000	471690000	522870000	251950000	395170000	256140000	167150000	342880000	166710000	290590000	389070000	629170000	203890000	330800000	138980000	256750000	450900000	327130000	174410000	279680000	1912200000	696520000	247120000	348590000	350860000	509460000	382850000	1172200000	613880000	374860000	407020000	554330000	259110000	493580000	450470000	0	301880000	156810000	260060000	262510000	379970000	288140000	285510000	0	227870000
sp|P05026|AT1B1_HUMAN;tr|V9GYR2|V9GYR2_HUMAN	33673000	111400000	111120000	25983000	137050000	87430000	122540000	28651000	69279000	12610000	0	87069000	20807000	12186000	61211000	56470000	0	35834000	0	29159000	131710000	225930000	36929000	0	1792900000	272570000	0	281470000	0	151890000	46532000	465110000	238130000	143910000	0	250390000	0	215760000	0	0	0	0	0	150550000	0	0	0	0	0
tr|A0A087WXX2|A0A087WXX2_HUMAN;tr|A0A3B3IS80|A0A3B3IS80_HUMAN;sp|P05062|ALDOB_HUMAN;tr|A0A3B3ITZ0|A0A3B3ITZ0_HUMAN	0	0	0	0	0	0	0	0	0	0	0	0	0	0	0	0	0	0	0	0	0	144620000	118150000	0	47406000	0	0	0	0	0	0	0	0	0	0	0	71538000	74303000	0	0	0	0	0	74300000	0	0	0	0	0
tr|E9PG40|E9PG40_HUMAN;sp|P05067|A4_HUMAN;tr|H7C0V9|H7C0V9_HUMAN;tr|A0A0A0MRG2|A0A0A0MRG2_HUMAN;tr|H7C2L2|H7C2L2_HUMAN	0	0	0	0	0	0	0	0	0	0	0	0	0	0	0	0	0	0	0	0	0	0	0	8454400	0	0	0	8442800	10407000	0	0	0	0	0	0	0	0	0	0	0	0	0	0	9483000	0	0	0	0	30972000
sp|P05090|APOD_HUMAN;tr|C9JF17|C9JF17_HUMAN;tr|C9JX71|C9JX71_HUMAN;tr|F8WBT9|F8WBT9_HUMAN	48625000	0	105740000	272840000	165690000	12017000	91184000	32727000	111640000	55383000	17221000	44188000	24069000	34296000	88749000	105190000	0	161240000	28149000	44616000	60883000	16202000	91560000	0	0	0	0	0	0	0	0	0	0	0	0	0	0	0	0	0	0	0	0	0	0	0	0	0	0
sp|P05091|ALDH2_HUMAN;tr|F8VP50|F8VP50_HUMAN;tr|S4R3S4|S4R3S4_HUMAN	105810000	116460000	273840000	89892000	413220000	190310000	700540000	528310000	709080000	929800000	48797000	817700000	540140000	579890000	216240000	173280000	3028100	96502000	162780000	113940000	159190000	157760000	73353000	298340000	358090000	548310000	522410000	48598000	300740000	561030000	142400000	349930000	399730000	737930000	0	276960000	856500000	221630000	666300000	123930000	114910000	340510000	526470000	357930000	387350000	257340000	381930000	580710000	414850000
sp|P05106|ITB3_HUMAN;tr|H3BM21|H3BM21_HUMAN;tr|I3L4X8|I3L4X8_HUMAN	0	7823000	0	0	0	0	0	15353000	76864000	5528600	0	0	0	0	0	2069500	79928000	655950000	0	0	0	0	0	0	0	0	0	14960000	0	0	0	0	0	0	0	0	0	0	0	0	0	0	0	0	0	0	0	0	0
sp|P05109|S10A8_HUMAN	409850000	132930000	263210000	296690000	3628400000	213110000	3168300000	220780000	1752800000	843020000	221340000	2548600000	574400000	592400000	2638600000	48573000	472840000	215290000	969190000	588000000	3170400000	983750000	6656000000	751000000	3235600000	438730000	1418200000	878040000	875710000	245490000	1074500000	5151800000	4462700000	1275500000	1174700000	217700000	2552400000	2903100000	143410000	528410000	3579300000	864480000	2504500000	1029900000	3914800000	1350000000	791740000	0	3239400000
sp|P05114|HMGN1_HUMAN;tr|A6NL93|A6NL93_HUMAN;tr|A6NEL0|A6NEL0_HUMAN;tr|F2Z2W6|F2Z2W6_HUMAN;tr|F2Z2Y5|F2Z2Y5_HUMAN;tr|H7BXJ5|H7BXJ5_HUMAN;tr|A0A494C035|A0A494C035_HUMAN	0	0	0	0	0	0	0	25386000	0	19061000	0	16081000	28744000	0	0	0	0	0	0	0	0	119310000	7993400	3769100	0	31244000	38308000	0	4413500	8169200	12309000	30087000	373460	26978000	21857000	6419800	3896300	34313000	88572000	227910000	0	35924000	18848000	0	0	21417000	59406000	2352500	574790
sp|P05120|PAI2_HUMAN;tr|H7C004|H7C004_HUMAN;tr|H7BYS2|H7BYS2_HUMAN;tr|E7ERB5|E7ERB5_HUMAN;tr|E7EPJ9|E7EPJ9_HUMAN;tr|E9PDK7|E9PDK7_HUMAN	0	0	0	5642200	36138000	0	3080300	9516800	11065000	20980000	13590000	81437000	19947000	9881800	0	0	0	0	0	0	0	0	0	0	0	0	0	0	0	0	0	0	0	0	0	0	0	0	0	0	0	0	0	0	0	0	0	0	0
sp|P05141|ADT2_HUMAN	279020000	293440000	441230000	223150000	274750000	310030000	228840000	170050000	216560000	237390000	231430000	344880000	249320000	290940000	226350000	536850000	33953000	375490000	155100000	217700000	403060000	421780000	150420000	149150000	587730000	331480000	245510000	314060000	82781000	135250000	98189000	129460000	253030000	201690000	0	79280000	182380000	298760000	374780000	45652000	0	195710000	179070000	82276000	372020000	203400000	212450000	1740800000	132070000
tr|A0A7I2V2D2|A0A7I2V2D2_HUMAN;sp|P05155|IC1_HUMAN;tr|E9PGN7|E9PGN7_HUMAN;tr|H9KV48|H9KV48_HUMAN;tr|A0A087WUD9|A0A087WUD9_HUMAN;tr|A0A7I2V5R3|A0A7I2V5R3_HUMAN;tr|A0A7I2V2X2|A0A7I2V2X2_HUMAN;tr|A0A7I2V4I9|A0A7I2V4I9_HUMAN	137920000	44509000	216350000	95521000	78935000	21973000	136310000	127260000	383710000	163750000	37098000	18625000	176660000	164290000	54979000	72619000	0	53504000	157130000	145220000	87557000	52656000	141510000	23853000	0	10292000	99393000	90530000	14323000	18885000	0	86115000	15328000	0	42379000	0	21998000	0	9575900	0	124130000	24890000	28327000	32458000	24878000	21796000	0	0	125500000
sp|P05161|ISG15_HUMAN;tr|A0A096LPJ4|A0A096LPJ4_HUMAN;tr|A0A096LNZ9|A0A096LNZ9_HUMAN	24943000	137310000	0	0	89539000	36189000	81257000	45827000	41750000	190760000	25720000	22147000	73910000	149910000	108000000	17810000	26341000	42576000	0	38294000	1058100000	53412000	0	0	17025000	21181000	379910000	0	0	197250000	25120000	18413000	23258000	29803000	0	67588000	107760000	0	0	0	29848000	204080000	339310000	105630000	101290000	211690000	97114000	0	257610000
sp|P05162|LEG2_HUMAN	0	0	0	0	0	0	0	9724800	0	0	0	0	8875400	12604000	0	0	0	0	12812000	6282700	0	0	0	0	0	0	0	0	0	0	0	0	0	0	0	0	0	0	0	0	0	0	0	0	0	0	0	0	0
sp|P05164|PERM_HUMAN;tr|J3QSF7|J3QSF7_HUMAN	9050600	20324000	283400000	249330000	356820000	14688000	211900000	38592000	123750000	117560000	0	135790000	134030000	162730000	689680000	36746000	220700000	381220000	16001000	4237300	318110000	120360000	1245800000	403480000	589760000	162830000	174550000	312860000	152440000	27744000	437250000	2030100000	1182300000	131530000	307860000	0	623050000	1115600000	5686500	277760000	3269100000	55395000	464240000	198350000	589810000	40098000	16174000	0	615120000
sp|P05165|PCCA_HUMAN;tr|A0A1B0GU58|A0A1B0GU58_HUMAN;tr|A0A1B0GUX9|A0A1B0GUX9_HUMAN;tr|A0A1B0GWI4|A0A1B0GWI4_HUMAN;tr|A0A1B0GWA1|A0A1B0GWA1_HUMAN;tr|H0Y5U0|H0Y5U0_HUMAN;tr|A0A1B0GTR1|A0A1B0GTR1_HUMAN;tr|Q5JTW6|Q5JTW6_HUMAN;tr|Q5JVH2|Q5JVH2_HUMAN	38888000	30532000	10873000	0	0	38952000	162210000	47491000	65424000	31825000	4246300	8135100	61364000	81059000	17391000	91204000	0	0	5336000	15250000	45118000	0	0	0	0	0	0	0	0	0	0	0	0	0	0	72020000	0	0	0	0	0	0	0	0	0	0	0	0	0
tr|E7EUY3|E7EUY3_HUMAN;sp|P05166|PCCB_HUMAN;tr|E9PDR0|E9PDR0_HUMAN;tr|E7EX59|E7EX59_HUMAN;tr|E7ETT4|E7ETT4_HUMAN;tr|E7ETT1|E7ETT1_HUMAN;tr|C9JQS9|C9JQS9_HUMAN;tr|E9PEC3|E9PEC3_HUMAN;tr|F8WBI9|F8WBI9_HUMAN;tr|E7ENC1|E7ENC1_HUMAN;tr|H7C5C9|H7C5C9_HUMAN;tr|C9JAW3|C9JAW3_HUMAN;tr|C9JVW9|C9JVW9_HUMAN;tr|C9JVY9|C9JVY9_HUMAN	66128000	32460000	28724000	15401000	17539000	40983000	33088000	46249000	48380000	11684000	51877000	25550000	48241000	11883000	17222000	57707000	0	30237000	0	13825000	8507400	0	0	0	14092000	0	0	0	0	0	0	0	0	0	0	31595000	0	0	0	0	0	0	0	0	0	0	0	0	0
sp|P05186|PPBT_HUMAN;tr|B1ANL0|B1ANL0_HUMAN	86551000	48647000	0	0	0	9751000	61680000	120680000	15246000	25298000	69789000	45010000	0	13672000	26736000	20666000	39061000	27308000	10028000	8193500	42670000	0	0	0	0	0	0	0	0	0	0	0	0	0	0	0	0	0	0	0	0	0	0	0	0	0	0	0	0
sp|P05198|IF2A_HUMAN;tr|G3V4T5|G3V4T5_HUMAN;tr|H0YJS4|H0YJS4_HUMAN	186700000	200250000	133830000	53577000	205340000	202660000	417790000	338260000	307220000	383850000	162540000	379650000	402110000	299580000	90681000	146770000	53591000	104430000	186240000	259530000	402490000	226240000	77034000	211490000	119730000	141490000	108150000	0	179030000	137880000	279030000	163160000	70844000	176310000	0	158400000	144310000	77753000	253330000	0	142710000	139960000	189300000	138470000	160950000	209710000	227460000	0	99507000
sp|P05204|HMGN2_HUMAN;tr|A0A087WZE9|A0A087WZE9_HUMAN	297470000	202030000	162900000	201930000	73837000	252990000	69275000	144490000	23685000	169570000	261340000	241160000	157680000	269980000	309810000	1429300000	143740000	158650000	120860000	189790000	507020000	126490000	66034000	83370000	996650000	907150000	452250000	82814000	1179900000	0	895860000	313290000	1539000000	838470000	0	1115200000	1123800000	0	1332500000	732940000	253770000	266330000	0	585680000	0	0	15220000	1236400000	150550000
sp|P05362|ICAM1_HUMAN;tr|K7EKL8|K7EKL8_HUMAN;tr|E7ESS4|E7ESS4_HUMAN	69116000	91360000	6173700	5684500	124300000	76597000	72373000	38032000	80030000	79650000	7899900	66044000	55330000	133860000	92322000	86021000	48897000	100390000	33228000	22901000	62632000	174630000	0	106400000	32027000	174020000	129460000	91583000	132570000	150860000	157540000	29557000	114940000	121820000	0	0	79964000	0	85759000	226090000	0	102090000	123360000	258330000	92480000	80055000	370270000	0	189130000
sp|P05386|RLA1_HUMAN	102140000	265010000	395280000	0	136240000	271800000	220790000	171870000	244230000	786830000	0	217530000	246310000	140630000	125200000	69705000	272970000	86750000	331070000	377000000	135740000	1457200000	333490000	709850000	953520000	774870000	966460000	553060000	756140000	555360000	381530000	668780000	604340000	479450000	470450000	379700000	716530000	968840000	505440000	226370000	262580000	684750000	666790000	1210500000	1395800000	605320000	673990000	0	452250000
sp|P05387|RLA2_HUMAN;tr|H0YDD8|H0YDD8_HUMAN	3147800000	1501200000	1060800000	364880000	1844500000	1098900000	2270600000	1388400000	1327000000	1368500000	2894000000	1435400000	1713700000	1569700000	914930000	2272400000	746660000	1691600000	2077500000	1567300000	1091300000	2500100000	952240000	1404600000	1088700000	1042100000	701230000	675980000	1012500000	806450000	1267000000	1088900000	774220000	678580000	597170000	532770000	1593900000	503220000	797340000	0	302940000	686950000	811290000	1444700000	1159000000	700110000	1585400000	0	689280000
sp|P05388|RLA0_HUMAN;tr|F8VWS0|F8VWS0_HUMAN;tr|F8VU65|F8VU65_HUMAN;tr|F8VPE8|F8VPE8_HUMAN;tr|G3V210|G3V210_HUMAN;tr|F8VW21|F8VW21_HUMAN;tr|F8VQY6|F8VQY6_HUMAN;tr|F8VRK7|F8VRK7_HUMAN;sp|Q8NHW5|RLA0L_HUMAN;tr|F8VZS0|F8VZS0_HUMAN;tr|F8VWV4|F8VWV4_HUMAN;tr|F8VS58|F8VS58_HUMAN;tr|F8W1K8|F8W1K8_HUMAN	776600000	972980000	604050000	146340000	877240000	1051600000	1783300000	1060300000	1094400000	1020300000	687590000	1166600000	1342100000	1004800000	1209500000	798560000	236700000	576830000	609010000	1093300000	693670000	574090000	122840000	588670000	629400000	726050000	546240000	415750000	658200000	565150000	520480000	410280000	482380000	518150000	403550000	539030000	662910000	178200000	562100000	58584000	328260000	656950000	594350000	959800000	875220000	706230000	429560000	0	708020000
sp|P05423|RPC4_HUMAN;tr|E5RHT4|E5RHT4_HUMAN	0	0	0	0	0	0	0	0	0	0	0	0	0	0	0	0	0	0	0	0	0	0	1586700000	0	0	0	0	0	0	0	0	19400000	0	0	0	0	0	0	0	0	0	0	0	0	0	0	0	0	0
sp|P05455|LA_HUMAN;tr|E7ERC4|E7ERC4_HUMAN;tr|E9PGX9|E9PGX9_HUMAN;tr|E9PFL9|E9PFL9_HUMAN	30723000	161230000	0	0	1845100	0	793370000	554820000	353870000	476430000	75714000	434240000	587900000	494290000	35592000	31599000	37549000	1177000	232740000	469130000	694360000	47246000	16821000	76195000	161030000	160640000	213600000	62990000	174250000	95800000	81325000	113330000	140740000	177270000	167420000	95874000	288910000	0	228160000	0	58030000	139350000	141500000	258170000	134030000	138440000	84536000	0	175580000
tr|Q5SR05|Q5SR05_HUMAN;sp|P05538|DQB2_HUMAN;tr|A2ADX3|A2ADX3_HUMAN;tr|A0A0G2JH31|A0A0G2JH31_HUMAN;tr|H0Y7Y7|H0Y7Y7_HUMAN;tr|A0A140T9U9|A0A140T9U9_HUMAN;tr|A0A140T9S2|A0A140T9S2_HUMAN;tr|A0A140T9J1|A0A140T9J1_HUMAN;tr|A0A140T9H0|A0A140T9H0_HUMAN;tr|A0A140T9F0|A0A140T9F0_HUMAN;tr|A0A140T9B0|A0A140T9B0_HUMAN;tr|A0A140T999|A0A140T999_HUMAN;tr|Q5SQ91|Q5SQ91_HUMAN	0	0	0	0	9391800	0	0	0	0	0	0	0	0	840500	0	0	0	0	0	0	0	0	0	0	0	0	0	0	0	0	0	0	0	0	0	0	0	0	0	0	0	0	0	0	0	0	0	0	0
sp|P05546|HEP2_HUMAN	27059000	0	47565000	0	0	0	34134000	23822000	135460000	53254000	0	10164000	81428000	9303200	18760000	43721000	26710000	0	33044000	21631000	45061000	0	0	0	0	0	0	0	0	0	0	0	0	0	0	0	0	0	0	0	88646000	16243000	33272000	0	0	0	0	0	0
tr|H7C4K3|H7C4K3_HUMAN;tr|A0A7I2V2F9|A0A7I2V2F9_HUMAN;sp|P05556|ITB1_HUMAN;tr|E7EUI6|E7EUI6_HUMAN;tr|A0A7I2V348|A0A7I2V348_HUMAN;tr|C9JPK5|C9JPK5_HUMAN;tr|A0A7I2V5Z8|A0A7I2V5Z8_HUMAN;tr|A0A7I2V5T3|A0A7I2V5T3_HUMAN;tr|H7C4N8|H7C4N8_HUMAN;tr|Q5T3E6|Q5T3E6_HUMAN;tr|E9PLR6|E9PLR6_HUMAN;tr|E7EQW5|E7EQW5_HUMAN;tr|Q5T3E5|Q5T3E5_HUMAN;tr|E9PQJ2|E9PQJ2_HUMAN	70536000	221480000	872810000	755130000	113310000	383850000	143790000	70915000	248420000	78036000	110350000	36454000	45592000	73821000	86712000	319870000	0	208190000	75731000	132750000	163040000	18097000	0	41058000	11107000	29887000	35177000	32588000	86847000	34444000	86629000	42578000	23441000	112070000	0	0	35677000	0	0	0	0	26450000	0	0	0	19196000	0	0	151310000
sp|P05771|KPCB_HUMAN;tr|H3BV73|H3BV73_HUMAN;tr|I3L1Z0|I3L1Z0_HUMAN;tr|J3KN97|J3KN97_HUMAN;tr|I3L148|I3L148_HUMAN	132390000	83295000	16137000	13401000	43469000	57961000	69889000	213110000	73916000	132670000	44707000	211230000	231410000	365820000	46126000	39264000	51610000	35022000	47149000	90108000	78122000	0	0	0	36010000	0	0	0	0	0	0	55746000	0	0	0	0	0	0	0	7173300	0	0	0	0	0	0	0	0	0
sp|P05976|MYL1_HUMAN	232090000	193940000	981500000	818640000	312680000	243970000	79584000	83568000	209040000	417360000	59420000	38663000	52668000	70695000	61285000	189980000	0	155520000	49794000	10401000	26596000	5592700	134220000	0	5461600	0	0	0	0	937010	0	0	0	0	1871900000	81434000	0	58674000	0	0	0	783700	0	0	915820000	1510000000	0	0	0
sp|P05997|CO5A2_HUMAN;tr|A0A087WYX9|A0A087WYX9_HUMAN;tr|A0A3B3IRH9|A0A3B3IRH9_HUMAN	0	879490000	2631700000	1897000000	136800000	1066500000	72254000	901090000	0	153410000	0	106790000	531780000	5325900000	0	151240000	360250000	668940000	0	0	0	0	0	0	0	0	0	0	0	0	0	0	0	0	0	0	0	0	0	0	0	0	0	0	0	0	0	0	0
sp|P06127|CD5_HUMAN;tr|F5GYK3|F5GYK3_HUMAN	43111000	65759000	7420100	0	43581000	34872000	22545000	33351000	19019000	32603000	45000000	22096000	28009000	26746000	56922000	39681000	34094000	31920000	12024000	50766000	18355000	0	0	0	0	0	0	0	0	0	0	0	0	0	0	0	0	0	0	0	0	0	0	0	0	0	0	0	0
sp|P06132|DCUP_HUMAN;tr|A0A1B0GVZ4|A0A1B0GVZ4_HUMAN;tr|A0A494C0Q8|A0A494C0Q8_HUMAN;tr|A0A494C085|A0A494C085_HUMAN;tr|A0A494BZY8|A0A494BZY8_HUMAN;tr|H0Y5R6|H0Y5R6_HUMAN;tr|A0A1B0GVN9|A0A1B0GVN9_HUMAN;tr|A0A494C0S8|A0A494C0S8_HUMAN;tr|Q5T446|Q5T446_HUMAN;tr|A0A494C1D8|A0A494C1D8_HUMAN;tr|A0A494C007|A0A494C007_HUMAN;tr|A0A494C0P4|A0A494C0P4_HUMAN;tr|A0A494C1T3|A0A494C1T3_HUMAN	0	25938000	18590000	0	27277000	0	22008000	19264000	14249000	15632000	0	16495000	20048000	24237000	0	0	0	0	0	17117000	24221000	0	0	0	0	0	0	0	0	0	0	0	0	0	0	0	0	0	0	0	0	0	0	0	0	0	0	0	0
sp|P06239|LCK_HUMAN;tr|Q573B4|Q573B4_HUMAN;tr|E9PJ92|E9PJ92_HUMAN;tr|E9PAP0|E9PAP0_HUMAN;tr|F8W6B9|F8W6B9_HUMAN;tr|E9PKQ8|E9PKQ8_HUMAN	59722000	72911000	0	0	14140000	57683000	1806500	51086000	10912000	38930000	41377000	39654000	44720000	63695000	76470000	31763000	14259000	15485000	27235000	58123000	20725000	0	0	0	0	0	20941000	0	0	0	0	0	0	0	0	0	0	0	0	0	0	0	0	0	0	0	0	0	0
sp|P06241|FYN_HUMAN;tr|E5RFS5|E5RFS5_HUMAN;tr|E5RH71|E5RH71_HUMAN;tr|E5RIX5|E5RIX5_HUMAN;tr|E5RGM6|E5RGM6_HUMAN;tr|E5RI25|E5RI25_HUMAN;tr|E5RFM0|E5RFM0_HUMAN;tr|E5RGT0|E5RGT0_HUMAN	26507000	0	0	0	0	0	0	27294000	0	6788400	0	0	38643000	9893400	8148300	5953900	0	0	30351000	16190000	21476000	0	0	0	0	0	0	0	0	0	0	0	0	0	0	0	0	0	0	0	0	0	0	0	0	0	0	0	0
tr|A0A6Q8PHD1|A0A6Q8PHD1_HUMAN;sp|P06280|AGAL_HUMAN;tr|A0A3B3IUC4|A0A3B3IUC4_HUMAN;tr|A0A6Q8PHM8|A0A6Q8PHM8_HUMAN;tr|A0A6Q8PGG0|A0A6Q8PGG0_HUMAN;tr|A0A6Q8PFA9|A0A6Q8PFA9_HUMAN;tr|V9GYN5|V9GYN5_HUMAN;tr|A0A669KAY7|A0A669KAY7_HUMAN;tr|A0A669KB83|A0A669KB83_HUMAN;tr|A0A3B3IRU3|A0A3B3IRU3_HUMAN	26974000	25829000	0	0	0	8011300	18138000	0	0	4833500	0	0	0	8902100	0	15092000	0	0	0	0	0	0	0	0	0	0	0	0	0	0	0	0	0	0	0	0	0	0	0	0	0	0	0	0	0	0	0	0	0
sp|P06310|KV230_HUMAN;sp|A0A075B6S6|KVD30_HUMAN	1384400000	695480000	898040000	72978000	1189600000	367950000	1584800000	586840000	500360000	459510000	499540000	366870000	189080000	240350000	440380000	639160000	0	292200000	335900000	288280000	299850000	1615800000	2315900000	189200000	206240000	398840000	348770000	663350000	335450000	401330000	874500000	0	379530000	493050000	1599500000	786040000	362380000	0	709330000	0	1336800000	1070900000	553230000	228100000	574030000	561850000	23337000	0	188050000
sp|P06312|KV401_HUMAN	0	29768000	87187000	0	72313000	40534000	173380000	127560000	86544000	73314000	11686000	18864000	133120000	30242000	16596000	35930000	81936000	0	58702000	48346000	31670000	0	0	0	0	0	0	0	0	0	0	0	0	0	0	0	0	0	0	0	0	51063000	0	0	0	93861000	0	0	0
sp|P06331|HV434_HUMAN;sp|P01825|HV459_HUMAN;sp|P0DP08|HVD82_HUMAN;sp|P0DP06|HVD34_HUMAN;sp|A0A0C4DH41|HV461_HUMAN;sp|P01824|HV439_HUMAN;tr|A0A0J9YWU9|A0A0J9YWU9_HUMAN;tr|A0A087WW49|A0A087WW49_HUMAN;sp|A0A075B6R2|HV404_HUMAN;sp|P0DP07|HV431_HUMAN;sp|A0A087WSY4|HV432_HUMAN	0	174380000	0	0	0	0	253340000	62612000	59753000	40827000	0	36036000	117660000	25471000	0	82618000	105580000	0	0	106970000	53775000	0	0	0	0	0	72603000	0	0	0	0	0	0	0	0	0	0	0	0	0	3096500	385930000	214800000	0	61449000	26466000	0	0	0
sp|P06340|DOA_HUMAN	40788000	75449000	40391000	0	18235000	71355000	21842000	39849000	38537000	61065000	0	40725000	27173000	30920000	39036000	63710000	0	57642000	0	42176000	10106000	0	0	0	0	0	0	0	0	0	0	0	0	0	0	0	0	0	0	0	0	0	0	0	0	0	0	0	0
sp|P06400|RB_HUMAN;tr|A0A3B3IS71|A0A3B3IS71_HUMAN;tr|A0A2R8YFL6|A0A2R8YFL6_HUMAN	0	0	0	0	0	0	0	11738000	0	0	0	8818000	0	11780000	0	0	0	0	0	0	0	0	0	0	0	0	0	0	0	0	0	0	0	0	0	0	0	0	0	0	0	0	0	0	0	0	0	0	0
tr|B8ZZQ6|B8ZZQ6_HUMAN;sp|P06454|PTMA_HUMAN;tr|B8ZZA1|B8ZZA1_HUMAN;tr|B8ZZW7|B8ZZW7_HUMAN;tr|H7C2N1|H7C2N1_HUMAN	0	3848500	0	0	0	0	268860000	423150000	210830000	154540000	0	560800000	216100000	180390000	0	0	0	0	304760000	208440000	626350000	7905100000	881970000	276300000	148070000	460420000	1195600000	396300000	368650000	955070000	734610000	2089100000	313380000	496230000	2005200000	394910000	1495100000	517520000	1249500000	4763300000	615840000	858400000	1555100000	294720000	943150000	437140000	2581200000	4611000000	273890000
sp|P06493|CDK1_HUMAN;tr|A0A024QZP7|A0A024QZP7_HUMAN;tr|A0A087WZZ9|A0A087WZZ9_HUMAN;tr|E5RIU6|E5RIU6_HUMAN;tr|G3V317|G3V317_HUMAN;sp|O94921|CDK14_HUMAN;tr|A0A2R8YD28|A0A2R8YD28_HUMAN;tr|A0A087X209|A0A087X209_HUMAN;tr|E7EUK8|E7EUK8_HUMAN;tr|Q9BVE2|Q9BVE2_HUMAN;tr|H0YAZ9|H0YAZ9_HUMAN;tr|F8VXD2|F8VXD2_HUMAN;tr|A0A2R8Y644|A0A2R8Y644_HUMAN;tr|F8VZ51|F8VZ51_HUMAN;tr|F8VZZ0|F8VZZ0_HUMAN;tr|A0A2R8YEB7|A0A…	81247000	156800000	21431000	1436200000	589150000	118450000	144170000	101950000	56790000	94568000	47904000	264800000	48467000	113000000	214730000	96222000	24961000	137570000	0	18886000	0	0	0	0	311640000	459030000	212860000	215150000	34413000	310080000	388390000	293250000	371950000	469250000	0	623250000	193790000	0	0	241290000	0	318510000	377920000	466530000	457170000	403330000	738940000	0	253400000
sp|P06576|ATPB_HUMAN;tr|H0YH81|H0YH81_HUMAN;tr|F8W079|F8W079_HUMAN;tr|F8W0P7|F8W0P7_HUMAN	2490500000	1697000000	1972600000	859300000	1755000000	1621400000	2295500000	2192300000	1826500000	2130900000	1046300000	2132900000	1984700000	2827600000	1617800000	2671700000	869950000	1466300000	1628300000	1845800000	1856100000	636650000	313970000	583130000	1596600000	1171000000	1148600000	883370000	758250000	1057800000	621350000	984710000	591780000	773600000	580160000	620720000	1288400000	758930000	993850000	515030000	315580000	721220000	1029600000	1063000000	739430000	803360000	856980000	21061000	675740000
sp|P06681|CO2_HUMAN	0	0	0	0	0	0	0	0	0	0	0	0	0	0	0	0	0	0	0	0	0	0	0	0	0	0	0	0	0	0	0	0	0	0	0	0	0	0	0	0	0	0	0	0	0	0	0	0	0
sp|P06702|S10A9_HUMAN	132290000	118060000	90531000	198860000	1054000000	49129000	4835500000	109170000	3097100000	1390800000	0	4155900000	1410900000	1233700000	761450000	8590300	33442000	49317000	625770000	717550000	4987100000	300650000	5948800000	954990000	2504100000	346970000	554590000	1014900000	798970000	43113000	605980000	7490100000	2829500000	926860000	638720000	149040000	1411700000	1452600000	111030000	125460000	2851700000	318850000	1688100000	581290000	3495200000	950230000	147820000	0	3542400000
sp|P06703|S10A6_HUMAN;tr|R4GN98|R4GN98_HUMAN	0	137440000	374850000	0	15149000	111760000	630810000	130810000	187410000	59128000	0	377110000	460720000	30229000	0	4633200	152790000	0	701300000	205400000	2532200000	3775400000	2640300000	193350000	954670000	1423400000	1157400000	957130000	670380000	1022900000	1312200000	1928800000	685630000	727620000	1441300000	1498300000	234320000	1986400000	1189000000	111470000	715690000	782810000	1869700000	1379500000	2850300000	2218600000	1961100000	253870000	122750000
sp|P06727|APOA4_HUMAN	91989000	39862000	145230000	129330000	25225000	36064000	283220000	444170000	425610000	107240000	0	83280000	435860000	97329000	11712000	86448000	8488200	0	5553800	21633000	12510000	90439000	203860000	41714000	20940000	31564000	1390700	102290000	17763000	30340000	22659000	51382000	64067000	0	0	51672000	46296000	0	0	3500300	664720000	41735000	56949000	24364000	28925000	35367000	0	0	34487000
sp|P06729|CD2_HUMAN	12580000	9942800	0	0	33032000	353700000	0	9179300	0	0	0	44740000	0	3102700	26321000	96841000	28142000	0	0	16615000	15320000	0	0	0	0	14583000	112080000	0	0	5118100	15545000	0	0	21322000	0	0	0	0	59954000	0	0	48539000	0	0	16068000	34945000	9236000	0	0
sp|P06730|IF4E_HUMAN;tr|D6RBW1|D6RBW1_HUMAN;tr|H0Y8J7|H0Y8J7_HUMAN;tr|D6RFJ3|D6RFJ3_HUMAN;tr|H0Y8X3|H0Y8X3_HUMAN	83433000	74682000	74025000	0	0	30429000	32000000	112790000	17053000	91753000	82929000	65743000	36821000	82466000	0	76781000	0	73610000	46402000	68516000	45778000	0	0	0	26914000	42424000	0	0	0	0	34305000	0	41444000	0	0	0	50883000	0	0	0	0	28680000	0	82319000	0	0	52432000	0	0
tr|A0A087WYX0|A0A087WYX0_HUMAN;tr|A0A024R0K5|A0A024R0K5_HUMAN;sp|P06731|CEAM5_HUMAN;tr|M0QX98|M0QX98_HUMAN;tr|T2HUW8|T2HUW8_HUMAN;tr|M0R3J1|M0R3J1_HUMAN	0	0	0	0	15347000	3579300	13263000	16450000	7256700	0	0	0	37037000	8722000	9892800	0	0	0	0	0	9842200	0	0	35039000	58339000	0	0	48861000	0	0	0	0	20692000	0	0	0	0	0	0	0	258870000	0	0	0	0	7090500	0	0	29660000
sp|P06733|ENOA_HUMAN;tr|A0A2R8Y6G6|A0A2R8Y6G6_HUMAN;tr|K7EM90|K7EM90_HUMAN;tr|A0A2R8YEM5|A0A2R8YEM5_HUMAN;tr|A0A2R8Y879|A0A2R8Y879_HUMAN;tr|K7ERS8|K7ERS8_HUMAN;tr|A0A2R8Y6I8|A0A2R8Y6I8_HUMAN;tr|A0A2R8Y798|A0A2R8Y798_HUMAN;tr|A0A2R8YEG5|A0A2R8YEG5_HUMAN	2900300000	4217700000	1679200000	1076200000	2387600000	656100000	3076500000	2486800000	3189100000	3963100000	1207600000	2911800000	3034000000	3254600000	2962700000	1598500000	1688300000	1034700000	2596100000	3822200000	3700300000	1201900000	510900000	898930000	1276600000	1655800000	1644100000	1192400000	1707500000	1174200000	1477100000	1310400000	1415900000	1236700000	1128700000	698630000	1222300000	1143600000	2053300000	8218900000	560450000	1562500000	1510600000	1535000000	1568800000	1283200000	1729800000	11541000000	1462800000
sp|P06737|PYGL_HUMAN;tr|E9PK47|E9PK47_HUMAN	15678000	29782000	100650000	0	0	0	91469000	58363000	73037000	0	0	57463000	34272000	40897000	38368000	0	0	0	0	0	21017000	0	0	0	0	0	0	0	0	0	0	0	0	0	0	0	0	0	0	0	0	0	0	0	0	0	0	0	0
sp|P06744|G6PI_HUMAN;tr|A0A2U3TZU2|A0A2U3TZU2_HUMAN;tr|K7EQ48|K7EQ48_HUMAN;tr|A0A2R8Y6C7|A0A2R8Y6C7_HUMAN;tr|A0A0J9YXP8|A0A0J9YXP8_HUMAN;tr|A0A0J9YYH3|A0A0J9YYH3_HUMAN;tr|A0A0J9YX90|A0A0J9YX90_HUMAN;tr|K7ERC6|K7ERC6_HUMAN;tr|K7EPY4|K7EPY4_HUMAN;tr|K7EP41|K7EP41_HUMAN;tr|K7ENA0|K7ENA0_HUMAN;tr|A0A0J9YXM3|A0A0J9YXM3_HUMAN;tr|K7ELR7|K7ELR7_HUMAN;tr|A0A2R8YF08|A0A2R8YF08_HUMAN;tr|K7ERK8|K7ERK8_HUMAN;…	232600000	439370000	147420000	28652000	248600000	87626000	1604900000	496560000	1086300000	527920000	35762000	594010000	578650000	975770000	143680000	131030000	21669000	38582000	388040000	631750000	860230000	83505000	87594000	329580000	225020000	192200000	195500000	309610000	195540000	197870000	158300000	146540000	306150000	221080000	62079000	75848000	187930000	70548000	256330000	13683000	126980000	265850000	138370000	270720000	214220000	163310000	188780000	0	281110000
sp|P06746|DPOLB_HUMAN;tr|E7EW18|E7EW18_HUMAN;tr|H0YBJ0|H0YBJ0_HUMAN;tr|E5RIJ0|E5RIJ0_HUMAN;tr|H0YBX1|H0YBX1_HUMAN;tr|E5RHZ4|E5RHZ4_HUMAN;tr|H0YAV8|H0YAV8_HUMAN	0	0	0	0	0	0	15474000	19842000	0	35726000	0	23800000	64538000	48882000	0	0	0	0	0	26381000	23371000	0	0	0	0	0	0	0	0	0	0	0	0	0	0	0	0	0	0	0	0	0	0	0	0	0	0	0	0
sp|P06748|NPM_HUMAN;tr|A0A7I2V5S2|A0A7I2V5S2_HUMAN;tr|A0A7I2YQC0|A0A7I2YQC0_HUMAN;tr|A0A7I2V433|A0A7I2V433_HUMAN;tr|A0A7I2V2X9|A0A7I2V2X9_HUMAN;tr|A0A7I2V3U2|A0A7I2V3U2_HUMAN;tr|A0A7I2V4G8|A0A7I2V4G8_HUMAN;tr|E5RI98|E5RI98_HUMAN;tr|A0A7I2V3G5|A0A7I2V3G5_HUMAN;tr|A0A7I2V579|A0A7I2V579_HUMAN;tr|A0A7I2V5J8|A0A7I2V5J8_HUMAN;tr|E5RGW4|E5RGW4_HUMAN	1039600000	922960000	956720000	41071000	710930000	442740000	1851300000	2780700000	651210000	2703100000	1055500000	2289600000	2780700000	1308200000	715820000	1292200000	13589000	1029300000	2414400000	1859200000	2569100000	540370000	110890000	683880000	809120000	849260000	688240000	1195600000	1340100000	895010000	512740000	798720000	732780000	1230200000	664560000	335100000	896080000	114810000	931640000	105300000	367900000	712190000	604900000	1398800000	1077200000	835180000	350840000	4365000	1140200000
sp|P06756|ITAV_HUMAN;tr|H7BZG1|H7BZG1_HUMAN	13853000	11668000	54512000	0	30935000	36335000	0	17921000	0	0	13449000	12771000	3042700	16560000	0	29955000	0	0	0	16702000	0	0	0	4718800	0	8340900	4967100	17019000	22270000	0	0	0	8163400	0	0	0	60477000	0	0	0	9753200	0	7695500	14236000	25830000	7489500	0	0	37483000
sp|P06858|LIPL_HUMAN	0	0	0	0	0	40395000	0	0	0	3199200	0	0	0	0	0	0	0	0	0	39382000	0	0	0	0	0	0	0	0	0	0	0	0	0	0	0	0	0	0	0	0	0	0	0	0	0	0	0	0	0
tr|H3BS10|H3BS10_HUMAN;sp|P06865|HEXA_HUMAN;tr|H3BP20|H3BP20_HUMAN;tr|A0A804HKX5|A0A804HKX5_HUMAN;tr|A0A804HLJ5|A0A804HLJ5_HUMAN;tr|A0A804HIQ5|A0A804HIQ5_HUMAN;tr|A0A804HIC8|A0A804HIC8_HUMAN;tr|A0A804HIU3|A0A804HIU3_HUMAN;tr|H3BU85|H3BU85_HUMAN;tr|H3BTD4|H3BTD4_HUMAN;tr|A0A804HJ97|A0A804HJ97_HUMAN;tr|A0A087WUJ7|A0A087WUJ7_HUMAN	40264000	0	28152000	51045000	30248000	24679000	259290000	40291000	277730000	106920000	0	38360000	47836000	47712000	27363000	19887000	0	0	29255000	35854000	64122000	0	0	0	0	0	21241000	0	0	0	0	0	0	0	0	0	0	0	0	0	22617000	12501000	0	0	0	0	0	0	15881000
sp|P07093|GDN_HUMAN	0	0	0	0	0	0	3245000	0	9633700	7220300	0	9213500	0	0	0	0	0	0	0	0	0	0	0	0	0	0	0	0	0	0	0	0	0	0	0	0	0	0	0	0	0	0	0	0	0	0	0	0	0
sp|P07099|HYEP_HUMAN;tr|B1AQP8|B1AQP8_HUMAN	44614000	34462000	91579000	29979000	64113000	98428000	290580000	168970000	396600000	32226000	35549000	72177000	84807000	45552000	36356000	227190000	45461000	111800000	6522000	18627000	244660000	0	0	21287000	3257700	27290000	55748000	0	19163000	0	37196000	8971800	0	0	0	102880000	0	0	17692000	0	9477900	53654000	42692000	7151400	0	0	0	0	42180000
sp|P07108|ACBP_HUMAN;tr|B8ZWD1|B8ZWD1_HUMAN;tr|A0A0A0MTI5|A0A0A0MTI5_HUMAN	384470000	141590000	157780000	0	387500000	193340000	373740000	438900000	322950000	320930000	110250000	550090000	379190000	383890000	56836000	172460000	0	31800000	511770000	444370000	220900000	725380000	0	299050000	246460000	283910000	197930000	268160000	334950000	169970000	285660000	0	291720000	0	0	0	439330000	0	490380000	0	0	73044000	0	165160000	263350000	268620000	0	559590000	268590000
sp|P07195|LDHB_HUMAN;tr|A0A5F9ZHM4|A0A5F9ZHM4_HUMAN;tr|A0A3B3IS95|A0A3B3IS95_HUMAN;tr|A8MW50|A8MW50_HUMAN;tr|C9J7H8|C9J7H8_HUMAN;tr|F5H793|F5H793_HUMAN	779420000	761990000	525970000	181710000	287700000	286200000	2443800000	746210000	1766100000	1194700000	173800000	698050000	1117600000	1675300000	1258800000	320350000	47563000	340280000	952490000	1287900000	893980000	743410000	382560000	415090000	1133100000	313000000	702970000	520280000	1199000000	836560000	339340000	1021300000	1171400000	938810000	679830000	433320000	1174500000	110720000	257030000	59404000	228530000	907380000	371620000	1113600000	821230000	524180000	188720000	11792000	1478000000
sp|P07196|NFL_HUMAN	0	0	0	0	0	0	0	0	0	0	0	0	0	0	0	0	0	0	0	0	0	0	0	0	508250000	0	0	0	0	0	10054000	0	0	0	0	0	0	0	0	0	0	0	0	0	0	0	0	0	0
tr|E7EMV2|E7EMV2_HUMAN;tr|E7ESP9|E7ESP9_HUMAN;sp|P07197|NFM_HUMAN	0	0	0	0	0	0	0	0	0	0	0	0	0	0	0	0	0	0	0	0	0	0	0	0	433640000	0	21321000	112920000	0	9025800	0	31221000	10804000	0	0	0	0	0	0	0	0	0	0	9967100	0	0	0	0	0
sp|P07199|CENPB_HUMAN	0	0	0	0	15872000	0	0	6594300	0	0	20095000	0	0	9333200	8265500	0	0	0	0	0	15332000	0	0	0	0	0	0	0	0	0	0	0	0	0	0	0	0	0	0	0	0	0	0	0	0	0	0	0	0
sp|P07203|GPX1_HUMAN;tr|A0A2R8Y6B6|A0A2R8Y6B6_HUMAN;tr|A0A7I2YMD7|A0A7I2YMD7_HUMAN;tr|A0A7I2UQ36|A0A7I2UQ36_HUMAN	181120000	250890000	13616000	12422000	52287000	153090000	624570000	450570000	404340000	396540000	19452000	346540000	386930000	818120000	50005000	133800000	59944000	74257000	362200000	368370000	296420000	198810000	161700000	194860000	74712000	95304000	160190000	52668000	82527000	40829000	78413000	0	41897000	71553000	149070000	39225000	102020000	0	0	0	53372000	85113000	124910000	115900000	36238000	116480000	69962000	0	216680000
sp|P07205|PGK2_HUMAN	0	0	0	0	0	0	0	0	0	0	0	0	0	0	0	0	0	0	0	0	0	0	0	0	0	0	0	0	0	0	0	0	0	0	0	0	0	0	0	0	0	0	0	0	0	0	0	0	0
tr|A0A3B3ISJ1|A0A3B3ISJ1_HUMAN;sp|P07225|PROS_HUMAN;tr|A0A0S2Z4L3|A0A0S2Z4L3_HUMAN;tr|A0A3B3IRK9|A0A3B3IRK9_HUMAN;tr|G5E9F8|G5E9F8_HUMAN;tr|C9K0R0|C9K0R0_HUMAN	0	0	0	0	0	0	0	12393000	10255000	0	0	0	41479000	7190400	0	0	0	0	0	0	0	0	0	0	5704200	0	0	124610000	0	0	0	0	36256000	0	0	0	0	0	0	0	0	0	0	9626700	9612400	0	0	0	32749000
tr|A0A7P0TA35|A0A7P0TA35_HUMAN;tr|A0A7P0TB26|A0A7P0TB26_HUMAN;sp|P07237|PDIA1_HUMAN;tr|A0A7P0TA71|A0A7P0TA71_HUMAN;tr|I3L3P5|I3L3P5_HUMAN;tr|A0A7P0T8J3|A0A7P0T8J3_HUMAN;tr|A0A7P0T9K9|A0A7P0T9K9_HUMAN;tr|I3L0S0|I3L0S0_HUMAN;tr|A0A7P0TA97|A0A7P0TA97_HUMAN;tr|I3L4M2|I3L4M2_HUMAN;tr|A0A7P0T9U6|A0A7P0T9U6_HUMAN;tr|A0A7P0T8X1|A0A7P0T8X1_HUMAN;tr|H7BZ94|H7BZ94_HUMAN;tr|A0A7P0T8C0|A0A7P0T8C0_HUMAN;tr|H0Y…	570740000	625060000	689610000	329740000	579990000	241850000	3707000000	1025700000	1797700000	1133400000	102620000	1378700000	1073400000	1070800000	294480000	666910000	175540000	299620000	545190000	829720000	967680000	121060000	205010000	766570000	634250000	562370000	418650000	401370000	566340000	312120000	597270000	333350000	485430000	170390000	125540000	1103700000	227630000	409210000	713650000	568120	278470000	873400000	569010000	330800000	165840000	536600000	170150000	0	929210000
sp|P07305|H10_HUMAN	75767000	0	839460000	2005900000	0	299770000	102810000	184190000	66163000	191160000	108790000	175880000	202990000	50675000	169500000	1216700000	0	517490000	77284000	342330000	265950000	62650000	63199000	104260000	88371000	127140000	108380000	67134000	161450000	253590000	103290000	449530000	193600000	93663000	267010000	348140000	184210000	257620000	230250000	195020000	100460000	200440000	318440000	105010000	494440000	294860000	225080000	0	157280000
sp|P07311|ACYP1_HUMAN;tr|G3V2U7|G3V2U7_HUMAN	28800000	43802000	22151000	0	33152000	44466000	18420000	11614000	16976000	31209000	19343000	10778000	15385000	22236000	40755000	12614000	9060500	18464000	11334000	20537000	10863000	0	0	0	0	35068000	0	22311000	21923000	0	0	0	0	0	0	0	0	0	0	0	0	0	0	0	0	0	0	0	0
tr|E7ENM8|E7ENM8_HUMAN;sp|P07332|FES_HUMAN;tr|E9PIJ7|E9PIJ7_HUMAN;tr|W0S4B9|W0S4B9_HUMAN;sp|P16591|FER_HUMAN	4198600	7839300	0	0	0	0	0	10690000	0	0	0	0	0	0	16502000	6074100	0	0	0	0	0	0	0	0	0	0	0	0	0	0	0	0	0	0	0	0	0	0	0	0	0	0	0	0	0	0	0	0	0
sp|P07355|ANXA2_HUMAN;tr|H0YMW4|H0YMW4_HUMAN;tr|H0YN42|H0YN42_HUMAN;tr|H0YMU9|H0YMU9_HUMAN;tr|H0YMD0|H0YMD0_HUMAN;sp|A6NMY6|AXA2L_HUMAN;tr|H0YM50|H0YM50_HUMAN;tr|H0YL33|H0YL33_HUMAN;tr|H0YNB8|H0YNB8_HUMAN;tr|H0YKS4|H0YKS4_HUMAN;tr|H0YNP5|H0YNP5_HUMAN;tr|H0YN28|H0YN28_HUMAN;tr|A0A7I2V4P4|A0A7I2V4P4_HUMAN;tr|H0YMM1|H0YMM1_HUMAN;tr|H0YKX9|H0YKX9_HUMAN;tr|H0YMT9|H0YMT9_HUMAN;tr|H0YLV6|H0YLV6_HUMAN;tr…	3752800000	754330000	6532700000	6795500000	3433000000	4576500000	3933400000	4595700000	5786100000	3173800000	3483100000	3242300000	3525600000	3283000000	4519800000	5248200000	1855000000	4180100000	4543000000	4010200000	4290100000	1132100000	948610000	1290400000	1245000000	2008400000	1257000000	1792400000	2015500000	1781400000	1706300000	1175900000	1657300000	1448600000	1132900000	1832500000	1311300000	1411100000	1094200000	2802100000	730630000	1932100000	1785100000	1608100000	2208400000	2001900000	1118600000	402810000	1132600000
sp|P07357|CO8A_HUMAN	0	0	0	0	0	0	7497000	15074000	26732000	0	0	7315800	18990000	12879000	21623000	10170000	0	0	0	0	13213000	0	0	0	0	0	0	0	0	0	0	0	0	0	0	0	0	30151000	0	0	0	0	0	0	0	0	0	0	0
tr|F5GY80|F5GY80_HUMAN;tr|F5H7G1|F5H7G1_HUMAN;sp|P07358|CO8B_HUMAN	0	5555500	10399000	0	6376300	0	8246700	8330200	39966000	7778900	0	0	43995000	4759000	11424000	21442000	0	0	0	0	14995000	0	0	0	0	0	0	15878000	0	0	0	0	0	0	0	0	0	0	0	0	80295000	0	0	0	0	8754000	0	0	0
tr|A0A0C4DGZ8|A0A0C4DGZ8_HUMAN;sp|P07359|GP1BA_HUMAN	0	0	0	0	0	0	0	13136000	3980100	0	0	0	5173100	0	0	2508000	0	127760000	0	0	0	0	0	0	0	0	0	0	0	0	0	0	0	0	0	0	0	0	0	0	0	0	0	0	0	0	0	0	0
sp|P07360|CO8G_HUMAN;tr|A0A3B3ITK5|A0A3B3ITK5_HUMAN	39060000	13265000	52303000	0	12304000	17927000	28576000	9546100	80289000	17022000	24142000	7832900	143440000	6149400	33338000	16989000	0	34334000	0	0	15412000	0	0	0	0	0	0	0	0	0	0	0	0	0	0	0	0	52045000	0	0	222610000	0	39076000	0	0	0	0	0	0
sp|P07384|CAN1_HUMAN;tr|E9PRM1|E9PRM1_HUMAN;tr|E9PJJ3|E9PJJ3_HUMAN;tr|E9PLC9|E9PLC9_HUMAN;tr|E9PMC6|E9PMC6_HUMAN;tr|E9PJA6|E9PJA6_HUMAN;tr|E9PSA6|E9PSA6_HUMAN;tr|E9PQB3|E9PQB3_HUMAN;tr|E9PLX0|E9PLX0_HUMAN;tr|E9PL37|E9PL37_HUMAN;tr|E9PIA9|E9PIA9_HUMAN	282120000	349950000	108130000	66174000	364710000	265120000	428310000	488380000	460040000	448190000	223730000	611930000	509850000	616890000	318260000	306990000	38830000	209610000	36902000	350040000	389350000	14400000	18789000	75575000	81820000	160470000	227190000	110980000	138120000	105560000	80340000	58175000	72028000	39295000	0	83869000	49141000	0	117320000	31450000	65551000	188070000	158250000	153510000	99980000	112490000	75493000	52309000	95409000
sp|P07437|TBB5_HUMAN;tr|Q5JP53|Q5JP53_HUMAN;tr|Q5ST81|Q5ST81_HUMAN	3480100000	2417700000	1932100000	1730500000	2455500000	2257400000	1400400000	2015600000	2326500000	3412500000	480970000	2669200000	2364000000	1807000000	2212600000	2577700000	928950000	1241900000	3490800000	2613400000	3883100000	1685700000	867440000	2192800000	2214400000	2107900000	2085800000	1735200000	2313500000	2400400000	2093300000	2049300000	1475000000	2179600000	1663000000	623120000	3582300000	1364700000	1952500000	4783600000	1469300000	1567800000	1795700000	2333900000	2077200000	1518700000	3167000000	2233900000	2432500000
sp|P07451|CAH3_HUMAN	0	0	0	0	0	0	0	0	59448000	37009000	0	0	0	0	0	0	0	0	0	0	0	0	0	0	0	0	0	0	0	0	0	0	0	0	0	0	0	0	0	3958900	0	0	0	0	0	139380000	0	0	0
sp|P07476|INVO_HUMAN	0	0	1781000	0	5914400	0	0	0	7665600	4578800	0	161810000	3267800	0	0	0	0	0	0	0	0	0	0	0	0	0	0	0	0	0	0	0	0	0	0	0	0	0	0	0	0	0	0	0	0	0	0	0	0
sp|P07585|PGS2_HUMAN;tr|F8VXZ8|F8VXZ8_HUMAN;tr|F8VUF6|F8VUF6_HUMAN;tr|F8VWU0|F8VWU0_HUMAN;tr|F8VX58|F8VX58_HUMAN;tr|F8VNV6|F8VNV6_HUMAN;tr|H0YI87|H0YI87_HUMAN;tr|H0YIH3|H0YIH3_HUMAN;tr|A0A7I2PRI8|A0A7I2PRI8_HUMAN;tr|F8VNW0|F8VNW0_HUMAN;tr|F8VU58|F8VU58_HUMAN;tr|F8VSI3|F8VSI3_HUMAN	435870000	247840000	1468400000	2285500000	220670000	325220000	373620000	249940000	699380000	173070000	541220000	159190000	284360000	68472000	254510000	1012800000	0	1288000000	337650000	166370000	47086000	165860000	71818000	69519000	4059100	0	20864000	0	0	10268000	22520000	24440000	39287000	0	0	922930000	31147000	65992000	97042000	0	0	547970000	123230000	48190000	395960000	298310000	9023900	0	182340000
sp|P07602|SAP_HUMAN;tr|C9JIZ6|C9JIZ6_HUMAN;tr|Q5BJH1|Q5BJH1_HUMAN;tr|A0A0J9YXB8|A0A0J9YXB8_HUMAN	611320000	632520000	1005500000	2040400000	926670000	1036600000	3012400000	1384700000	882850000	896680000	632070000	1005200000	1266500000	1629100000	153980000	651410000	0	97014000	722690000	288400000	1367700000	3054400000	130570000	736970000	730780000	350680000	764900000	206690000	672140000	329870000	175230000	548510000	538430000	824680000	283330000	121380000	765700000	519270000	582190000	0	190970000	380710000	407310000	1083700000	785580000	379810000	490000000	0	1006500000
sp|P07686|HEXB_HUMAN;tr|Q5URX0|Q5URX0_HUMAN;tr|H0YA83|H0YA83_HUMAN;tr|H0Y9B6|H0Y9B6_HUMAN;tr|D6REQ8|D6REQ8_HUMAN	11252000	27883000	80662000	76891000	19125000	38033000	186960000	35321000	134070000	35648000	0	26039000	71552000	49084000	16098000	28325000	14008000	0	37837000	43325000	50416000	0	0	0	0	0	0	0	0	0	0	0	0	0	0	0	5999100	0	0	0	0	0	0	0	0	0	0	0	8182000
tr|A0A7I2V484|A0A7I2V484_HUMAN;tr|A0A7I2V5M3|A0A7I2V5M3_HUMAN;sp|P07711|CATL1_HUMAN;tr|Q5T8F0|Q5T8F0_HUMAN;tr|A0A7I2YQA2|A0A7I2YQA2_HUMAN	26458000	9440700	0	0	0	64977000	78730000	49257000	44036000	33280000	0	24250000	42154000	22068000	0	16313000	0	20653000	47152000	46182000	65194000	0	0	0	22285000	0	0	0	0	0	0	0	0	0	0	0	0	0	0	0	0	0	0	28484000	0	0	0	0	0
sp|P07737|PROF1_HUMAN;tr|K7EJ44|K7EJ44_HUMAN;tr|I3L3D5|I3L3D5_HUMAN	2927900000	3119300000	1546600000	427080000	2975500000	2947500000	5599200000	5514100000	5319900000	7546600000	1850800000	3728800000	3350300000	7713000000	2297500000	1912100000	1183500000	1401100000	6814300000	6590500000	7172100000	4355000000	773730000	1712200000	2050400000	1494800000	3883800000	999730000	1913300000	1532300000	1579600000	1533200000	1795800000	1030600000	642400000	569990000	2549400000	932280000	1658100000	3378800000	988260000	2590500000	1746200000	2323900000	1968200000	1261500000	2418600000	493420000	2565700000
sp|P07738|PMGE_HUMAN;tr|C9JH23|C9JH23_HUMAN	0	35749000	0	0	0	0	21823000	18487000	66194000	36510000	0	13706000	36656000	14531000	0	0	8155700	0	0	5097600	9235300	0	0	0	0	0	0	0	0	0	0	0	0	0	0	0	0	0	5690900	0	22733000	0	0	0	0	0	0	0	0
sp|P07741|APT_HUMAN;tr|H3BQF1|H3BQF1_HUMAN;tr|H3BQZ9|H3BQZ9_HUMAN;tr|H3BQB1|H3BQB1_HUMAN;tr|H3BSW3|H3BSW3_HUMAN	316020000	365080000	85247000	0	167800000	118080000	266220000	228670000	232850000	319960000	92743000	318980000	190220000	372670000	156130000	94749000	27274000	15398000	301040000	349140000	189070000	477850000	51782000	184200000	114270000	156180000	430620000	64006000	187070000	69304000	175910000	141860000	159270000	101130000	252900000	166240000	496520000	5515700	216870000	183130000	182470000	272100000	201420000	204620000	371870000	173960000	225160000	1142300000	247490000
tr|E9PSH8|E9PSH8_HUMAN;sp|P07766|CD3E_HUMAN	33816000	34563000	0	0	82326000	0	18222000	26689000	16945000	22821000	25978000	15389000	18118000	24840000	105250000	4547900	41859000	18944000	28801000	33661000	23804000	0	0	26638000	0	0	18894000	0	0	0	0	0	0	0	71579000	0	0	0	0	0	0	0	0	0	0	0	0	0	0
sp|P07814|SYEP_HUMAN;tr|V9GYZ6|V9GYZ6_HUMAN;tr|V9GZ76|V9GZ76_HUMAN	142050000	198790000	110000000	0	124950000	106210000	302860000	362940000	287840000	404630000	56414000	298860000	253570000	359380000	96958000	116220000	5224600	40497000	108240000	134850000	237320000	0	0	54806000	38622000	28986000	41564000	65213000	63525000	28308000	43324000	7398300	26925000	58384000	0	53398000	12267000	0	45902000	116890000	0	37243000	54817000	45286000	25607000	43282000	7923800	0	62400000
tr|E9PHZ5|E9PHZ5_HUMAN;sp|P07858|CATB_HUMAN;tr|A0A7I2V440|A0A7I2V440_HUMAN;tr|A0A7P0NGZ6|A0A7P0NGZ6_HUMAN;tr|A0A7I2YQK9|A0A7I2YQK9_HUMAN;tr|E9PQM1|E9PQM1_HUMAN;tr|E9PR21|E9PR21_HUMAN;tr|A0A7I2V4Z9|A0A7I2V4Z9_HUMAN;tr|E9PSG5|E9PSG5_HUMAN;tr|A0A7I2V4S6|A0A7I2V4S6_HUMAN;tr|E9PLY3|E9PLY3_HUMAN;tr|E9PNL5|E9PNL5_HUMAN;tr|E9PKQ7|E9PKQ7_HUMAN;tr|A0A7I2V367|A0A7I2V367_HUMAN;tr|A0A7I2V2J1|A0A7I2V2J1_HUMAN;…	332740000	84419000	998080000	1330200000	44190000	171900000	2396700000	767910000	954730000	481850000	161370000	529110000	350460000	873460000	37353000	51990000	0	0	334060000	316400000	578340000	1008900000	69744000	434290000	176370000	141680000	159200000	89666000	263920000	47089000	58072000	113910000	110400000	209960000	0	244220000	214310000	62401000	197790000	0	104340000	273650000	70048000	218210000	286300000	130630000	53574000	0	439890000
sp|P07900|HS90A_HUMAN;tr|G3V2J8|G3V2J8_HUMAN;sp|Q14568|HS902_HUMAN;sp|Q58FG0|HS905_HUMAN	638270000	701750000	250060000	8078700	324770000	180930000	1986000000	1780100000	1035700000	1556900000	43714000	1504600000	1086100000	1911600000	577720000	395700000	9043500	220760000	1640900000	1283800000	1343300000	143830000	112080000	616650000	784910000	506750000	1472900000	290150000	957300000	437780000	320580000	411990000	437820000	822180000	82209000	366620000	829700000	18877000	336800000	79387000	294310000	626060000	618560000	960180000	378230000	760710000	512150000	0	1523700000
sp|P07902|GALT_HUMAN;tr|G3V3U5|G3V3U5_HUMAN;tr|G3V223|G3V223_HUMAN;tr|F2Z2X9|F2Z2X9_HUMAN;tr|G3V4G9|G3V4G9_HUMAN;tr|H0YJL3|H0YJL3_HUMAN	0	25948000	0	0	0	0	0	22070000	24063000	18735000	0	17500000	23245000	28383000	0	0	0	0	0	0	0	0	0	0	0	0	0	0	0	0	0	0	0	0	0	0	0	0	0	0	0	0	0	0	0	0	0	0	0
tr|G3V2Q1|G3V2Q1_HUMAN;sp|P07910|HNRPC_HUMAN;tr|G3V576|G3V576_HUMAN;tr|G3V5V7|G3V5V7_HUMAN;tr|G3V555|G3V555_HUMAN;tr|G3V575|G3V575_HUMAN;tr|B4DSU6|B4DSU6_HUMAN;tr|A0A0G2JNQ3|A0A0G2JNQ3_HUMAN;sp|B2RXH8|HNRC2_HUMAN;tr|G3V4M8|G3V4M8_HUMAN;tr|G3V2H6|G3V2H6_HUMAN;tr|B3KT61|B3KT61_HUMAN;sp|Q86SE5|RALYL_HUMAN;tr|E5RG71|E5RG71_HUMAN;tr|E5RJ39|E5RJ39_HUMAN	0	28460000	0	0	0	17320000	0	12639000	0	20096000	0	27440000	29329000	17153000	0	0	0	0	52066000	29256000	21126000	0	0	0	0	0	0	0	0	0	0	0	0	0	0	0	0	0	0	0	0	0	0	0	0	0	0	0	0
sp|P07919|QCR6_HUMAN	0	0	0	0	0	0	480420000	223590000	338660000	369440000	0	124340000	123940000	424040000	0	0	0	0	69057000	63210000	157250000	0	0	4028400	0	6536100	34855000	0	0	0	0	0	0	0	0	0	21228000	0	0	0	0	0	0	0	0	0	0	0	17445000
sp|P07942|LAMB1_HUMAN;tr|A0A7I2V4J9|A0A7I2V4J9_HUMAN;tr|G3XAI2|G3XAI2_HUMAN;tr|A0A7I2V5X5|A0A7I2V5X5_HUMAN;tr|A0A7I2V2T9|A0A7I2V2T9_HUMAN;tr|A0A7I2V682|A0A7I2V682_HUMAN;tr|A0A7I2V3I5|A0A7I2V3I5_HUMAN;tr|A0A7I2V3J7|A0A7I2V3J7_HUMAN;tr|A0A7I2V5R0|A0A7I2V5R0_HUMAN;tr|A0A7I2V2J0|A0A7I2V2J0_HUMAN;tr|A0A7I2V407|A0A7I2V407_HUMAN;tr|A0A7I2V2R2|A0A7I2V2R2_HUMAN;tr|E7EPA6|E7EPA6_HUMAN;tr|C9J296|C9J296_HUMA…	0	66403000	328820000	61190000	8813400	77750000	6333300	134880000	796780	17782000	0	21477000	36058000	47275000	0	75539000	8536300	10905000	61478000	34060000	73109000	0	0	0	0	8466700	7890200	36023000	15899000	276900000	53437000	11574000	6299200	359830000	0	0	43991000	0	0	0	0	18730000	13424000	0	0	0	0	0	110340000
sp|P07947|YES_HUMAN;tr|J3QRU1|J3QRU1_HUMAN	16581000	23862000	0	0	10649000	0	0	13486000	0	0	0	0	0	0	0	15978000	0	0	0	0	0	0	0	0	0	0	0	0	0	0	0	0	0	0	0	0	0	0	0	0	0	0	0	0	0	0	0	0	0
sp|P07948|LYN_HUMAN;tr|E5RJ37|E5RJ37_HUMAN	95690000	109680000	53001000	5269100	88512000	90223000	112940000	173980000	89736000	84882000	18676000	118870000	87566000	107680000	70230000	109600000	17647000	24833000	20383000	91110000	137930000	0	0	0	9602900	8085600	16192000	0	0	0	0	0	7183200	0	0	0	0	0	0	0	0	0	12879000	23126000	0	5746400	0	0	9407600
sp|P07954|FUMH_HUMAN;tr|A0A804HI24|A0A804HI24_HUMAN;tr|A0A804HKE6|A0A804HKE6_HUMAN	182280000	175670000	55275000	18013000	145710000	214980000	520000000	411520000	276970000	388210000	62841000	306600000	330940000	303920000	81707000	211340000	5004800	109030000	217510000	256760000	279700000	13955000	0	25149000	31273000	32102000	49376000	5490300	18618000	41819000	16129000	17930000	0	30778000	0	22321000	64025000	0	2104500	0	0	57107000	41870000	29663000	2271600	50447000	30061000	0	4957800
sp|P07998|RNAS1_HUMAN;tr|G3V357|G3V357_HUMAN	0	0	0	0	0	0	0	6949000	0	0	0	0	82214000	0	0	0	0	0	0	0	0	0	0	0	0	0	0	0	0	0	0	0	0	0	0	0	0	0	0	0	0	0	0	0	0	0	0	0	0
sp|P08047|SP1_HUMAN;tr|H3BUU5|H3BUU5_HUMAN	0	0	0	0	10409000	0	0	21169000	6244100	12772000	0	26707000	16550000	21985000	0	0	0	0	31374000	28427000	12965000	0	0	0	0	0	0	0	0	0	0	0	0	0	0	0	0	0	0	0	0	0	0	0	0	0	0	0	0
tr|A0A087WTA8|A0A087WTA8_HUMAN;sp|P08123|CO1A2_HUMAN	302740000	1827400000	8661300000	1.06E+11	710350000	5423900000	35227000	811950000	525060000	473940000	580960000	355370000	349880000	157880000	356120000	2884000000	1964200000	11181000000	404520000	374290000	1634900000	5362000000	1349600000	418610000	183850000	224070000	1748200000	550900000	767280000	2546100000	404510000	1719700000	773680000	689220000	2221500000	3749800000	243810000	1910000000	1638800000	196440000	364910000	7113800000	2013800000	931630000	5703400000	5240800000	871220000	0	2026100000
sp|P08133|ANXA6_HUMAN;tr|E7EMC6|E7EMC6_HUMAN;tr|E5RK63|E5RK63_HUMAN;tr|E5RJF5|E5RJF5_HUMAN;tr|E5RI05|E5RI05_HUMAN;tr|E5RFF0|E5RFF0_HUMAN;tr|E5RJR0|E5RJR0_HUMAN;tr|H0YC77|H0YC77_HUMAN	1224300000	926520000	961150000	496310000	870410000	874070000	1344200000	3056900000	2071700000	2960500000	643150000	2315300000	1624800000	2221500000	964780000	1525900000	72229000	780100000	2209000000	2542300000	2759800000	249780000	56407000	118760000	285800000	209660000	461080000	110470000	227690000	116910000	190430000	168840000	180700000	81665000	65197000	40897000	205120000	30893000	232000000	36460000	166970000	437490000	160680000	304560000	39223000	178450000	30770000	0	285120000
tr|Q5JR08|Q5JR08_HUMAN;sp|P08134|RHOC_HUMAN;tr|E9PQH6|E9PQH6_HUMAN;tr|Q5JR07|Q5JR07_HUMAN;tr|Q5JR05|Q5JR05_HUMAN;tr|Q5JR06|Q5JR06_HUMAN;tr|E9PN11|E9PN11_HUMAN;tr|E9PLA2|E9PLA2_HUMAN	0	29982000	8380500	0	0	0	0	0	0	0	0	0	0	0	0	0	0	0	0	0	0	0	0	0	0	0	0	0	0	0	0	0	0	0	0	0	0	0	0	0	0	0	0	0	0	0	0	0	0
sp|P08138|TNR16_HUMAN	15640000	6346200	34983000	0	31496000	0	0	15429000	0	18772000	10550000	0	0	0	0	31302000	0	0	0	0	0	0	0	0	0	0	0	0	0	0	0	0	0	0	0	0	0	0	0	0	0	0	0	0	0	0	0	0	0
sp|P08185|CBG_HUMAN;tr|G3V4V7|G3V4V7_HUMAN;tr|G3V350|G3V350_HUMAN	0	0	0	0	0	0	18264000	6558400	45335000	0	0	0	0	0	0	0	0	0	0	0	0	0	0	0	0	0	0	0	0	0	0	0	0	0	0	0	0	0	0	0	0	0	0	0	0	0	0	0	0
tr|F5GZS6|F5GZS6_HUMAN;tr|A0A7P0Z4A0|A0A7P0Z4A0_HUMAN;tr|A0A7P0TAN7|A0A7P0TAN7_HUMAN;sp|P08195|4F2_HUMAN;tr|J3KPF3|J3KPF3_HUMAN;tr|A0A7P0Z4P5|A0A7P0Z4P5_HUMAN;tr|A0A7P0T9F7|A0A7P0T9F7_HUMAN;tr|F5GZI0|F5GZI0_HUMAN;tr|F5H056|F5H056_HUMAN;tr|A0A7P0TAT7|A0A7P0TAT7_HUMAN;tr|H0YFS2|H0YFS2_HUMAN;tr|H0YFX4|H0YFX4_HUMAN	55164000	38849000	16026000	25990000	58282000	41437000	181770000	59473000	95069000	98319000	33376000	93603000	70947000	158600000	41561000	29066000	15862000	30509000	8661700	23564000	60254000	0	0	49982000	47647000	29504000	59107000	32777000	89935000	22855000	61915000	31402000	62001000	65271000	0	0	20098000	0	60356000	0	43597000	68597000	46270000	78996000	0	52165000	25378000	0	70125000
sp|P08236|BGLR_HUMAN;tr|F8WBK6|F8WBK6_HUMAN;tr|F2Z3L6|F2Z3L6_HUMAN	1656300	499270	0	0	0	785630	143390000	21503000	95057000	7789100	0	5884400	67227000	25846000	8191300	4573500	0	0	0	0	61811000	0	0	0	0	0	2538600	0	0	0	0	0	0	0	0	0	2341800	0	0	0	0	0	0	0	0	0	0	0	0
sp|P08238|HS90B_HUMAN;sp|Q58FF7|H90B3_HUMAN	3100200000	1264700000	545380000	238520000	1449600000	605230000	2850400000	2332200000	1940100000	2699100000	616990000	2653200000	1649500000	3058600000	2397900000	782550000	196980000	751180000	2741000000	2036000000	1686600000	1153800000	779230000	2127900000	2099000000	2876000000	2982900000	1955400000	2908400000	2741500000	1911200000	2114200000	2081500000	3224600000	1260800000	945460000	3242000000	1033900000	2153400000	2988500000	1364900000	2368100000	3500000000	2322400000	1409900000	1886200000	2176100000	245540000	3325700000
sp|P08240|SRPRA_HUMAN	0	0	0	0	0	0	0	0	0	0	0	0	0	0	0	0	0	0	0	0	0	21596000	0	26386000	53940000	58281000	43139000	14328000	54710000	41871000	91774000	0	47439000	46594000	0	72837000	0	0	52355000	0	0	62740000	79863000	56765000	68100000	75481000	0	0	24494000
sp|P08243|ASNS_HUMAN;tr|F8WEJ5|F8WEJ5_HUMAN;tr|C9JLN6|C9JLN6_HUMAN;tr|C9JM09|C9JM09_HUMAN;tr|C9JT45|C9JT45_HUMAN;tr|C9J057|C9J057_HUMAN	0	0	0	0	0	0	0	0	0	7750000	0	14036000	0	0	0	0	0	0	0	0	10519000	0	0	0	0	0	0	0	0	0	0	0	0	0	0	0	0	0	0	0	0	0	0	0	0	0	0	0	0
sp|P08246|ELNE_HUMAN	0	0	48342000	134710000	80806000	9997000	95452000	14513000	81846000	77936000	0	60188000	30873000	66607000	90346000	0	84622000	181970000	0	6881000	224800000	0	133530000	282800000	727380000	20151000	16925000	243630000	16133000	0	46352000	1136900000	2081200000	135420000	0	0	151730000	0	0	89626000	277250000	0	81036000	47335000	19989000	0	0	0	80869000
sp|P08253|MMP2_HUMAN;tr|H3BV48|H3BV48_HUMAN;tr|H3BR66|H3BR66_HUMAN;tr|H3BS34|H3BS34_HUMAN	0	0	0	112210000	0	0	0	0	0	0	0	0	0	0	0	5250600	0	0	0	0	0	0	0	0	0	0	0	0	0	0	0	0	0	0	0	0	0	0	0	0	0	0	0	0	0	0	0	0	0
sp|P08294|SODE_HUMAN;tr|M0R1V4|M0R1V4_HUMAN	73583000	39746000	241840000	46585000	0	48005000	177260000	141220000	332220000	28014000	0	23894000	67396000	34189000	24342000	35070000	0	0	31810000	9902300	6051400	44320000	0	0	0	0	0	0	0	0	0	0	0	0	0	111860000	0	0	0	0	0	0	0	0	0	0	0	0	0
tr|F5H345|F5H345_HUMAN;tr|A0A3B3IRR1|A0A3B3IRR1_HUMAN;tr|A0A3F2YNY7|A0A3F2YNY7_HUMAN;sp|P08397|HEM3_HUMAN;tr|A0A3B3IU56|A0A3B3IU56_HUMAN;tr|F5GY90|F5GY90_HUMAN;tr|A0A1W2PNU5|A0A1W2PNU5_HUMAN;tr|A0A3B3IU34|A0A3B3IU34_HUMAN;tr|F5H0P4|F5H0P4_HUMAN;tr|F5H226|F5H226_HUMAN;tr|F5H4W5|F5H4W5_HUMAN;tr|F5H4X2|F5H4X2_HUMAN	37590000	0	0	0	20986000	21473000	0	8316800	0	0	0	0	0	0	0	0	0	0	0	0	0	0	0	0	0	0	0	0	0	0	0	0	0	0	0	0	0	0	0	0	0	0	0	0	0	0	0	0	0
tr|A0A6Q8PFY6|A0A6Q8PFY6_HUMAN;sp|P08473|NEP_HUMAN;tr|A0A7I2U302|A0A7I2U302_HUMAN	0	0	0	0	0	0	0	0	0	0	0	0	0	0	0	0	0	0	0	0	0	0	0	0	0	0	0	0	0	0	0	0	0	0	0	0	0	0	0	0	0	0	0	0	0	0	0	0	0
sp|P08493|MGP_HUMAN	0	0	0	0	0	62853000	0	0	0	0	0	0	3620800	0	11625000	21540000	0	0	0	0	0	0	0	0	0	0	0	0	0	0	0	0	0	0	0	0	0	0	0	0	0	0	0	0	0	0	0	0	0
sp|P08514|ITA2B_HUMAN;tr|A0A3B3IU79|A0A3B3IU79_HUMAN;tr|K7EP83|K7EP83_HUMAN	0	348550	0	0	0	0	0	24374000	38114000	33765000	0	0	5854500	0	0	729350	16035000	382840000	13016000	18298000	0	2444400	0	0	899060	0	11148000	0	0	632270	0	0	2597600	0	0	0	10881000	0	0	0	19059000	0	2654800	1425800	0	0	11034000	0	0
sp|P08559|ODPA_HUMAN;tr|Q5JPU3|Q5JPU3_HUMAN;tr|Q5JPU0|Q5JPU0_HUMAN;tr|Q5JPU1|Q5JPU1_HUMAN;tr|Q5JPT9|Q5JPT9_HUMAN;tr|Q5JPU2|Q5JPU2_HUMAN	210220000	157170000	97602000	38474000	151760000	135590000	108410000	175420000	122860000	173040000	179820000	104470000	128610000	154190000	108990000	166290000	17161000	139650000	54646000	76427000	127100000	69708000	62150000	0	19566000	0	0	0	0	0	0	0	0	0	0	0	37173000	0	0	0	0	52881000	0	0	0	348330000	0	0	19561000
sp|P08567|PLEK_HUMAN	88400000	144940000	27014000	12887000	79058000	52494000	194520000	79393000	288930000	113530000	31335000	170140000	137890000	233980000	97505000	45916000	18969000	62816000	67656000	76564000	101280000	0	0	47055000	35957000	0	48770000	0	48959000	0	0	0	27998000	0	0	0	28709000	0	0	4308500	0	0	0	61976000	0	16089000	0	0	35131000
sp|P08571|CD14_HUMAN;tr|D6RFL4|D6RFL4_HUMAN	34804000	116100000	117440000	103010000	49960000	63253000	132870000	46558000	89602000	57080000	72641000	50283000	134450000	95475000	93148000	83066000	0	68893000	0	35642000	124070000	130650000	21376000	60700000	61938000	37899000	112930000	0	72432000	28278000	29012000	38347000	54644000	0	0	0	65118000	0	21217000	0	0	80393000	54152000	114290000	43053000	63236000	0	0	186100000
sp|P08572|CO4A2_HUMAN;tr|A0A3B3IS47|A0A3B3IS47_HUMAN;tr|A0A3B3IS04|A0A3B3IS04_HUMAN;tr|A0A3B3IT80|A0A3B3IT80_HUMAN;tr|A0A087WY39|A0A087WY39_HUMAN;tr|A0A3B3ITQ8|A0A3B3ITQ8_HUMAN	85871000	379220000	3524900000	3511700000	119850000	603260000	158680000	252460000	469880000	81996000	164880000	105130000	185420000	146040000	145810000	782100000	130960000	116650000	222060000	272600000	422630000	109520000	162960000	116680000	92450000	57779000	126000000	270060000	290110000	968610000	158680000	96761000	243510000	590600000	113770000	229440000	134330000	0	121080000	0	78183000	190980000	215760000	26446000	140990000	102460000	637590000	0	214530000
sp|P08574|CY1_HUMAN	37673000	91701000	49784000	0	59797000	65909000	140280000	74429000	92400000	101880000	23511000	138770000	118960000	188420000	36571000	127410000	0	51710000	43655000	66851000	107170000	36535000	0	24589000	101040000	45791000	112540000	56721000	35552000	15919000	18479000	0	42959000	0	0	0	106670000	0	0	0	37688000	61562000	0	61678000	0	50157000	0	0	52006000
sp|P08575|PTPRC_HUMAN;tr|M3ZCP1|M3ZCP1_HUMAN;tr|A0A075B788|A0A075B788_HUMAN;tr|E9PKH0|E9PKH0_HUMAN;tr|A0A140TA77|A0A140TA77_HUMAN;tr|A0A140TA68|A0A140TA68_HUMAN;tr|A0A0G2JNW2|A0A0G2JNW2_HUMAN;tr|A0A140TA57|A0A140TA57_HUMAN;tr|M9MMK9|M9MMK9_HUMAN	415590000	559790000	119890000	113710000	519590000	377990000	449780000	592370000	631230000	692100000	158430000	477020000	534260000	725810000	550280000	462550000	31576000	235100000	390450000	799430000	439380000	30444000	4271400	66558000	82866000	35369000	154170000	18743000	66342000	8243700	44407000	26671000	56310000	49225000	0	0	22879000	8231200	55087000	13818000	47695000	117930000	42057000	59993000	18243000	60294000	16227000	0	30839000
sp|P08579|RU2B_HUMAN	0	33555000	0	0	0	34235000	54278000	56667000	47541000	58969000	0	65485000	43737000	80376000	0	25177000	0	0	17417000	16729000	45374000	0	2012700	0	0	0	0	0	0	0	0	0	0	0	0	0	27880000	0	0	80800000	0	0	0	0	0	0	21169000	0	0
sp|P08590|MYL3_HUMAN;tr|E9PGV7|E9PGV7_HUMAN	0	0	0	0	0	0	0	0	0	296170000	0	0	0	0	0	0	0	0	0	0	0	33185000	30787000	0	0	0	0	0	0	0	0	0	0	0	0	26557000	16708000	0	0	0	0	0	0	0	365470000	1046600000	0	0	0
sp|P08603|CFAH_HUMAN;tr|A0A0D9SG88|A0A0D9SG88_HUMAN;tr|Q5TFM2|Q5TFM2_HUMAN;tr|A0A087WYK9|A0A087WYK9_HUMAN;tr|Q6NSD3|Q6NSD3_HUMAN;sp|Q02985|FHR3_HUMAN	144930000	220350000	335810000	430360000	76524000	166890000	169470000	378630000	392570000	193460000	82653000	93492000	666090000	131560000	190260000	291180000	55103000	168490000	67903000	29542000	339180000	0	27033000	31852000	7413300	6618600	8393300	55027000	15657000	29967000	12330000	4055700	11057000	20045000	0	0	0	0	0	2179100	85844000	17878000	12663000	6892200	0	0	25271000	0	26602000
sp|P08621|RU17_HUMAN;tr|M0QYR1|M0QYR1_HUMAN;tr|M0QX04|M0QX04_HUMAN	170990000	275430000	258770000	0	226780000	353420000	129010000	267480000	70615000	140060000	442710000	192410000	343620000	510150000	333330000	302250000	0	0	189910000	149750000	193960000	297330000	56340000	403820000	295390000	420650000	313730000	413860000	347480000	249070000	346680000	341570000	342490000	458350000	325770000	260240000	537180000	89889000	784020000	0	121490000	207720000	520920000	580070000	585620000	476250000	1252300000	0	286950000
tr|H0Y3C5|H0Y3C5_HUMAN;tr|J3KPD6|J3KPD6_HUMAN;sp|P08631|HCK_HUMAN;sp|Q9H6Q3|SLAP2_HUMAN	0	32328000	13362000	0	120000000	13158000	12888000	60107000	18487000	32775000	0	23725000	9504900	29143000	30453000	9631900	27749000	29883000	0	0	7537000	0	0	19077000	13319000	0	0	0	18469000	0	0	0	0	0	0	0	0	0	0	0	0	0	0	27529000	0	0	0	0	0
sp|P08637|FCG3A_HUMAN;tr|H0Y755|H0Y755_HUMAN;tr|C9JC71|C9JC71_HUMAN	0	0	0	0	0	0	68041000	3503400	0	0	0	0	0	0	0	0	0	0	0	0	0	0	0	0	0	0	0	0	0	0	0	0	0	0	0	0	0	0	0	0	0	0	0	0	0	0	0	0	0
sp|P08648|ITA5_HUMAN	13939000	9992600	56688000	119800000	0	15502000	38053000	47538000	16027000	0	0	0	28503000	5158400	20337000	23322000	0	11842000	40352000	0	0	0	0	0	0	0	0	0	0	0	0	0	0	0	0	0	0	0	0	0	0	0	0	0	0	0	0	0	0
sp|P08651|NFIC_HUMAN;tr|A0A286YEX4|A0A286YEX4_HUMAN	0	0	17172000	44778000	8862500	0	0	0	0	0	0	0	0	0	0	15995000	0	0	0	0	0	0	0	0	0	0	0	0	0	0	0	0	0	0	0	0	0	0	0	0	0	0	0	0	0	0	0	0	0
sp|P08670|VIME_HUMAN;tr|B0YJC4|B0YJC4_HUMAN;tr|B0YJC5|B0YJC5_HUMAN;tr|A0A1B0GTT5|A0A1B0GTT5_HUMAN;tr|A0A1B0GVG8|A0A1B0GVG8_HUMAN;tr|H7C5W5|H7C5W5_HUMAN	9057800000	3418700000	8145800000	7788700000	3628400000	4209100000	4338000000	10767000000	6897400000	10707000000	16150000000	8723500000	10593000000	7447500000	6176700000	11141000000	7924100000	6694900000	16615000000	11090000000	11141000000	5998800000	3931100000	7695800000	5595600000	3847600000	5904700000	5014500000	8025900000	8857400000	7764000000	6676800000	5651200000	7559300000	3164000000	4815600000	7121500000	5793400000	6394500000	3256200000	1921400000	5796800000	10106000000	5671700000	4767700000	7067900000	4877600000	3846400000	6894200000
sp|P08697|A2AP_HUMAN;tr|A0A0G2JPA8|A0A0G2JPA8_HUMAN;tr|C9JMH6|C9JMH6_HUMAN;tr|A0A0J9YY65|A0A0J9YY65_HUMAN;tr|C9JPV4|C9JPV4_HUMAN;tr|A0A0J9YWQ3|A0A0J9YWQ3_HUMAN	12154000	21706000	24399000	0	41510000	10498000	13071000	99453000	89571000	59122000	31160000	21884000	154630000	45339000	22398000	7296800	0	123530000	26885000	36356000	22380000	0	0	0	0	25831000	0	187820000	29599000	14175000	46862000	0	33103000	0	0	0	0	0	0	0	620350000	0	14903000	9171300	0	19361000	0	0	33888000
sp|P08754|GNAI3_HUMAN	48452000	75686000	59578000	59179000	0	250870000	60226000	96464000	79392000	127350000	0	127600000	71190000	143710000	125990000	71841000	98088000	87417000	56317000	97804000	63906000	0	0	29890000	46859000	58973000	71451000	37252000	57844000	63142000	61609000	0	62712000	0	0	0	54109000	0	95379000	0	53328000	0	57326000	62078000	0	0	76608000	0	0
tr|C9J9K3|C9J9K3_HUMAN;sp|P08865|RSSA_HUMAN;tr|A0A0C4DG17|A0A0C4DG17_HUMAN;tr|F8WD59|F8WD59_HUMAN	993330000	1447300000	491390000	674830000	740680000	890140000	1634300000	1105700000	1197100000	1005900000	410790000	963500000	1346800000	1519100000	1123900000	1033900000	683440000	571500000	704050000	1081700000	651790000	1764700000	316540000	1028800000	940410000	879920000	893250000	606830000	1020600000	1072000000	881730000	912750000	599140000	776390000	920840000	685170000	953720000	438490000	1345400000	240270000	865440000	1009800000	1337400000	1464500000	1483100000	954300000	1807600000	177400000	859280000
sp|P08913|ADA2A_HUMAN	0	0	24219000	0	0	0	0	14155000	0	0	0	19348000	0	0	0	17643000	0	0	0	0	0	0	0	0	0	0	0	0	0	0	0	0	0	0	0	0	0	0	0	0	0	0	0	0	0	0	0	0	0
tr|F8VNT9|F8VNT9_HUMAN;tr|F8VV56|F8VV56_HUMAN;tr|F8W022|F8W022_HUMAN;tr|F8VWK8|F8VWK8_HUMAN;sp|P08962|CD63_HUMAN	24814000	56922000	0	67531000	101300000	221630000	0	29078000	0	0	16608000	0	0	117700000	178740000	77581000	122240000	150300000	37351000	99897000	89020000	0	0	0	0	0	0	0	0	0	0	0	0	0	0	0	0	0	0	0	0	0	0	0	0	0	0	0	0
sp|P09001|RM03_HUMAN;tr|H0Y9G6|H0Y9G6_HUMAN;tr|E7ETU7|E7ETU7_HUMAN;tr|D6RC14|D6RC14_HUMAN;tr|E9PF06|E9PF06_HUMAN;tr|D6RBQ5|D6RBQ5_HUMAN	0	0	0	0	0	0	0	0	0	0	0	0	0	0	0	0	0	0	0	0	0	0	0	15474000	29766000	18948000	0	30182000	34682000	0	6465700	9175900	17581000	0	0	0	0	0	0	0	0	0	0	35123000	0	20644000	0	0	18964000
sp|P09012|SNRPA_HUMAN;tr|M0R268|M0R268_HUMAN;tr|M0R221|M0R221_HUMAN;tr|M0R2B8|M0R2B8_HUMAN;tr|M0R0G9|M0R0G9_HUMAN;tr|M0QXK2|M0QXK2_HUMAN;tr|M0QZG7|M0QZG7_HUMAN	80141000	116430000	98456000	0	167420000	403760000	199070000	210710000	196410000	141350000	0	356470000	209290000	343890000	171720000	281760000	131090000	27995000	68892000	62703000	191210000	0	0	95638000	94084000	59625000	0	99858000	83071000	0	30951000	44375000	94788000	126550000	0	0	0	0	61655000	0	45845000	70182000	75574000	127480000	40084000	50475000	0	0	64375000
sp|P09104|ENOG_HUMAN;tr|F5H0C8|F5H0C8_HUMAN;tr|F5H1C3|F5H1C3_HUMAN;tr|U3KQP4|U3KQP4_HUMAN;tr|U3KQQ1|U3KQQ1_HUMAN	40056000	136390000	28896000	0	38078000	52830000	123310000	49639000	181130000	125370000	0	167000000	88531000	224500000	13758000	49289000	20606000	0	66415000	146180000	91143000	0	0	0	1146600000	331260000	49598000	109580000	22228000	26104000	96934000	289740000	134980000	0	0	0	128570000	0	0	4220600	15885000	33568000	52101000	48762000	462170000	0	266350000	0	69425000
sp|P09110|THIK_HUMAN;tr|C9JDE9|C9JDE9_HUMAN;tr|H7C131|H7C131_HUMAN;tr|H0Y4D4|H0Y4D4_HUMAN;tr|B4DVF4|B4DVF4_HUMAN	25247000	119330000	10336000	0	24647000	66970000	13102000	149360000	25707000	64036000	27739000	158350000	135100000	152130000	44144000	51754000	38261000	16263000	19693000	56440000	56638000	35078000	19698000	43634000	35300000	9718500	37848000	0	8316800	0	8925000	0	21605000	0	0	0	36962000	0	0	0	0	23274000	0	52656000	39505000	22050000	0	0	26759000
sp|P09132|SRP19_HUMAN;tr|A0A087WYR0|A0A087WYR0_HUMAN;tr|A0A2U3TZN1|A0A2U3TZN1_HUMAN;tr|A0A087WWU9|A0A087WWU9_HUMAN;tr|D6RBG4|D6RBG4_HUMAN;tr|A0A2R8Y4M3|A0A2R8Y4M3_HUMAN	49894000	70306000	14856000	0	31396000	54579000	46370000	10889000	23653000	16243000	50299000	0	13153000	10858000	6935300	17912000	0	13940000	0	18974000	28868000	0	0	0	0	11357000	21245000	0	0	16348000	0	0	0	15262000	0	0	0	0	33702000	0	0	22918000	0	0	0	21317000	0	0	0
tr|A0A0A0MRR7|A0A0A0MRR7_HUMAN;sp|P09234|RU1C_HUMAN;tr|Q5TAL2|Q5TAL2_HUMAN	42312000	85589000	0	0	99662000	96217000	68092000	172510000	70957000	147150000	10092000	94365000	228080000	197010000	104940000	0	87771000	20822000	204280000	199430000	131400000	0	0	0	0	0	43377000	0	0	0	0	0	0	0	0	0	126170000	0	0	0	0	0	0	0	0	0	0	0	0
sp|P09238|MMP10_HUMAN;tr|F5GYX7|F5GYX7_HUMAN;sp|P08254|MMP3_HUMAN	0	1907400	124300000	0	0	0	27610000	0	0	0	0	0	8805900	0	4075100	0	0	0	0	0	1446100	0	0	0	0	0	0	0	0	0	0	0	0	0	0	0	0	0	0	0	0	0	0	0	0	0	0	0	0
sp|P09326|CD48_HUMAN;tr|A0A087X1S7|A0A087X1S7_HUMAN	106530000	56232000	62206000	0	58929000	67471000	56802000	90911000	57579000	132150000	76803000	25382000	49823000	89906000	124970000	79241000	44105000	99896000	0	98668000	82364000	0	0	0	0	0	46030000	0	0	0	0	0	0	0	0	0	20363000	0	0	0	0	0	0	0	0	0	0	0	0
sp|P09382|LEG1_HUMAN;tr|F8WEI7|F8WEI7_HUMAN	807390000	1471700000	3124400000	1133500000	345550000	951210000	2566500000	2002200000	2250500000	669220000	456300000	972660000	750080000	1055500000	259300000	2272900000	133050000	784140000	1030800000	1144600000	1559000000	1028000000	1014500000	1701200000	462960000	809030000	1279800000	1941200000	2413600000	1322200000	895390000	1418400000	1293000000	601410000	1208500000	658200000	887390000	1345600000	895580000	761100000	1042700000	1143100000	964950000	506900000	1685100000	480980000	381050000	370630000	1854100000
sp|P09417|DHPR_HUMAN;tr|B7Z415|B7Z415_HUMAN;tr|D6RGG7|D6RGG7_HUMAN;tr|H0Y8F7|H0Y8F7_HUMAN;tr|D6RHJ7|D6RHJ7_HUMAN	198120000	86293000	7451800	27330000	62718000	40195000	134830000	92648000	235290000	56154000	17445000	76408000	61331000	101690000	39492000	8523600	0	56137000	25212000	164030000	20587000	0	0	0	44654000	32344000	8608900	80872000	0	21833000	0	0	33991000	0	0	0	103380000	0	0	35576000	0	7195000	10770000	45693000	43074000	0	56635000	279000000	53680000
sp|P09429|HMGB1_HUMAN;tr|Q5T7C4|Q5T7C4_HUMAN;sp|B2RPK0|HGB1A_HUMAN	515070000	639160000	499900000	183080000	969450000	1655200000	1311800000	1750200000	1626700000	2967900000	302550000	4141800000	2048600000	2988100000	649850000	1383800000	65719000	102590000	1498500000	2197200000	3447300000	328530000	119930000	552110000	683930000	407020000	909110000	516870000	740630000	1013000000	279030000	495610000	543910000	551960000	500350000	177610000	582030000	45451000	647570000	0	165290000	825560000	437760000	918460000	519420000	679680000	29205000	415080000	1329800000
sp|P09455|RET1_HUMAN;tr|A0A0A0MTB9|A0A0A0MTB9_HUMAN;tr|H0YAK8|H0YAK8_HUMAN;tr|A0A0A0MQT0|A0A0A0MQT0_HUMAN	0	0	60248000	0	0	0	10505000	29503000	9959400	15088000	0	11674000	22949000	9134000	0	18231000	0	0	14006000	26824000	0	0	0	0	0	0	0	0	0	0	0	0	0	0	0	0	0	0	0	0	0	0	0	0	0	0	0	0	0
sp|P09467|F16P1_HUMAN;tr|A0A3B3IUC7|A0A3B3IUC7_HUMAN;tr|A0A804HJK9|A0A804HJK9_HUMAN;tr|Q5VZC3|Q5VZC3_HUMAN	27597000	45133000	21538000	19761000	4381800	0	254410000	75894000	94056000	67512000	0	89071000	91245000	52096000	22263000	14450000	2086000	9894100	6368300	36115000	93143000	100100000	0	959410000	40459000	18754000	25753000	11667000	27063000	0	39537000	0	875910000	46241000	0	70849000	26329000	0	17162000	0	23340000	63373000	7141900	3039900	0	0	0	34394000	52480000
sp|P09471|GNAO_HUMAN;tr|H3BTM2|H3BTM2_HUMAN;tr|A0A1W2PP87|A0A1W2PP87_HUMAN;tr|A0A1W2PRJ7|A0A1W2PRJ7_HUMAN;tr|A0A1W2PS82|A0A1W2PS82_HUMAN;tr|A0A1W2PP38|A0A1W2PP38_HUMAN	6440500	0	25808000	0	0	0	0	0	0	0	0	0	0	0	0	8660200	0	0	0	0	0	0	0	0	386390000	42640000	0	0	0	0	0	13338000	0	0	0	0	0	0	0	0	0	0	0	0	0	0	0	0	0
sp|P09486|SPRC_HUMAN;tr|F5GY03|F5GY03_HUMAN;tr|E5RK62|E5RK62_HUMAN	0	13846000	0	27750000	0	0	0	11244000	0	0	0	0	0	0	0	0	0	0	0	0	0	0	0	0	0	0	0	0	0	0	0	0	0	0	0	0	0	0	0	0	0	0	0	0	0	0	0	0	29999000
sp|P09488|GSTM1_HUMAN;tr|E7EWW9|E7EWW9_HUMAN;tr|B9ZVX7|B9ZVX7_HUMAN;tr|H3BQT3|H3BQT3_HUMAN;tr|H3BRM6|H3BRM6_HUMAN	1433000	13027000	0	0	22257000	0	91885000	53655000	53466000	0	0	0	0	62819000	0	0	0	0	0	133770000	127300000	19558000	0	0	0	2232600	14718000	0	5554700	0	646000	8434000	0	0	0	0	3584000	0	0	0	0	0	0	845540000	0	0	0	0	57409000
tr|A0A0S2Z4G6|A0A0S2Z4G6_HUMAN;sp|P09493|TPM1_HUMAN;tr|H0YKP3|H0YKP3_HUMAN;tr|A0A087WTJ7|A0A087WTJ7_HUMAN;tr|D6RGJ6|D6RGJ6_HUMAN;tr|H0YLS7|H0YLS7_HUMAN	0	0	0	0	0	0	61287000	57352000	68961000	52192000	0	63289000	35374000	95413000	0	9408800	0	0	57825000	59666000	34503000	0	0	14555000	0	0	0	0	0	0	0	0	0	0	0	0	0	0	0	0	0	0	0	0	0	0	0	0	0
sp|P09496|CLCA_HUMAN;tr|C9J8P9|C9J8P9_HUMAN	0	4057900	0	0	107060000	0	150990000	189130000	11823000	128540000	0	182730000	86618000	42275000	0	0	0	0	178840000	92535000	90474000	0	0	32692000	225640000	102140000	82330000	52495000	107070000	0	140320000	0	0	0	0	0	33701000	0	101680000	0	0	48386000	47376000	72939000	24042000	15861000	23247000	0	0
sp|P09497|CLCB_HUMAN;tr|H0Y9Q6|H0Y9Q6_HUMAN;tr|D6RJD1|D6RJD1_HUMAN	178450000	0	193640000	169360000	332140000	253070000	64256000	113260000	26933000	112950000	0	69833000	44294000	97236000	88355000	126300000	0	0	87351000	38068000	59472000	0	0	0	148530000	0	51038000	142720000	76965000	70491000	89598000	55651000	43704000	0	0	0	78121000	0	0	0	0	0	0	39608000	0	0	36334000	0	59575000
sp|P09525|ANXA4_HUMAN;tr|Q6P452|Q6P452_HUMAN;tr|B4E1S2|B4E1S2_HUMAN	348670000	399560000	345650000	181020000	217680000	211080000	263730000	603670000	315690000	314310000	244480000	430100000	338500000	466590000	299350000	522320000	75863000	146050000	312070000	308910000	660300000	211970000	22051000	138770000	229690000	321760000	261130000	357050000	354420000	294220000	179280000	27801000	295680000	76111000	14429000	97179000	457500000	23221000	398140000	14263000	275710000	172410000	190420000	666760000	249570000	301530000	490730000	52779000	227430000
sp|P09529|INHBB_HUMAN	0	0	0	0	0	0	0	0	0	0	0	0	0	0	0	0	0	0	0	0	0	0	0	0	0	0	0	0	0	0	0	0	0	0	0	0	0	0	0	0	0	0	0	0	0	0	0	0	0
sp|P09543|CN37_HUMAN;tr|K7ERC4|K7ERC4_HUMAN;tr|C9K0L8|C9K0L8_HUMAN;tr|K7ERZ0|K7ERZ0_HUMAN;tr|K7EN66|K7EN66_HUMAN	77046000	71009000	34394000	0	35742000	93644000	53047000	39491000	54096000	41793000	100950000	85626000	24429000	84793000	66593000	131430000	8930800	38566000	53418000	54066000	101040000	0	0	0	368170000	9736700	82334000	0	11148000	0	0	0	0	0	0	29525000	110770000	134230000	0	0	19317000	44833000	0	0	18250000	22373000	0	0	27916000
tr|J3QLM0|J3QLM0_HUMAN;sp|P09564|CD7_HUMAN	13695000	48750000	0	0	0	0	15495000	10772000	12834000	21992000	0	0	0	17097000	61551000	0	0	0	0	0	0	0	0	0	0	0	0	0	0	0	0	0	0	0	0	0	0	0	0	0	0	0	0	0	0	0	0	0	0
sp|P09601|HMOX1_HUMAN;tr|A0A7I2V3I1|A0A7I2V3I1_HUMAN;tr|B1AHA8|B1AHA8_HUMAN;tr|A0A7I2V277|A0A7I2V277_HUMAN;tr|A0A7I2V3M0|A0A7I2V3M0_HUMAN	48066000	56575000	11043000	0	59073000	78117000	120580000	89543000	20785000	15969000	39637000	54365000	41982000	60520000	37946000	96270000	51740000	44106000	27935000	48634000	30207000	16165000	0	0	18411000	38580000	0	11835000	49490000	0	16030000	24216000	46502000	0	0	0	0	0	0	0	0	0	0	0	0	0	0	0	0
sp|P09619|PGFRB_HUMAN;tr|E5RJ14|E5RJ14_HUMAN;tr|E5RH16|E5RH16_HUMAN;tr|E5RII0|E5RII0_HUMAN	29487000	690630000	152820000	35612000	0	0	0	4772500	108050000	16882000	47573000	0	0	0	0	624900000	0	0	0	0	0	0	0	0	0	0	0	0	0	0	0	0	0	0	0	0	0	0	0	0	0	0	0	0	0	0	0	0	0
sp|P09622|DLDH_HUMAN;tr|E9PEX6|E9PEX6_HUMAN;tr|F8WDM5|F8WDM5_HUMAN;tr|A0A1W2PR83|A0A1W2PR83_HUMAN;tr|F2Z2E3|F2Z2E3_HUMAN	179550000	408310000	188110000	89488000	250000000	198840000	613040000	493160000	185650000	397020000	60949000	557710000	495640000	287450000	184290000	141780000	124500000	142110000	192630000	230360000	362180000	0	0	65439000	70199000	276070000	185920000	34445000	56219000	30392000	104100000	0	79860000	102630000	0	59504000	124890000	0	39591000	23555000	29071000	59985000	91267000	117000000	33637000	10594000	0	0	66984000
sp|P09661|RU2A_HUMAN;tr|H0YMA0|H0YMA0_HUMAN;tr|H0YKK0|H0YKK0_HUMAN;tr|H0YLR3|H0YLR3_HUMAN	90441000	113670000	68400000	32857000	137310000	203020000	77387000	105780000	87959000	118890000	97263000	95149000	78484000	225080000	75025000	124360000	0	136590000	31684000	70725000	89689000	125460000	17957000	96678000	95396000	143670000	117740000	100380000	97891000	145340000	109090000	129290000	70501000	156150000	0	50085000	120730000	60946000	98176000	0	43509000	92295000	140940000	130910000	149330000	133460000	195280000	0	90809000
tr|E9PKT6|E9PKT6_HUMAN;tr|A0A087X0D5|A0A087X0D5_HUMAN;sp|P09668|CATH_HUMAN;tr|A0A7I2V673|A0A7I2V673_HUMAN;tr|A0A7I2YQX6|A0A7I2YQX6_HUMAN;tr|A0A7I2V3E8|A0A7I2V3E8_HUMAN;tr|A0A7I2V4X5|A0A7I2V4X5_HUMAN;tr|A0A7I2V2L7|A0A7I2V2L7_HUMAN;tr|A0A7I2YQ92|A0A7I2YQ92_HUMAN;tr|A0A7I2V3T9|A0A7I2V3T9_HUMAN;tr|A0A7I2V314|A0A7I2V314_HUMAN;tr|A0A7I2V439|A0A7I2V439_HUMAN;tr|A0A7I2V2E4|A0A7I2V2E4_HUMAN;tr|A0A7I2YQH4|…	46039000	92436000	28708000	0	11879000	130400000	319490000	128730000	333800000	107140000	10991000	171420000	58429000	341510000	13598000	99090000	0	2705500	17188000	128780000	156600000	0	0	0	0	0	0	0	0	0	0	0	0	0	0	0	5300800	0	0	0	0	0	0	0	0	0	0	0	0
sp|P09669|COX6C_HUMAN	161060000	196070000	14806000	134220000	262250000	296650000	151020000	102450000	160630000	125400000	0	86587000	15525000	36358000	302430000	326440000	0	461700000	38565000	63435000	82904000	0	0	0	0	0	0	0	0	0	0	0	0	0	0	236700000	0	0	0	0	0	10508000	0	0	0	89457000	0	0	77703000
sp|P09758|TACD2_HUMAN	51354000	26313000	146490000	15206000	135050000	130040000	182450000	55946000	88010000	22152000	54900000	150560000	45999000	23264000	50045000	85934000	42146000	52366000	0	87871000	135860000	0	0	0	16185000	57747000	25694000	22873000	0	8577300	0	0	10582000	0	0	66901000	11630000	0	0	0	0	0	0	10641000	0	0	0	0	0
sp|P09769|FGR_HUMAN;tr|Q5TGY6|Q5TGY6_HUMAN	199830000	35548000	0	0	18630000	19625000	0	0	0	0	0	0	0	0	34062000	12870000	0	37422000	0	0	0	0	0	0	0	0	0	0	0	0	0	0	0	0	0	0	0	0	0	0	0	0	0	0	0	0	0	0	0
tr|A0A087X232|A0A087X232_HUMAN;sp|P09871|C1S_HUMAN;tr|F8WCZ6|F8WCZ6_HUMAN;tr|H0Y5D1|H0Y5D1_HUMAN;tr|F5H7T4|F5H7T4_HUMAN;tr|B5MCV4|B5MCV4_HUMAN	20528000	16050000	27467000	11712000	16205000	16110000	38811000	15154000	89496000	60978000	15095000	0	27588000	9361300	24585000	9560000	0	23120000	0	0	8928200	0	0	0	0	0	0	0	0	0	0	0	0	0	0	0	0	0	0	0	0	0	0	0	0	0	0	0	0
sp|P09874|PARP1_HUMAN;tr|A0A7I2V3E1|A0A7I2V3E1_HUMAN;tr|A0A7I2V625|A0A7I2V625_HUMAN;tr|A0A7I2V5E9|A0A7I2V5E9_HUMAN;tr|A0A7I2V384|A0A7I2V384_HUMAN	327580000	621080000	160210000	37872000	486820000	734770000	208540000	901380000	273830000	615550000	519120000	1135800000	629100000	1045800000	293060000	575660000	316420000	386960000	311560000	441830000	588870000	0	0	138990000	103770000	222080000	231980000	237670000	166790000	152650000	244990000	34755000	141460000	306300000	90001000	83201000	263890000	68979000	154880000	109720000	30335000	180200000	151150000	160370000	156900000	147310000	177650000	261020000	211160000
tr|A0A7P0T8B3|A0A7P0T8B3_HUMAN;sp|P09913|IFIT2_HUMAN;tr|A0A7P0TAT2|A0A7P0TAT2_HUMAN;tr|A0A087X279|A0A087X279_HUMAN	0	4752400	0	0	0	0	0	8057400	0	0	0	0	0	20871000	0	0	0	0	0	0	15358000	0	0	0	0	0	66626000	0	0	0	0	0	0	0	0	0	0	0	0	0	0	0	0	0	0	38840000	0	0	24890000
sp|P09914|IFIT1_HUMAN	19939000	0	0	0	0	0	0	0	33621000	19168000	0	0	0	8968700	42875000	17934000	0	0	0	0	141010000	0	0	0	0	0	102010000	0	16358000	0	0	0	0	0	0	0	40605000	0	0	0	0	20475000	37030000	53192000	0	30515000	128400000	0	90999000
sp|P09917|LOX5_HUMAN;tr|A0A087X109|A0A087X109_HUMAN	38526000	68008000	5973600	0	50517000	98648000	3374500	93489000	1464700	46765000	23224000	13588000	45944000	129540000	54609000	97745000	0	29200000	0	3205300	68383000	0	0	0	3953800	0	12059000	0	0	0	0	0	0	0	0	0	8585600	0	0	0	6629700	0	0	5298000	0	0	22430000	0	0
sp|P09936|UCHL1_HUMAN;tr|D6RE83|D6RE83_HUMAN;tr|D6R956|D6R956_HUMAN;tr|D6R974|D6R974_HUMAN;tr|D6RF53|D6RF53_HUMAN	27954000	33384000	8882500	0	0	0	57629000	18993000	79508000	37169000	16718000	17354000	14309000	34865000	22037000	16413000	0	0	18795000	11594000	27084000	0	0	0	0	0	0	0	0	0	0	0	0	0	0	0	0	0	0	0	0	0	0	0	0	0	0	0	0
sp|P09960|LKHA4_HUMAN;tr|B4DEH5|B4DEH5_HUMAN	172830000	419900000	30796000	26942000	341710000	59666000	682690000	599840000	402880000	672710000	75781000	923020000	723560000	742660000	177920000	57000000	0	30783000	302250000	402830000	864560000	43367000	1431300	23837000	66862000	41225000	121450000	26109000	51241000	23418000	11271000	22824000	32422000	122710000	0	81707000	83021000	0	0	0	3086400	14733000	0	45339000	0	2291000	7632300	0	102210000
sp|P09972|ALDOC_HUMAN;tr|A8MVZ9|A8MVZ9_HUMAN;tr|J3KSV6|J3KSV6_HUMAN;tr|J3QKP5|J3QKP5_HUMAN;tr|C9J8F3|C9J8F3_HUMAN;tr|K7EKH5|K7EKH5_HUMAN;tr|J3QKK1|J3QKK1_HUMAN	82914000	80559000	21944000	40136000	87930000	22123000	687280000	539250000	688860000	581000000	48520000	788470000	411390000	1158400000	68808000	13464000	101880000	7867000	349510000	745310000	411160000	104960000	34785000	195700000	706410000	172430000	140130000	99925000	127660000	174680000	67045000	239690000	187110000	194010000	0	118340000	98847000	50420000	100790000	165940000	65770000	153670000	180930000	113250000	130810000	180080000	20685000	0	93099000
sp|P0C0L4|CO4A_HUMAN	196140000	139070000	388740000	354500000	270290000	94233000	205320000	480430000	462350000	493670000	76130000	191770000	911210000	213570000	597560000	203920000	235680000	139420000	141960000	144770000	129570000	133080000	374400000	88933000	40925000	98889000	139560000	345610000	5640800	147070000	165970000	388350000	251220000	106710000	0	30658000	46343000	131410000	70993000	0	1358900000	62762000	549740000	102190000	89645000	79954000	53355000	0	227830000
sp|Q71UI9|H2AV_HUMAN;sp|P0C0S5|H2AZ_HUMAN;tr|C9J0D1|C9J0D1_HUMAN;tr|A0A494C189|A0A494C189_HUMAN;tr|C9J386|C9J386_HUMAN	11494000	43008000	0	9046700	83010000	516500000	352850000	442460000	254570000	362890000	0	674500000	198160000	655570000	0	195960000	0	41414000	343770000	308380000	245900000	836490000	425800000	742100000	1664900000	1329500000	1978000000	636380000	1034500000	1080400000	784110000	868590000	1019900000	1524300000	1282900000	1041400000	1171300000	781700000	1667800000	1510600000	386420000	1366800000	954780000	1663100000	1131600000	1588200000	1080300000	352360000	951860000
sp|Q99878|H2A1J_HUMAN;sp|Q96KK5|H2A1H_HUMAN;sp|P0C0S8|H2A1_HUMAN;sp|Q9BTM1|H2AJ_HUMAN;sp|P20671|H2A1D_HUMAN;tr|A0A0U1RR32|A0A0U1RR32_HUMAN;tr|A0A0U1RRH7|A0A0U1RRH7_HUMAN;tr|H0YFX9|H0YFX9_HUMAN;tr|A0A3B3IS11|A0A3B3IS11_HUMAN	1734400000	3624400000	568410000	994750000	11070000000	6121200000	5359500000	22008000000	7793300000	12620000000	6989400000	13859000000	16341000000	15526000000	5553900000	20531000000	13292000000	10286000000	24644000000	26100000000	17706000000	19205000000	18669000000	40863000000	33081000000	25901000000	46956000000	36084000000	28418000000	27776000000	30143000000	29956000000	35664000000	41073000000	21467000000	23334000000	34852000000	35378000000	28933000000	92592000000	27236000000	41660000000	45303000000	51284000000	61875000000	48978000000	65343000000	51815000000	33442000000
sp|P0C7T5|ATX1L_HUMAN	0	0	0	0	0	0	0	0	0	29089000	0	0	0	0	0	5779700	0	0	0	0	0	0	0	0	0	0	0	0	0	0	0	0	0	0	0	0	0	0	0	0	0	0	0	0	0	0	0	0	0
sp|P0C869|PA24B_HUMAN	0	0	0	0	0	0	0	0	0	0	0	0	0	0	0	0	0	0	0	0	0	0	0	0	0	0	0	0	0	0	0	0	0	0	0	0	0	0	0	0	0	0	0	0	0	0	0	0	0
sp|P0C870|JMJD7_HUMAN;tr|B5MC20|B5MC20_HUMAN;tr|H0Y9G9|H0Y9G9_HUMAN	0	0	0	0	0	0	0	0	0	0	0	0	0	0	0	0	0	0	0	0	0	0	0	0	0	0	0	0	0	0	0	0	0	0	0	0	0	0	0	0	0	0	0	0	0	0	0	0	0
sp|P0CG12|DERPC_HUMAN	11714000	42961000	0	0	29903000	24205000	0	1973200	0	24597000	0	0	0	6977900	25809000	8053700	7630700	19282000	0	0	15384000	0	0	0	0	0	0	0	0	0	0	0	0	0	0	0	0	0	0	0	0	0	0	0	0	0	0	0	0
tr|Q6ICJ4|Q6ICJ4_HUMAN;tr|A0A087WY67|A0A087WY67_HUMAN;sp|P0CG30|GSTT2_HUMAN;sp|P0CG29|GST2_HUMAN	0	0	17032000	0	0	0	0	29055000	0	0	0	0	0	0	0	0	0	0	0	0	0	0	0	0	0	0	0	0	0	0	0	0	0	0	0	0	0	0	0	0	0	0	0	0	0	0	0	0	0
sp|P0CJ78|ZN865_HUMAN	0	0	0	0	0	0	0	0	0	0	0	0	0	0	0	0	0	0	0	0	0	0	0	0	0	0	0	0	0	0	0	0	0	0	0	0	0	0	0	0	0	0	0	0	0	0	0	0	0
sp|P0DJI8|SAA1_HUMAN;tr|E9PQD6|E9PQD6_HUMAN	0	0	0	0	0	0	0	7374100	0	16853000	0	0	15592000	4231100	0	0	0	0	0	0	0	0	0	0	0	0	0	0	0	0	0	0	0	0	0	0	0	0	0	0	0	0	0	0	0	0	0	0	88483000
sp|P0DJI9|SAA2_HUMAN;tr|A0A3B3ISW8|A0A3B3ISW8_HUMAN;tr|E9PR14|E9PR14_HUMAN;tr|G3V1D9|G3V1D9_HUMAN	0	0	0	0	0	0	0	0	0	0	0	0	0	0	0	0	0	0	0	0	0	0	0	0	0	0	0	0	0	0	0	0	0	0	12673000	0	0	0	0	0	0	0	11875000	0	0	0	0	0	119190000
sp|P0DMN0|ST1A4_HUMAN;sp|P0DMM9|ST1A3_HUMAN;tr|A0A0A6YYL2|A0A0A6YYL2_HUMAN;tr|H3BPL6|H3BPL6_HUMAN;tr|H3BNY7|H3BNY7_HUMAN;tr|H3BRT0|H3BRT0_HUMAN	58601000	84170000	5708100	0	32018000	33426000	84209000	38511000	145580000	132260000	63147000	70317000	110520000	94087000	49499000	9775200	0	26012000	58590000	75837000	90178000	0	0	0	0	28195000	32226000	0	0	0	0	0	0	0	0	0	28952000	0	0	0	0	0	0	0	0	0	0	0	0
sp|P0DMV9|HS71B_HUMAN;sp|P0DMV8|HS71A_HUMAN;tr|A0A0G2JIW1|A0A0G2JIW1_HUMAN;tr|V9GZ37|V9GZ37_HUMAN	768650000	663800000	500640000	196770000	522270000	721660000	820800000	817340000	825700000	509310000	286120000	594640000	837580000	851720000	593060000	533500000	514530000	410330000	479860000	735440000	520210000	298160000	266310000	349650000	662150000	2447100000	3363400000	1226900000	857360000	854980000	505410000	455220000	998960000	670510000	986620000	784700000	1556500000	322440000	1947800000	676710000	590970000	758120000	553450000	660510000	542240000	497230000	657790000	73761000	1285800000
sp|P0DOY2|IGLC2_HUMAN;sp|P0CF74|IGLC6_HUMAN	1278000000	13642000	1237400000	2826200000	1092600000	981950000	2332800000	1100600000	1175100000	929350000	699160000	665920000	1555000000	423530000	461310000	443620000	0	852490000	1053300000	1080300000	828670000	1891800000	3296300000	877910000	527710000	639890000	738140000	647840000	530560000	693500000	1370700000	1201100000	560000000	529560000	514120000	883060000	376060000	370090000	1137000000	258480000	1143200000	2879600000	954660000	417940000	957580000	912660000	327520000	28298000	599200000
sp|P0DOY3|IGLC3_HUMAN	0	0	0	0	0	0	46781000	0	0	0	0	0	0	0	0	0	0	0	0	0	0	0	0	24408000	5169200	0	0	60485000	6976500	0	0	0	6441800	0	0	0	0	0	0	0	0	0	0	0	0	0	0	0	23265000
sp|P0DP25|CALM3_HUMAN;sp|P0DP24|CALM2_HUMAN;sp|P0DP23|CALM1_HUMAN;tr|E7EMB3|E7EMB3_HUMAN;tr|Q96HY3|Q96HY3_HUMAN;tr|G3V361|G3V361_HUMAN;tr|A0A590UJI2|A0A590UJI2_HUMAN;tr|M0QZ52|M0QZ52_HUMAN;tr|F8WBR5|F8WBR5_HUMAN;tr|G3V479|G3V479_HUMAN;tr|A0A590UJC0|A0A590UJC0_HUMAN;tr|G3V226|G3V226_HUMAN	136140000	365800000	271810000	0	121100000	12760000	3029900000	2315600000	2388700000	3162300000	151700000	2897000000	2302500000	3209700000	163370000	85422000	0	30212000	2019300000	1999500000	2028700000	4238000000	1609200000	820080000	1857600000	885200000	847000000	444040000	771010000	981130000	603730000	1063200000	611980000	570550000	786580000	757550000	1258600000	1419000000	848310000	3366700000	241160000	668080000	936120000	989390000	977260000	686670000	1078500000	131720000	824150000
sp|P0DPA2|VSIG8_HUMAN	0	0	0	0	0	0	0	0	0	0	0	0	0	0	0	0	0	0	0	0	0	0	0	0	0	0	0	0	0	0	0	0	0	0	0	0	0	0	0	0	0	0	0	0	0	0	0	0	0
tr|A0A0R4J2F3|A0A0R4J2F3_HUMAN;sp|P0DPB6|RPAC2_HUMAN	0	17243000	0	0	0	0	0	0	0	0	0	0	0	0	11602000	0	5865400	0	0	0	0	0	0	0	0	0	0	0	0	0	0	0	0	0	0	0	0	0	0	0	0	0	0	0	0	0	0	0	0
sp|P0DUB6|AMY1A_HUMAN;sp|P0DTE8|AMY1C_HUMAN;sp|P0DTE7|AMY1B_HUMAN;tr|A0A804HHZ3|A0A804HHZ3_HUMAN;sp|P19961|AMY2B_HUMAN;sp|P04746|AMYP_HUMAN;tr|C9JWK7|C9JWK7_HUMAN;tr|C9J2Z5|C9J2Z5_HUMAN;tr|Q5T084|Q5T084_HUMAN;tr|H7BZQ8|H7BZQ8_HUMAN	0	0	0	0	0	0	0	0	0	5432300	0	16873000	19342000	0	0	0	0	0	0	0	0	0	0	0	0	0	0	0	0	0	0	0	0	0	0	30927000	0	0	0	0	0	0	0	0	0	0	0	0	0
sp|P0DTU4|TRBR2_HUMAN;sp|P01850|TRBC1_HUMAN;tr|A0A5H1ZRT1|A0A5H1ZRT1_HUMAN;sp|A0A5B9|TRBC2_HUMAN;tr|A0A5H1ZRR3|A0A5H1ZRR3_HUMAN;tr|A0A0G2JMB4|A0A0G2JMB4_HUMAN	0	24683000	0	0	0	22926000	26883000	25891000	53106000	23886000	0	25106000	0	9533200	26265000	18444000	0	0	0	18042000	11921000	0	0	0	0	0	0	0	0	0	0	0	0	0	0	0	0	0	0	0	0	0	0	0	0	0	0	0	0
sp|P10109|ADX_HUMAN	0	14572000	0	0	32887000	26428000	0	0	0	0	0	0	0	0	8192000	0	0	24895000	0	0	0	0	0	0	0	0	0	0	0	0	0	0	0	0	0	0	0	0	0	0	0	0	0	0	0	0	0	0	0
sp|P10114|RAP2A_HUMAN	0	0	0	0	0	0	0	0	0	0	0	0	0	0	0	0	0	0	0	0	0	0	0	0	0	0	0	0	0	0	0	0	0	0	0	0	0	0	0	0	0	0	0	0	0	0	0	0	0
sp|P10124|SRGN_HUMAN	0	10450000	0	0	0	0	8414100	13057000	0	35540000	0	13024000	12550000	0	0	0	0	0	0	0	0	0	0	0	0	0	0	0	0	0	0	0	0	0	0	0	0	0	0	0	0	0	0	0	0	0	0	0	0
sp|P10153|RNAS2_HUMAN	0	120050000	197600000	95012000	0	0	475990000	41024000	87476000	10377000	0	14180000	3647900	183120000	0	8622400	6986200	14611000	16015000	4773100	68888000	22303000	149210000	87140000	0	0	0	0	0	0	116790000	0	453470000	0	0	0	0	0	0	0	23998000	0	58754000	925380000	35179000	14004000	0	0	28293000
sp|P10155|RO60_HUMAN;tr|G5E9R9|G5E9R9_HUMAN;tr|D6RDN1|D6RDN1_HUMAN	98445000	70976000	68131000	9994200	45391000	39272000	192520000	98670000	106350000	93199000	69025000	125060000	140960000	134460000	91395000	79916000	34491000	5443200	20106000	133350000	103490000	0	0	0	0	0	34241000	0	0	0	0	0	0	0	0	0	0	0	0	0	0	0	0	28762000	0	0	4384200	0	0
sp|P10253|LYAG_HUMAN;tr|I3L3L3|I3L3L3_HUMAN;tr|I3L0S5|I3L0S5_HUMAN;tr|I3L2V9|I3L2V9_HUMAN	72366000	137210000	176120000	0	101060000	102680000	391310000	104860000	140820000	82169000	0	33245000	30996000	87481000	35031000	57333000	0	65471000	27419000	47453000	40881000	99300000	0	0	7428000	35608000	51624000	109970000	0	0	0	0	0	0	0	0	109240000	0	0	0	0	0	0	18913000	65021000	0	30246000	0	74521000
sp|P10301|RRAS_HUMAN	60998000	31117000	42282000	61235000	37616000	67810000	70459000	88613000	183610000	39434000	34749000	50828000	41792000	19967000	42678000	106360000	17063000	83694000	13209000	34328000	59627000	0	0	0	0	0	0	0	0	0	0	0	0	0	0	0	0	0	0	0	0	0	0	0	0	0	0	0	0
sp|P10398|ARAF_HUMAN	16479000	38276000	0	0	1964100	18271000	0	15468000	0	12588000	0	18701000	24328000	30790000	29335000	13505000	17039000	0	0	0	9234600	0	0	0	0	0	0	0	0	0	0	0	0	0	0	0	0	0	0	0	0	0	0	0	0	0	0	0	0
sp|P10412|H14_HUMAN;sp|P22492|H1T_HUMAN	2544000000	1078500000	6919500000	32031000000	2528600000	19962000000	1959300000	6758300000	1643200000	6962600000	7570800000	4513700000	3425900000	1325900000	6821400000	8447400000	188290000	1809600000	6853900000	8609200000	5712600000	11002000000	6145600000	14306000000	13344000000	13380000000	11328000000	13250000000	9897100000	10948000000	12956000000	14775000000	12114000000	13516000000	14015000000	10927000000	8307300000	9664800000	17797000000	9059700000	3301300000	9082700000	10520000000	9069800000	9407700000	10986000000	16542000000	13699000000	11276000000
tr|A0A7I2V3S7|A0A7I2V3S7_HUMAN;sp|P10415|BCL2_HUMAN;tr|A0A7I2V5Q7|A0A7I2V5Q7_HUMAN	0	28753000	0	0	0	24787000	0	38274000	0	0	0	27614000	56456000	19117000	39791000	26140000	0	58521000	0	0	0	0	0	0	32507000	0	0	53738000	0	20547000	0	0	0	0	0	0	41753000	0	24496000	0	0	0	0	18531000	0	0	0	0	0
tr|A0A7P0TAG1|A0A7P0TAG1_HUMAN;tr|A0A7P0TAX2|A0A7P0TAX2_HUMAN;tr|A0A7P0TBE2|A0A7P0TBE2_HUMAN;sp|P10515|ODP2_HUMAN;tr|A0A7P0Z4G4|A0A7P0Z4G4_HUMAN;tr|A0A7P0T997|A0A7P0T997_HUMAN;tr|H0YDD4|H0YDD4_HUMAN;tr|E9PEJ4|E9PEJ4_HUMAN;tr|A0A7P0TBK2|A0A7P0TBK2_HUMAN;tr|A0A7P0TA47|A0A7P0TA47_HUMAN;tr|A0A7P0Z423|A0A7P0Z423_HUMAN;tr|A0A7P0T9N8|A0A7P0T9N8_HUMAN;tr|A0A7P0Z459|A0A7P0Z459_HUMAN	121520000	61297000	86553000	0	123670000	168460000	32190000	118560000	52985000	85011000	14212000	119630000	158920000	177930000	115810000	116950000	18954000	109850000	31046000	80665000	43725000	0	0	23625000	20503000	33605000	29540000	0	0	0	0	0	0	0	0	0	13369000	0	17677000	0	0	6921300	0	0	0	0	0	0	0
tr|H0Y6Z7|H0Y6Z7_HUMAN;sp|P10586|PTPRF_HUMAN;tr|H0Y4H1|H0Y4H1_HUMAN;tr|H0Y7Z9|H0Y7Z9_HUMAN;tr|H0Y380|H0Y380_HUMAN	0	0	0	0	0	9679600	0	0	0	0	0	0	3138600	0	0	10416000	0	12615000	0	0	0	0	0	0	0	0	0	0	0	0	0	0	0	0	0	0	0	0	0	0	0	0	0	0	0	0	0	0	0
sp|P10606|COX5B_HUMAN	280110000	117050000	218040000	103320000	250520000	407490000	737640000	223190000	615410000	271070000	86986000	273110000	327750000	544610000	272680000	409570000	0	198350000	319040000	296090000	204360000	486380000	64852000	296870000	524750000	489340000	276410000	225520000	216840000	149460000	150210000	435560000	78884000	281950000	0	367180000	49704000	0	442650000	0	32080000	307680000	53231000	371800000	221650000	182760000	246050000	0	44606000
tr|A0A7I2V4K5|A0A7I2V4K5_HUMAN;sp|P10619|PPGB_HUMAN;tr|X6R5C5|X6R5C5_HUMAN;tr|X6R8A1|X6R8A1_HUMAN;tr|A0A7I2V4D1|A0A7I2V4D1_HUMAN;tr|A0A7I2YQT8|A0A7I2YQT8_HUMAN;tr|A0A7I2V3B2|A0A7I2V3B2_HUMAN;tr|Q5JZH0|Q5JZH0_HUMAN;tr|A0A7I2V4R8|A0A7I2V4R8_HUMAN;tr|U3KQ41|U3KQ41_HUMAN;tr|A0A7I2V3M2|A0A7I2V3M2_HUMAN;tr|A0A7I2V4Q9|A0A7I2V4Q9_HUMAN;tr|U3KQU6|U3KQU6_HUMAN;tr|A0A7I2V2E2|A0A7I2V2E2_HUMAN	0	9863700	0	0	44463000	0	129670000	44886000	40510000	36798000	31302000	42022000	29479000	47443000	0	0	0	0	33773000	31304000	31223000	0	0	0	0	0	65663000	0	0	0	0	0	0	0	0	0	26096000	0	0	4101500	0	10984000	0	123610000	0	0	0	0	0
tr|F5H7F6|F5H7F6_HUMAN;tr|F5H6X2|F5H6X2_HUMAN;sp|P10620|MGST1_HUMAN	0	0	38965000	0	0	0	0	0	0	0	0	0	0	0	18315000	14634000	0	0	0	0	0	0	0	0	0	0	0	0	0	0	0	0	0	0	0	0	0	0	0	0	0	0	0	0	0	0	0	0	0
sp|P10643|CO7_HUMAN	0	9930500	26863000	0	0	0	0	10695000	51408000	0	0	0	67984000	6082800	0	17943000	26187000	0	9035600	12714000	10726000	0	0	0	0	0	0	0	0	0	0	0	0	0	0	0	0	0	0	0	92977000	0	0	0	0	0	0	0	0
sp|P10644|KAP0_HUMAN;tr|K7EPB2|K7EPB2_HUMAN;tr|K7EM13|K7EM13_HUMAN;tr|K7EIE5|K7EIE5_HUMAN;tr|K7EID3|K7EID3_HUMAN;tr|K7EJ40|K7EJ40_HUMAN;tr|K7EK41|K7EK41_HUMAN;tr|K7EMZ6|K7EMZ6_HUMAN;tr|K7EKR1|K7EKR1_HUMAN;tr|K7EPR5|K7EPR5_HUMAN;tr|K7EQK3|K7EQK3_HUMAN;tr|K7EMU2|K7EMU2_HUMAN	43061000	142500000	5103200	0	23872000	12226000	226990000	87095000	230900000	298640000	11505000	245240000	192420000	539580000	46811000	15674000	24874000	0	63459000	231280000	118780000	0	0	0	8897700	8597900	53515000	0	0	0	0	0	0	0	0	0	32752000	0	0	8667100	36255000	65468000	15696000	5757400	0	17570000	4133800	0	31839000
sp|P10746|HEM4_HUMAN;tr|A0A3B3ISM6|A0A3B3ISM6_HUMAN;tr|A0A087WUV7|A0A087WUV7_HUMAN;tr|A0A3B3IUC8|A0A3B3IUC8_HUMAN;tr|A0A3B3ISX6|A0A3B3ISX6_HUMAN;tr|A0A3B3IS76|A0A3B3IS76_HUMAN;tr|A0A3B3ISL9|A0A3B3ISL9_HUMAN;tr|Q5T3L9|Q5T3L9_HUMAN;tr|A0A3B3ITJ2|A0A3B3ITJ2_HUMAN	0	0	0	0	0	0	0	0	0	0	0	0	0	0	0	0	0	0	0	0	0	0	0	0	0	0	0	0	0	0	0	0	0	0	0	0	0	0	0	0	0	0	0	0	0	0	0	0	0
sp|P10768|ESTD_HUMAN;tr|U3KQT1|U3KQT1_HUMAN;tr|X6RA14|X6RA14_HUMAN;tr|H7BZT7|H7BZT7_HUMAN	147970000	190720000	38922000	0	116660000	39646000	229210000	394830000	304990000	447060000	34878000	323880000	522580000	801740000	118960000	39062000	0	12992000	137830000	319080000	232780000	0	0	0	0	7452700	100610000	11998000	52351000	0	0	0	0	0	16555000	0	4382900	0	9072500	514250	5695400	6126500	9847400	11078000	7120400	32368000	0	0	25457000
sp|P10809|CH60_HUMAN;tr|A0A7I2V599|A0A7I2V599_HUMAN;tr|A0A7I2V2X6|A0A7I2V2X6_HUMAN;tr|A0A7I2YQK6|A0A7I2YQK6_HUMAN;tr|A0A7I2V5M1|A0A7I2V5M1_HUMAN;tr|A0A7I2V5K3|A0A7I2V5K3_HUMAN;tr|A0A7I2YQ71|A0A7I2YQ71_HUMAN;tr|A0A7I2V369|A0A7I2V369_HUMAN;tr|E7ESH4|E7ESH4_HUMAN;tr|E7EXB4|E7EXB4_HUMAN;tr|C9JL25|C9JL25_HUMAN;tr|C9JL19|C9JL19_HUMAN;tr|C9JCQ4|C9JCQ4_HUMAN;tr|C9J0S9|C9J0S9_HUMAN	1038200000	786090000	387190000	292370000	888770000	884700000	1387600000	1455200000	1112800000	1493100000	789500000	1416000000	1005700000	1420200000	590410000	1058100000	107240000	820730000	1018900000	1070200000	935930000	232270000	170240000	546830000	791570000	824520000	1486700000	476390000	722520000	869430000	408990000	664490000	571320000	1198800000	1065500000	284480000	1588700000	585860000	757430000	1383200000	874000000	760380000	900720000	975080000	600170000	621690000	799740000	622370000	713750000
sp|P10909|CLUS_HUMAN;tr|H0YLK8|H0YLK8_HUMAN;tr|E7ERK6|E7ERK6_HUMAN;tr|H0YC35|H0YC35_HUMAN;tr|E7ETB4|E7ETB4_HUMAN;tr|E5RJZ5|E5RJZ5_HUMAN;tr|E5RG36|E5RG36_HUMAN;tr|E5RGB0|E5RGB0_HUMAN;tr|E5RH61|E5RH61_HUMAN;tr|H0YAS8|H0YAS8_HUMAN	527460000	385550000	715190000	967390000	362620000	373630000	204920000	427980000	489710000	555750000	308360000	338030000	688430000	415030000	286330000	789690000	327810000	691400000	392200000	271680000	174350000	241640000	408370000	379410000	100060000	170210000	55459000	697020000	121450000	303190000	746010000	250130000	191740000	233850000	247680000	152120000	336210000	684070000	24669000	0	5557100000	14477000	289400000	166520000	192240000	233270000	1313100000	0	223200000
tr|A0A590UJU8|A0A590UJU8_HUMAN;sp|P10916|MLRV_HUMAN;tr|G3V1V8|G3V1V8_HUMAN;tr|A0A2R8YDI2|A0A2R8YDI2_HUMAN;sp|Q9BUA6|MYL10_HUMAN	0	0	0	0	0	0	0	0	0	39087000	0	0	0	0	0	0	0	0	0	0	0	0	0	0	0	0	0	0	24202000	0	0	0	0	0	0	0	0	0	0	0	0	0	0	0	0	0	0	0	0
sp|P11021|BIP_HUMAN;tr|A0A7P0TB36|A0A7P0TB36_HUMAN;tr|A0A7P0TAI0|A0A7P0TAI0_HUMAN	1593000000	1940100000	1442600000	775050000	1239000000	932490000	4696700000	1343600000	2809600000	1644900000	1240600000	1718900000	1632600000	2249100000	1085700000	1299000000	771960000	877390000	1328000000	1253200000	1886900000	641420000	801240000	1952400000	1779500000	1103000000	1053700000	892200000	1164100000	1055700000	2642100000	994500000	1192500000	884300000	571990000	1262300000	529760000	491960000	1272600000	1774000000	389440000	1822200000	1323900000	823650000	412410000	1074500000	654020000	201570000	1389000000
sp|P11047|LAMC1_HUMAN;tr|R4GNC7|R4GNC7_HUMAN	95277000	93631000	1075400000	880130000	41232000	397680000	47715000	369940000	100070000	157130000	166880000	138600000	251570000	121700000	79595000	339470000	26766000	265900000	196200000	255220000	187530000	16280000	16067000	21277000	18724000	4112200	25258000	116390000	63927000	227690000	29577000	0	25874000	397240000	0	30254000	66209000	0	20726000	0	0	38620000	53219000	26805000	17754000	33813000	36899000	0	109650000
tr|M0QZP6|M0QZP6_HUMAN;tr|B7ZAN3|B7ZAN3_HUMAN;sp|P11049|CD37_HUMAN	0	71853000	0	0	248380000	0	89761000	77023000	154620000	125060000	0	70036000	74913000	132980000	70077000	71650000	0	0	0	96998000	36590000	0	0	0	0	0	0	0	0	0	0	0	0	0	0	0	0	0	0	0	0	0	0	0	0	0	0	0	0
sp|P11117|PPAL_HUMAN;tr|A0A5F9ZHR7|A0A5F9ZHR7_HUMAN;tr|E9PQY3|E9PQY3_HUMAN;tr|E9PHY0|E9PHY0_HUMAN;tr|B7Z7D2|B7Z7D2_HUMAN;tr|A0A5F9ZH82|A0A5F9ZH82_HUMAN;tr|A0A5F9ZI20|A0A5F9ZI20_HUMAN;tr|A0A5F9ZH40|A0A5F9ZH40_HUMAN;tr|B7Z6U3|B7Z6U3_HUMAN	0	21775000	18452000	0	29170000	12976000	51226000	26311000	34361000	15735000	0	29877000	11623000	22655000	0	9094500	0	0	0	0	0	0	0	0	0	0	0	0	0	0	0	0	0	14324000	0	0	0	0	0	0	0	0	0	0	0	0	0	0	0
sp|P11137|MTAP2_HUMAN;tr|A0A669KB77|A0A669KB77_HUMAN	0	0	0	0	0	0	0	0	0	0	0	0	0	0	0	0	0	0	0	0	0	0	0	0	330980000	4833700	385450	0	0	3502500	2175400	17052000	2144200	0	0	0	2782800	0	0	0	0	0	0	0	0	0	0	0	0
sp|P11142|HSP7C_HUMAN;tr|E9PKE3|E9PKE3_HUMAN;tr|E9PNE6|E9PNE6_HUMAN;tr|E9PLF4|E9PLF4_HUMAN;tr|E9PS65|E9PS65_HUMAN;tr|E9PQQ4|E9PQQ4_HUMAN;tr|E9PQK7|E9PQK7_HUMAN;tr|E9PPY6|E9PPY6_HUMAN;tr|E9PN25|E9PN25_HUMAN;tr|E9PM13|E9PM13_HUMAN;tr|E9PI65|E9PI65_HUMAN	2664500000	2564000000	1375200000	1245600000	2433100000	2074200000	3037700000	2165400000	2123600000	1910800000	2699600000	2710100000	2183500000	3500700000	2039100000	2380300000	1896000000	2540300000	2721000000	2523500000	1864700000	1246200000	1197300000	2027600000	2751300000	1761200000	2279200000	1477000000	1963100000	2137800000	2213200000	2005900000	1600500000	2089200000	1230400000	1307900000	2268100000	1202900000	1800500000	1644700000	901250000	2158700000	2343000000	2223300000	1791000000	2058000000	1887400000	356280000	2383800000
sp|P11166|GTR1_HUMAN;tr|A0A6Q8PFI8|A0A6Q8PFI8_HUMAN	0	53943000	27026000	66354000	69842000	29374000	11518000	41645000	154420000	57377000	21487000	69956000	65683000	11845000	39268000	52150000	2976400	152230000	0	11621000	20421000	0	437530000	0	34672000	0	0	24897000	0	41007000	0	33045000	53127000	0	0	0	0	0	0	0	81467000	0	0	0	0	0	0	0	16929000
sp|P11169|GTR3_HUMAN;sp|Q8TDB8|GTR14_HUMAN;tr|F5GYR5|F5GYR5_HUMAN	0	0	0	0	36217000	0	0	28358000	0	35462000	0	29175000	18073000	37751000	0	0	0	0	0	0	18882000	0	0	0	0	0	0	0	0	0	0	0	0	0	0	0	0	0	0	0	0	0	0	0	0	0	0	0	0
sp|P11171|EPB41_HUMAN;tr|A0A2R8YD30|A0A2R8YD30_HUMAN;tr|A0A2U3TZH6|A0A2U3TZH6_HUMAN;tr|A0A2R8Y7Y3|A0A2R8Y7Y3_HUMAN;tr|A0A2R8Y5G2|A0A2R8Y5G2_HUMAN;tr|A0A2R8Y5Z6|A0A2R8Y5Z6_HUMAN;tr|A0A2R8YFR9|A0A2R8YFR9_HUMAN;tr|A0A2R8Y6G5|A0A2R8Y6G5_HUMAN;tr|A0A2R8Y570|A0A2R8Y570_HUMAN;tr|A0A3B3ITP0|A0A3B3ITP0_HUMAN;tr|A0A2R8Y420|A0A2R8Y420_HUMAN;tr|A0A3B3IUD6|A0A3B3IUD6_HUMAN;tr|A0A2R8Y6D0|A0A2R8Y6D0_HUMAN;tr|A0…	57611000	123880000	8487100	65380000	34760000	18302000	48830000	103750000	85781000	139740000	27037000	61560000	61622000	81844000	19053000	101350000	129370000	126580000	10338000	31042000	48694000	0	46514000	0	0	0	21505000	0	0	0	0	0	0	0	0	0	0	0	0	0	0	0	0	0	0	0	0	0	0
sp|P11172|UMPS_HUMAN;tr|E9PFD2|E9PFD2_HUMAN;tr|F2Z3P2|F2Z3P2_HUMAN;tr|F2Z303|F2Z303_HUMAN;tr|F8WDG4|F8WDG4_HUMAN	29697000	14192000	10935000	0	23320000	4445700	34173000	44617000	16817000	110510000	0	69754000	43864000	39610000	35934000	22764000	0	6186000	13854000	12706000	28565000	0	0	0	0	0	0	7174000	0	0	0	0	0	0	0	0	26329000	0	0	0	0	20786000	0	0	0	0	33864000	0	27302000
sp|P11177|ODPB_HUMAN;tr|C9J634|C9J634_HUMAN;tr|F8WF02|F8WF02_HUMAN	467200000	97665000	294850000	38262000	402360000	217080000	217400000	442000000	258460000	370990000	188090000	329050000	303670000	464440000	264160000	135090000	177400000	316730000	291750000	249320000	224250000	0	0	0	34366000	73537000	8649500	32883000	26356000	55017000	10553000	19215000	33778000	0	0	59917000	0	0	63472000	0	23747000	38883000	57128000	33312000	0	0	62768000	0	0
sp|P11182|ODB2_HUMAN;tr|A0A7P0Z494|A0A7P0Z494_HUMAN;tr|A0A7P0T9W1|A0A7P0T9W1_HUMAN;tr|Q5VVL7|Q5VVL7_HUMAN	11330000	0	21575000	0	0	0	5801000	39687000	10500000	46659000	0	32772000	89474000	47980000	0	13999000	0	0	0	0	34440000	0	0	0	0	0	0	0	0	0	0	0	0	0	0	0	0	0	0	0	0	0	0	0	0	0	0	0	0
sp|P11215|ITAM_HUMAN;tr|H3BMV4|H3BMV4_HUMAN	30258000	34354000	26989000	23001000	138390000	94575000	8149100	98403000	47632000	30020000	16267000	23127000	65911000	63214000	111300000	22519000	48488000	25364000	12483000	37582000	57633000	29150000	74801000	88382000	24276000	17423000	12520000	28410000	55081000	0	41567000	131380000	99544000	45601000	0	0	25043000	88141000	0	0	635170000	0	64463000	12792000	20493000	9571500	0	0	72401000
sp|P11216|PYGB_HUMAN;tr|H0Y4Z6|H0Y4Z6_HUMAN	222250000	114330000	159020000	60717000	90771000	92435000	177070000	98338000	161110000	109240000	41048000	174930000	143130000	217950000	149550000	203490000	0	93211000	56149000	117430000	101400000	33824000	0	0	55974000	31478000	66462000	5359600	8914200	42657000	11839000	23527000	9318000	21519000	0	99299000	25819000	0	0	0	0	41273000	0	0	0	0	0	0	14720000
sp|P11217|PYGM_HUMAN	0	70361000	37164000	273430000	0	0	0	163580000	0	82070000	0	74874000	103830000	95709000	0	0	48038000	0	0	0	0	0	0	0	0	0	0	0	0	0	0	0	0	0	0	0	0	0	0	0	283920000	0	0	0	0	0	0	0	0
sp|P11233|RALA_HUMAN;tr|H7C3P7|H7C3P7_HUMAN;tr|C9JPE8|C9JPE8_HUMAN;tr|C9JYR1|C9JYR1_HUMAN;tr|F8WEQ6|F8WEQ6_HUMAN	29355000	34309000	39256000	32294000	33782000	56938000	52172000	29500000	98100000	37820000	0	64357000	65886000	48509000	60152000	76843000	0	34735000	24290000	33606000	29450000	0	0	0	0	0	0	0	0	0	0	0	0	0	0	0	0	0	0	0	0	0	0	0	0	0	0	0	0
sp|P11234|RALB_HUMAN;tr|C9J6B1|C9J6B1_HUMAN;tr|C9JQB3|C9JQB3_HUMAN	33619000	56031000	39647000	0	50303000	30884000	59835000	30999000	82566000	18755000	35303000	35549000	53446000	42617000	32078000	51395000	0	54099000	29005000	80554000	35953000	0	0	0	0	0	0	0	0	0	0	0	0	0	0	0	0	0	0	0	0	0	0	0	0	0	0	0	0
sp|P11274|BCR_HUMAN;tr|H0Y554|H0Y554_HUMAN	6258300	0	0	0	0	10904000	0	7940400	0	0	13627000	11041000	5928600	0	0	0	0	0	0	0	0	0	0	0	0	0	0	0	0	0	0	0	0	0	0	0	0	0	0	0	0	0	0	0	0	0	0	0	0
sp|P11277|SPTB1_HUMAN;tr|H0YJE6|H0YJE6_HUMAN	3599800	34625000	52590000	217310000	4196700	37509000	1047700	58145000	332620000	153920000	3225300	740320	81445000	5959400	2786200	186690000	1654300000	720330000	0	1532000	40691000	0	826490000	0	0	1183700	2493600	3809300	4322200	3221300	14819000	0	0	0	11596000	0	4568000	0	0	0	31722000	0	0	0	0	0	0	0	0
sp|P11279|LAMP1_HUMAN	172850000	37983000	0	300750000	0	307190000	108330000	258070000	241950000	166220000	130560000	184680000	93755000	140050000	167250000	198530000	0	0	0	23403000	110230000	164160000	0	114480000	79135000	43922000	112220000	45195000	105430000	35004000	0	102830000	85494000	0	0	0	32086000	0	70490000	0	140760000	122090000	83104000	84310000	233450000	226110000	0	0	135020000
tr|A0A0C4DG41|A0A0C4DG41_HUMAN;tr|B5MDW0|B5MDW0_HUMAN;tr|A8MX39|A8MX39_HUMAN;tr|A8MZ24|A8MZ24_HUMAN;sp|P11308|ERG_HUMAN	0	9756600	0	0	0	9544900	0	0	0	0	0	0	0	0	0	0	0	0	0	0	0	0	0	0	0	0	0	0	0	0	0	0	0	0	0	0	0	0	0	0	0	0	0	0	0	0	0	0	0
sp|P11310|ACADM_HUMAN;tr|Q5T4U5|Q5T4U5_HUMAN;tr|F6YB23|F6YB23_HUMAN;tr|A0A7P0T8G6|A0A7P0T8G6_HUMAN;tr|A0A7P0TB55|A0A7P0TB55_HUMAN;tr|A0A7P0TB51|A0A7P0TB51_HUMAN;tr|A0A7P0TAB2|A0A7P0TAB2_HUMAN;tr|A0A7P0TBD1|A0A7P0TBD1_HUMAN;tr|A0A7P0T8J9|A0A7P0T8J9_HUMAN;tr|A0A7P0TA63|A0A7P0TA63_HUMAN;tr|E9PJM9|E9PJM9_HUMAN;tr|A0A7P0TA39|A0A7P0TA39_HUMAN;tr|A0A7P0TB28|A0A7P0TB28_HUMAN;tr|E9PRX4|E9PRX4_HUMAN;tr|A0A…	67163000	174400000	39394000	19106000	62760000	67892000	203090000	158910000	123000000	174710000	27197000	135330000	105860000	235720000	68054000	119150000	33657000	6052400	114220000	65292000	173300000	19864000	0	115850000	140800000	83270000	50021000	40531000	18858000	0	31413000	0	20986000	115950000	0	0	209840000	0	55755000	0	0	104000000	59178000	39599000	57000000	64534000	0	0	70129000
sp|P11387|TOP1_HUMAN;tr|A0A7P0T852|A0A7P0T852_HUMAN;tr|E5RJ95|E5RJ95_HUMAN;tr|E5RFS0|E5RFS0_HUMAN;tr|E5RJ33|E5RJ33_HUMAN;tr|H0YBR3|H0YBR3_HUMAN;tr|H0YAR3|H0YAR3_HUMAN;tr|H0YC03|H0YC03_HUMAN;tr|E5RGE7|E5RGE7_HUMAN;tr|E5RGR4|E5RGR4_HUMAN;tr|E5RFE3|E5RFE3_HUMAN;tr|E5RGR2|E5RGR2_HUMAN;tr|A0A7P0T9R7|A0A7P0T9R7_HUMAN	22503000	67086000	33555000	0	136190000	259010000	27883000	217670000	13138000	63661000	89721000	155550000	137600000	174980000	73516000	125910000	31454000	21836000	46102000	39173000	58798000	0	0	0	62005000	15796000	41922000	46321000	71700000	17520000	55186000	0	44798000	109350000	0	0	23336000	0	12086000	0	0	57228000	0	74348000	0	42059000	15889000	0	156360000
sp|P11388|TOP2A_HUMAN	0	0	0	0	8472800	0	0	7380700	0	0	0	0	0	0	0	0	0	0	0	0	0	0	0	0	0	0	0	0	0	0	0	0	0	0	0	0	0	0	0	0	0	0	0	0	0	0	0	0	0
sp|P11413|G6PD_HUMAN;tr|E7EUI8|E7EUI8_HUMAN;tr|E7EM57|E7EM57_HUMAN;tr|E9PD92|E9PD92_HUMAN	69637000	95874000	23013000	0	99278000	19835000	543210000	322010000	346680000	262230000	4006300	312250000	381620000	578100000	100450000	51038000	0	6483000	169890000	266670000	241530000	0	0	5079400	14371000	23118000	21383000	0	10400000	0	43888000	22505000	39548000	0	0	0	24565000	0	0	12300000	0	20108000	0	11665000	0	0	0	95159000	28290000
sp|P11441|UBL4A_HUMAN;tr|Q5HY81|Q5HY81_HUMAN;tr|F8WB70|F8WB70_HUMAN	0	12739000	0	0	0	0	0	9312400	0	16528000	0	3851100	0	26692000	0	15652000	0	11406000	0	0	0	0	0	0	0	0	0	0	0	0	0	0	0	0	0	0	0	0	0	0	0	0	0	0	0	0	0	0	0
sp|P11498|PYC_HUMAN;tr|A0A494C016|A0A494C016_HUMAN;tr|A0A494C101|A0A494C101_HUMAN;tr|E9PRE7|E9PRE7_HUMAN;tr|A0A494C0T2|A0A494C0T2_HUMAN	0	14554000	0	0	22111000	7734200	3531200	23879000	0	0	0	5987300	11563000	3853900	0	19641000	0	0	0	0	0	0	0	0	19092000	0	0	0	0	17991000	0	0	0	0	0	0	0	0	0	0	0	0	0	0	0	0	0	0	0
sp|P11532|DMD_HUMAN;tr|A0A075B6G3|A0A075B6G3_HUMAN;tr|A0A5H1ZRP8|A0A5H1ZRP8_HUMAN;tr|A0A087WV90|A0A087WV90_HUMAN;tr|A0A5H1ZRR9|A0A5H1ZRR9_HUMAN;tr|H0Y304|H0Y304_HUMAN;tr|A0A5H1ZRQ8|A0A5H1ZRQ8_HUMAN;tr|A0A5H1ZRP9|A0A5H1ZRP9_HUMAN;tr|A0A5H1ZRQ1|A0A5H1ZRQ1_HUMAN;tr|A0A804HKR4|A0A804HKR4_HUMAN;tr|A0A087WTU7|A0A087WTU7_HUMAN;tr|A0A804HKY9|A0A804HKY9_HUMAN;tr|A0A5H1ZRP7|A0A5H1ZRP7_HUMAN;tr|A0A7P0Z4M9|A…	0	0	0	0	0	0	116150000	37611000	177870000	37703000	0	0	14617000	37415000	0	0	0	0	0	0	0	0	0	0	0	0	0	0	0	0	0	0	0	0	0	0	0	0	0	0	0	0	0	0	0	0	0	0	0
sp|P11586|C1TC_HUMAN;tr|V9GYY3|V9GYY3_HUMAN;tr|F5H2F4|F5H2F4_HUMAN;tr|V9GZ78|V9GZ78_HUMAN;tr|A0A494C1T2|A0A494C1T2_HUMAN;tr|A0A8C8UXK2|A0A8C8UXK2_HUMAN;tr|V9GY75|V9GY75_HUMAN	120810000	373900000	91584000	7567600	106910000	34307000	297160000	322690000	190580000	303830000	41080000	465720000	220140000	367010000	84264000	67070000	4874800	30482000	127530000	144070000	167060000	30147000	0	229950000	67036000	115570000	86883000	12805000	179170000	47435000	93429000	43099000	54676000	66686000	0	18748000	50823000	17431000	129120000	0	21333000	78630000	79922000	125800000	44567000	69126000	67966000	0	127580000
sp|P11678|PERE_HUMAN	0	27323000	196010000	42791000	1184100	0	77442000	0	10902000	0	11733000	0	0	32369000	16326000	0	0	5653900	0	0	37944000	124590000	16195000	41230000	11969000	3319500	1997700	0	0	0	287570000	27645000	1343100000	0	24864000	0	0	35956000	28189000	97845000	0	21851000	93739000	1576500000	39142000	16175000	52471000	0	1823700
tr|E9PN95|E9PN95_HUMAN;sp|P11684|UTER_HUMAN	0	0	0	0	0	0	48094000	0	17175000	0	4663700	0	0	0	0	0	0	0	0	0	0	0	0	0	0	0	0	0	0	0	0	0	0	0	0	0	0	0	0	0	0	0	0	0	0	0	0	0	0
sp|P11717|MPRI_HUMAN;tr|A0A7I2V381|A0A7I2V381_HUMAN;tr|A0A7I2YQS7|A0A7I2YQS7_HUMAN;tr|S4R328|S4R328_HUMAN	6681400	63864000	49918000	29962000	87765000	51988000	11771000	41833000	10352000	4538500	19172000	9292700	5864200	40073000	51083000	35398000	0	9925700	0	15193000	8741100	0	0	0	0	0	0	0	0	0	0	0	0	0	0	0	0	0	0	0	0	0	0	0	0	0	0	0	0
sp|P11766|ADHX_HUMAN;tr|H0YAG8|H0YAG8_HUMAN;tr|D6RFE4|D6RFE4_HUMAN;tr|D6R9G2|D6R9G2_HUMAN;tr|D6RAY0|D6RAY0_HUMAN	485020000	537960000	269580000	29415000	134020000	111020000	513350000	587160000	447540000	468530000	232530000	405090000	609480000	451200000	231470000	264670000	2481200	84181000	284380000	637080000	396620000	26643000	0	17584000	24556000	74703000	89485000	19023000	44796000	21870000	16992000	0	30400000	0	0	17244000	111780000	0	4322900	0	5770900	41465000	0	23866000	2451100	4063800	0	0	31434000
sp|P11836|CD20_HUMAN;tr|E9PKH8|E9PKH8_HUMAN;tr|E9PPL6|E9PPL6_HUMAN	154810000	197830000	7012400	0	435170000	94202000	173830000	237030000	174660000	347440000	124940000	322990000	238520000	171760000	110890000	136750000	0	108520000	201900000	244220000	97310000	23867000	0	0	52718000	0	0	0	0	0	0	0	0	0	0	0	0	0	0	0	0	36706000	0	0	0	42685000	0	0	0
sp|P11908|PRPS2_HUMAN;tr|D3YTJ7|D3YTJ7_HUMAN;tr|A6NMS2|A6NMS2_HUMAN;tr|H7C540|H7C540_HUMAN	57634000	196220000	15333000	0	120220000	53867000	204720000	339130000	192250000	581500000	59020000	321320000	484280000	446950000	35833000	103940000	46278000	22259000	186640000	429630000	120630000	0	0	0	34802000	49580000	46323000	67502000	38600000	36999000	62356000	10148000	7888200	36848000	0	0	58249000	0	3871900	0	0	33499000	36533000	50936000	0	40937000	0	0	32425000
sp|P11912|CD79A_HUMAN;tr|M0QX61|M0QX61_HUMAN	43869000	60075000	0	0	33432000	22302000	25296000	47978000	12494000	11692000	27068000	22649000	30101000	22223000	0	16081000	0	26426000	25425000	16048000	37728000	0	0	0	0	0	0	0	0	0	0	0	0	0	0	0	0	0	0	0	0	0	0	0	0	0	0	0	0
sp|P11940|PABP1_HUMAN;tr|A0A7I2V649|A0A7I2V649_HUMAN;tr|A0A7I2YQ88|A0A7I2YQ88_HUMAN;tr|E7EQV3|E7EQV3_HUMAN;tr|H0YAR2|H0YAR2_HUMAN;tr|A0A7I2V4N4|A0A7I2V4N4_HUMAN;tr|A0A087WTT1|A0A087WTT1_HUMAN;tr|E7ERJ7|E7ERJ7_HUMAN;tr|A0A7I2YQ90|A0A7I2YQ90_HUMAN;tr|A0A7I2YQE4|A0A7I2YQE4_HUMAN;tr|H0YBN4|H0YBN4_HUMAN;tr|H0YB75|H0YB75_HUMAN;tr|H0YB86|H0YB86_HUMAN;tr|H0YAS6|H0YAS6_HUMAN;tr|H0YAS7|H0YAS7_HUMAN;tr|H0YA…	266670000	347810000	82670000	34916000	371760000	336990000	364540000	224420000	296550000	303020000	177840000	221460000	177780000	424980000	330480000	254590000	4416800	168970000	140910000	104070000	106940000	72939000	17606000	243880000	189300000	174540000	178160000	119560000	212110000	202290000	167560000	59652000	82589000	179030000	0	52138000	136290000	16608000	106100000	63782000	66208000	186440000	179690000	275540000	64082000	136550000	153130000	162390000	240620000
sp|P12004|PCNA_HUMAN	53367000	49246000	30961000	5791000	136930000	7336300	443270000	208540000	271210000	258050000	60779000	301770000	245870000	553810000	396340	18175000	3410300	30592000	280190000	176020000	89124000	72066000	0	142710000	41032000	21943000	26243000	63094000	84509000	57610000	84361000	27117000	29890000	97193000	0	0	36215000	0	11917000	162220000	0	19280000	73334000	47719000	67469000	0	0	0	118590000
sp|P12074|CX6A1_HUMAN	0	26380000	0	0	0	0	79098000	81464000	0	0	0	41688000	55513000	0	0	0	0	0	0	0	0	0	0	0	0	0	0	0	0	0	0	0	0	0	0	0	0	0	0	0	0	0	0	0	0	0	0	0	0
sp|P12109|CO6A1_HUMAN;tr|A0A087X0S5|A0A087X0S5_HUMAN;tr|A0A804HJ28|A0A804HJ28_HUMAN	1015900000	2894700000	2604500000	6562300000	604590000	2597700000	1567300000	4070100000	3680800000	1543600000	350850000	3035800000	3545200000	2519600000	849020000	2916500000	1158300000	2931700000	3112900000	4197700000	2422800000	1609200000	382810000	586840000	537910000	249340000	1358800000	1157600000	693300000	746570000	443370000	289450000	676020000	441810000	220210000	711240000	153220000	681310000	814890000	775300	375830000	2545400000	2189800000	904750000	830960000	1016600000	577570000	0	1856300000
sp|P12110|CO6A2_HUMAN;tr|C9JH44|C9JH44_HUMAN;tr|H7C0M5|H7C0M5_HUMAN	576160000	1505700000	1452900000	1924700000	310960000	1251200000	958080000	3295900000	2361800000	1166900000	316510000	1517200000	2343300000	1216800000	456990000	2997800000	452530000	1427400000	2113700000	2542100000	1450100000	862650000	120310000	308010000	124700000	123950000	580030000	432920000	355010000	570430000	247540000	133490000	349930000	216010000	65446000	544350000	30003000	299960000	644690000	115100000	171010000	1471500000	1278000000	392290000	476160000	640410000	540360000	2519400	613250000
sp|P12111|CO6A3_HUMAN;tr|E7ENL6|E7ENL6_HUMAN;tr|A0A804HKC7|A0A804HKC7_HUMAN;tr|A0A804HKQ0|A0A804HKQ0_HUMAN	1154400000	1566400000	3007800000	6497100000	485200000	2703000000	1273400000	2209500000	2390200000	1094500000	1347300000	1618000000	1979800000	1408900000	688810000	4101700000	1062200000	2315900000	1368200000	2003700000	1743200000	1122000000	280600000	562150000	443240000	167590000	992670000	965730000	690460000	963910000	413510000	282780000	710930000	452320000	139850000	704970000	135300000	552970000	861320000	300680000	238300000	2129100000	1817100000	735700000	685780000	872540000	619750000	42198000	1300700000
sp|P12235|ADT1_HUMAN;tr|V9GYG0|V9GYG0_HUMAN	51089000	100450000	66730000	41408000	42397000	25240000	74616000	27616000	90055000	17343000	18251000	42513000	75598000	33683000	52525000	72801000	0	70876000	0	14557000	53319000	24769000	0	0	188280000	25062000	0	0	0	0	0	112820000	0	0	0	0	0	0	0	0	0	0	0	0	0	0	0	0	0
sp|P12236|ADT3_HUMAN	463370000	539700000	689390000	493260000	736810000	789440000	679070000	752870000	645050000	530470000	279890000	715230000	447960000	652080000	361110000	853570000	11126000	901390000	274810000	575700000	1036300000	769570000	162350000	284870000	1394000000	795110000	764680000	767840000	569340000	672460000	521130000	915010000	852580000	749510000	60521000	479020000	631200000	352380000	557970000	787610000	345820000	548530000	905700000	630550000	760910000	724490000	317810000	429540000	474850000
sp|P12259|FA5_HUMAN;tr|A0A0A0MRJ7|A0A0A0MRJ7_HUMAN	0	0	0	0	0	0	0	0	0	0	0	0	0	0	0	0	0	0	24824000	22521000	0	0	0	0	0	0	0	0	0	0	0	0	0	0	0	0	0	0	0	0	0	0	0	0	0	0	0	0	0
sp|P12268|IMDH2_HUMAN;tr|A0A7I2V2T3|A0A7I2V2T3_HUMAN;tr|H0Y4R1|H0Y4R1_HUMAN;tr|E7ETK5|E7ETK5_HUMAN;tr|A0A7I2YQK5|A0A7I2YQK5_HUMAN;tr|A0A7I2V5N6|A0A7I2V5N6_HUMAN	75529000	116410000	22546000	6325700	48755000	17702000	143630000	142750000	166430000	416250000	50751000	168810000	138740000	198430000	32870000	43446000	12194000	6853200	193470000	140740000	73743000	0	0	7645700	8908700	14377000	22389000	0	6626600	0	16955000	0	16345000	0	0	0	13884000	0	0	0	21125000	6694500	19865000	83440000	0	4083700	0	0	74797000
sp|P12270|TPR_HUMAN;tr|Q5SWX9|Q5SWX9_HUMAN	31870000	203780000	105890000	5230300	159190000	179300000	4463400	280030000	19598000	230870000	68495000	231430000	191040000	241910000	77020000	240550000	139710000	55519000	248590000	200740000	155400000	7386600	0	20133000	8560800	6411100	27969000	19961000	12638000	18161000	13002000	3911700	18317000	12491000	0	0	5587900	0	0	0	4453400	11937000	5774800	5368900	0	0	0	0	0
sp|P12273|PIP_HUMAN	0	0	64856000	25338000	6405600	0	65510000	14549000	246370000	6932400	0	1774000	1557900000	18886000	26595000	27023000	0	92636000	0	0	0	0	0	0	0	0	0	124700000	0	0	0	214740000	0	0	0	659580000	20384000	85870000	0	0	126720000	0	0	0	0	40666000	0	0	0
sp|P12277|KCRB_HUMAN;tr|G3V4N7|G3V4N7_HUMAN;tr|H0YJG0|H0YJG0_HUMAN;tr|G3V461|G3V461_HUMAN;tr|G3V2I1|G3V2I1_HUMAN;tr|H0YJK0|H0YJK0_HUMAN	116250000	12779000	17842000	45172000	3706500	0	234170000	130650000	162720000	25223000	8792600	29590000	59030000	171980000	37194000	9753000	9692100	11221000	6622900	59150000	19034000	9303900	0	0	798690000	63505000	0	14799000	0	0	0	210700000	52968000	0	0	2659100	0	0	0	0	0	0	0	0	0	0	0	0	0
tr|C9JSN8|C9JSN8_HUMAN;sp|P12314|FCGR1_HUMAN	0	0	0	28243000	0	0	0	0	0	0	0	0	0	0	36235000	0	0	0	0	0	0	0	0	0	0	0	0	0	0	0	0	0	0	0	0	0	0	0	0	0	0	0	0	0	0	22996000	0	0	13770000
sp|P12429|ANXA3_HUMAN;tr|D6RA82|D6RA82_HUMAN;tr|D6RFG5|D6RFG5_HUMAN;tr|D6RCA8|D6RCA8_HUMAN;tr|D6RFJ9|D6RFJ9_HUMAN;tr|D6RAZ8|D6RAZ8_HUMAN	109530000	34054000	144500000	34785000	75460000	13247000	119140000	142390000	186970000	139270000	58405000	118520000	64238000	132110000	138720000	99855000	73699000	101530000	45724000	48058000	67632000	0	70370000	15682000	37513000	27494000	14426000	10419000	7525900	7641100	12898000	234070000	185200000	0	0	238320000	13072000	115250000	0	0	252950000	17689000	0	11424000	18272000	0	108840000	0	8191300
sp|P12532|KCRU_HUMAN;tr|F8WCN3|F8WCN3_HUMAN;tr|C9JSQ1|C9JSQ1_HUMAN;tr|C9JJX8|C9JJX8_HUMAN;tr|C9J995|C9J995_HUMAN;tr|C9J8F6|C9J8F6_HUMAN;tr|C9J6W7|C9J6W7_HUMAN;tr|C9JT96|C9JT96_HUMAN	71995000	48936000	367570000	0	159980000	81125000	227320000	159060000	150280000	48962000	47132000	20439000	113060000	102980000	38181000	141570000	189770000	89046000	0	57184000	206980000	0	0	0	1908300000	185510000	0	84730000	55080000	0	58627000	97234000	0	0	0	347860000	0	947710000	15353000	0	0	0	29868000	68086000	59694000	80847000	0	0	0
sp|P12544|GRAA_HUMAN	0	8258900	0	0	0	0	131950000	75310000	13302000	17930000	0	2944100	55414000	17095000	7375600	25624000	3046200	0	0	0	17325000	0	0	0	6000800	0	125570000	13794000	26223000	0	0	0	4734600	35243000	0	0	6180200	7754500	0	0	0	0	0	25527000	0	0	0	0	0
[truncated: 5,350 more rows]
[truncated: 13 more columns]
