# Supplementary material for: A Proteomic Analysis of Nasopharyngeal Carcinoma in a Moroccan Subpopulation
Source: Cancers (Basel). 2024 Sep 26;16(19):3282. doi: 10.3390/cancers16193282 (PMC11476039; doi:10.3390/cancers16193282)
Supplement: Supplementary file 1 [file cancers-16-03282-s001.zip › Table S10 -DEP_list_pval_sex.csv]

protein_id	log2FC	pvalue	adj.pvalue	is_significant
HV349_HUMAN	1.789703899	0.02438409	0.917906068	TRUE
SBNO1_HUMAN	-1.560446891	0.03561031	0.917906068	TRUE
SNP23_HUMAN	1.194503677	0.005276249	0.832240344	TRUE
IF2B3_HUMAN	1.29035084	0.018206265	0.917906068	TRUE
HMGN4_HUMAN	-2.428081818	0.011946528	0.917906068	TRUE
SLU7_HUMAN	-4.732951881	0.023005969	0.917906068	TRUE
RAB3D_HUMAN	-1.8201245	0.014006294	0.917906068	TRUE
IGHG2_HUMAN	1.46888676	0.016090032	0.917906068	TRUE
IGHA1_HUMAN	-1.194020241	0.011243179	0.917906068	TRUE
ELNE_HUMAN	-1.937413995	0.010191884	0.917906068	TRUE
LAMP2_HUMAN	1.376349034	0.006187893	0.893512649	TRUE
KPYM_HUMAN	-4.345691396	0.000602462	0.712712377	TRUE
QCR2_HUMAN	1.030313121	0.038039138	0.917906068	TRUE
PTX3_HUMAN	1.875702258	0.025118338	0.917906068	TRUE
TKT_HUMAN	1.182529866	0.038807563	0.917906068	TRUE
ATPD_HUMAN	1.021892248	0.041793189	0.917906068	TRUE
RFC1_HUMAN	-1.423878685	0.004414872	0.779201978	TRUE
FUS_HUMAN	2.706110394	0.041398291	0.917906068	TRUE
RM12_HUMAN	-4.803081652	0.003519082	0.756922493	TRUE
SYMC_HUMAN	1.039897013	0.04055186	0.917906068	TRUE
SYJ2B_HUMAN	-1.560548348	0.031118739	0.917906068	TRUE
EPIPL_HUMAN	-1.424100292	0.016071302	0.917906068	TRUE
RS16_HUMAN	1.126330792	0.007417919	0.893512649	TRUE
LSM3_HUMAN	-1.355730885	0.006833358	0.893512649	TRUE
RS4X_HUMAN	1.038846936	0.046927819	0.917906068	TRUE
RL31_HUMAN	-1.674050076	0.037153813	0.917906068	TRUE
FMOD_HUMAN	2.654960162	0.002860209	0.756922493	TRUE
SOX4_HUMAN	1.548613675	0.002083647	0.756922493	TRUE
RHG01_HUMAN	1.150930175	0.03685304	0.917906068	TRUE
DPOD3_HUMAN	1.340093847	0.039706228	0.917906068	TRUE
MARE1_HUMAN	1.110031975	0.01914073	0.917906068	TRUE
NDUA5_HUMAN	-2.140622818	0.001426231	0.756922493	TRUE
PCKGM_HUMAN	1.346603768	0.00391512	0.771931166	TRUE
TOIP1_HUMAN	1.518776239	0.004610663	0.779201978	TRUE
MYOME_HUMAN	1.883726011	0.041248585	0.917906068	TRUE
PATL1_HUMAN	-1.788463162	0.002538344	0.756922493	TRUE
GIPC2_HUMAN	-4.520740195	0.012821286	0.917906068	TRUE
SYNE2_HUMAN	-1.032161036	0.041650231	0.917906068	TRUE
DOCK2_HUMAN	-1.0500269	0.040533325	0.917906068	TRUE
MLRS_HUMAN	2.554795183	0.038918467	0.917906068	TRUE
CPNE2_HUMAN	-1.451672457	0.031002092	0.917906068	TRUE
MIC25_HUMAN	-1.303304784	0.04520471	0.917906068	TRUE
CRNL1_HUMAN	-1.403201875	0.048558658	0.917906068	TRUE
ACS2L_HUMAN	1.476366087	0.045149772	0.917906068	TRUE
MYOF_HUMAN	1.465500421	0.03275614	0.917906068	TRUE
BI2L1_HUMAN	-1.023818833	0.038018101	0.917906068	TRUE
RTCB_HUMAN	1.338030748	0.002951176	0.756922493	TRUE
A0A1W2PR46_HUMAN	-3.710870268	0.042500762	0.917906068	TRUE
A0A7P0T936_HUMAN	-4.608373351	0.013170321	0.917906068	TRUE
A0A7P0T9E7_HUMAN	-1.108514923	0.02215143	0.917906068	TRUE
C9JRJ5_HUMAN	1.877625747	0.027556523	0.917906068	TRUE
E7EQL8_HUMAN	-1.438462169	0.008761722	0.901314553	TRUE
E9PG40_HUMAN	1.584781989	0.000318266	0.712712377	TRUE
F5H5G1_HUMAN	-5.950261476	0.04232374	0.917906068	TRUE
F8W8I6_HUMAN	-1.611861362	0.034607172	0.917906068	TRUE
H3BQQ2_HUMAN	1.242689416	0.003398061	0.756922493	TRUE
M0QZR4_HUMAN	1.362725127	0.048569862	0.917906068	TRUE
TRFE_HUMAN	1.24188548	0.019183536	0.917906068	TRUE
GELS_HUMAN	-1.558809198	0.03449641	0.917906068	TRUE
