# Supplementary material for: A Proteomic Analysis of Nasopharyngeal Carcinoma in a Moroccan Subpopulation
Source: Cancers (Basel). 2024 Sep 26;16(19):3282. doi: 10.3390/cancers16193282 (PMC11476039; doi:10.3390/cancers16193282)
Supplement: Supplementary file 1 [file cancers-16-03282-s001.zip › Table S11- DEP_list_pval_stage.csv]

protein_id	log2FC	pvalue	adj.pvalue	is_significant
ATOX1_HUMAN	-1.415529535	0.001106307	0.339083199	TRUE
DNM1L_HUMAN	-1.812310972	0.007702521	0.659530353	TRUE
KIF3B_HUMAN	-1.437084983	0.018786164	0.659530353	TRUE
IGKC_HUMAN	2.673552658	0.020442213	0.659530353	TRUE
IGHA1_HUMAN	2.369353291	0.005100553	0.659530353	TRUE
IGHA2_HUMAN	3.004268377	0.024347549	0.680778862	TRUE
ACBP_HUMAN	-1.474382137	0.012676837	0.659530353	TRUE
SAP_HUMAN	-2.480259974	0.00366067	0.659530353	TRUE
ETFA_HUMAN	-1.876781941	0.013242431	0.659530353	TRUE
MARCS_HUMAN	-1.610781055	0.024798652	0.680778862	TRUE
ATPG_HUMAN	1.691735328	0.035446577	0.872889408	TRUE
MRP_HUMAN	-1.800320527	0.015267771	0.659530353	TRUE
SNAA_HUMAN	2.228406027	0.013618046	0.659530353	TRUE
SCOT1_HUMAN	1.711161791	0.023477021	0.680778862	TRUE
SKP1_HUMAN	-1.444200796	0.015099948	0.659530353	TRUE
FKBP4_HUMAN	-2.504297079	0.047006757	0.872889408	TRUE
PTCA_HUMAN	-1.906744097	0.040650309	0.872889408	TRUE
PRP8_HUMAN	1.079515332	0.000291784	0.178863467	TRUE
IASPP_HUMAN	3.000407715	0.010784498	0.659530353	TRUE
PARK7_HUMAN	-1.525093024	0.008550087	0.659530353	TRUE
VAT1_HUMAN	1.496400572	0.008372205	0.659530353	TRUE
ADDG_HUMAN	-3.277686926	0.019664947	0.659530353	TRUE
A0A499FI31_HUMAN	-1.158544161	0.046735051	0.872889408	TRUE
E9PIP3_HUMAN	-2.520107892	0.037193441	0.872889408	TRUE
J3QLD7_HUMAN	-1.884878612	0.038219652	0.872889408	TRUE
BID_HUMAN	-1.319009202	0.017671749	0.659530353	TRUE
