# Supplementary material for: A Proteomic Analysis of Nasopharyngeal Carcinoma in a Moroccan Subpopulation
Source: Cancers (Basel). 2024 Sep 26;16(19):3282. doi: 10.3390/cancers16193282 (PMC11476039; doi:10.3390/cancers16193282)
Supplement: Supplementary file 1 [file cancers-16-03282-s001.zip › Table S12- DEP_list_pval_NPCvsControl.csv]

protein_id	log2FC	pvalue	adj.pvalue	is_significant
HV374_HUMAN	3.95513437	0.000847698	0.002116058	TRUE
KV224_HUMAN	-1.001847329	0.009317481	0.017893875	TRUE
SHOT1_HUMAN	8.636285297	6.50059694962124e-09	5.24789832771855e-08	TRUE
SBNO1_HUMAN	1.073850811	0.037254281	0.059786931	TRUE
A2ML1_HUMAN	3.954316785	0.000113153	0.00034744	TRUE
NACAM_HUMAN	2.236090042	2.18108713312404e-08	1.53659613410542e-07	TRUE
ADAS_HUMAN	2.201671314	8.44930712062819e-07	4.29089095839168e-06	TRUE
MYO1C_HUMAN	2.012534025	7.85397444857949e-08	4.86250725767532e-07	TRUE
MYO1F_HUMAN	4.200845026	0	0	TRUE
SNP23_HUMAN	-1.185691413	0.000594806	0.001532843	TRUE
GTPB1_HUMAN	-1.597595374	1.34210056970119e-05	5.17961688672131e-05	TRUE
LEG9_HUMAN	2.755906156	9.12077026793412e-07	4.57935081883422e-06	TRUE
AP3B1_HUMAN	2.165417881	1.43377107075793e-07	8.48128277045224e-07	TRUE
ATOX1_HUMAN	4.782514132	1.23456800338317e-13	2.9017810769785e-12	TRUE
PGRC1_HUMAN	1.218673299	0.000382276	0.001036045	TRUE
DFFA_HUMAN	1.840215236	0.000304511	0.000840978	TRUE
HIP1_HUMAN	2.643829091	0.000352246	0.000962516	TRUE
EIF3F_HUMAN	1.807188664	2.59243552538369e-05	9.34261703584677e-05	TRUE
ODPX_HUMAN	2.000282549	0.000299813	0.000829484	TRUE
IPO5_HUMAN	1.442407846	9.48377665292988e-05	0.000294952	TRUE
RTCA_HUMAN	2.006024544	3.66031137843947e-07	1.99216947154411e-06	TRUE
AGRIN_HUMAN	1.848581955	5.30922499815123e-05	0.000176266	TRUE
BT3A3_HUMAN	1.574216729	0.026815087	0.044596663	TRUE
HMGN4_HUMAN	4.032441475	1.76400064391125e-05	6.58031700874757e-05	TRUE
IMA4_HUMAN	-1.002502494	0.022071422	0.0377231	TRUE
LAD1_HUMAN	8.863763637	2.42694753183059e-13	5.4626886818153e-12	TRUE
NOP56_HUMAN	1.02470363	0.019587938	0.033959244	TRUE
PIR_HUMAN	6.499046841	9.81177139536271e-10	9.6162600834256e-09	TRUE
PDXK_HUMAN	2.034816709	5.30151558875147e-06	2.26379829641863e-05	TRUE
TRAD1_HUMAN	-1.631450246	0.039268853	0.062641485	TRUE
COPE_HUMAN	-1.249812285	0.007092326	0.014036675	TRUE
PDCD5_HUMAN	1.135611645	0.005805783	0.011807167	TRUE
TCRG1_HUMAN	3.95721735	1.77635683940025e-15	5.97215666512287e-14	TRUE
APOL1_HUMAN	1.45778132	0.022404611	0.038218783	TRUE
SCAM3_HUMAN	1.283216603	0.000346963	0.000949056	TRUE
GAK_HUMAN	2.524767688	2.17603712826531e-14	5.8379339521946e-13	TRUE
XPO1_HUMAN	1.728194966	3.71637627742949e-05	0.000128692	TRUE
SR140_HUMAN	2.346731442	0.00024579	0.000691544	TRUE
KIF3B_HUMAN	6.27323234	0.005576553	0.011402097	TRUE
FYB1_HUMAN	2.408456469	2.08416817137902e-09	1.92206620249398e-08	TRUE
ARC1B_HUMAN	2.950926945	0	0	TRUE
PGRC2_HUMAN	1.917607348	3.06572253161441e-05	0.000108567	TRUE
LAMA5_HUMAN	-1.003155699	0.00760983	0.014971636	TRUE
CLIC2_HUMAN	1.247913456	0.017801193	0.031147877	TRUE
ACOX3_HUMAN	2.974180619	9.60762158612738e-05	0.000298106	TRUE
OGT1_HUMAN	3.927199887	0	0	TRUE
PPM1G_HUMAN	1.364208607	0.009863365	0.018819754	TRUE
EIF3D_HUMAN	2.807097732	6.74918150922466e-07	3.53566589516779e-06	TRUE
BCAT2_HUMAN	2.551524613	1.44598850670974e-08	1.0697898255769e-07	TRUE
STX7_HUMAN	2.724890264	1.8194512563241e-10	2.08295798999863e-09	TRUE
MCES_HUMAN	2.813847567	1.05297727102105e-05	4.16176730927367e-05	TRUE
PRP4_HUMAN	1.154108604	0.000242796	0.000684571	TRUE
DC1L2_HUMAN	1.429942831	2.82825540764975e-09	2.47915721541839e-08	TRUE
TPD54_HUMAN	1.72894717	0.001225663	0.002927482	TRUE
HTRA2_HUMAN	1.553108545	0.007678528	0.01509561	TRUE
ARK72_HUMAN	2.675191826	1.39794842368701e-11	2.01790815940908e-10	TRUE
WIPF1_HUMAN	3.084729215	8.5131901528257e-13	1.66257595925773e-11	TRUE
XPOT_HUMAN	5.95575379	6.37969438166408e-07	3.36199767414679e-06	TRUE
TIM44_HUMAN	2.167576706	5.53133421288265e-07	2.9323799739354e-06	TRUE
TPPC3_HUMAN	7.938595074	1.08155395750487e-09	1.05610562909299e-08	TRUE
GET3_HUMAN	2.467172644	8.0159394677537e-09	6.34516463075367e-08	TRUE
BUB3_HUMAN	2.152303747	9.52407431986657e-06	3.80390096143844e-05	TRUE
ENSA_HUMAN	3.144200925	5.95479221487949e-12	9.41424293019043e-11	TRUE
CPSF5_HUMAN	1.784043877	3.11609275427394e-05	0.000109944	TRUE
LANC1_HUMAN	2.624632209	1.58965387964116e-06	7.53950125772665e-06	TRUE
IDH3B_HUMAN	1.534824984	0.000137234	0.000411391	TRUE
NRDC_HUMAN	1.238601586	0.001181613	0.002837582	TRUE
CALU_HUMAN	-4.920237484	5.32907051820075e-15	1.62689785015416e-13	TRUE
GMFG_HUMAN	-3.515583211	1.64791513768137e-10	1.91967658143935e-09	TRUE
KPRB_HUMAN	2.318132598	1.18381806579748e-08	9.00541992824141e-08	TRUE
SMCA5_HUMAN	2.087413318	0.000530405	0.00139205	TRUE
KDM1A_HUMAN	1.571198025	0.016512045	0.029217849	TRUE
SNX3_HUMAN	2.704804693	2.50168228355108e-08	1.72136480443307e-07	TRUE
DOK2_HUMAN	7.950213339	1.15174536574614e-12	2.23287276746112e-11	TRUE
PLIN3_HUMAN	2.252346629	1.39007738653163e-09	1.33286842549748e-08	TRUE
IMA7_HUMAN	3.075419678	2.14183670799173e-08	1.51295699373033e-07	TRUE
USO1_HUMAN	1.26546999	0.000166404	0.000488362	TRUE
TOM1_HUMAN	1.823198455	5.27535792826939e-11	6.73622627763629e-10	TRUE
DKC1_HUMAN	2.504821655	3.53028599686667e-08	2.34998486407967e-07	TRUE
EDF1_HUMAN	11.53684739	5.32907051820075e-15	1.62689785015416e-13	TRUE
CUTA_HUMAN	4.211874481	1.86517468137026e-14	5.16031661845773e-13	TRUE
PFD1_HUMAN	13.45089812	0	0	TRUE
PP1RB_HUMAN	3.077433374	2.13496496037635e-08	1.51212451593589e-07	TRUE
CPNE3_HUMAN	1.273073479	0.003017185	0.006547094	TRUE
ZC11A_HUMAN	2.559265133	2.91005770591823e-07	1.63406200146275e-06	TRUE
DJC13_HUMAN	1.099555017	0.005395154	0.011082389	TRUE
NDUS7_HUMAN	1.842153458	1.85091826310213e-08	1.33225986634126e-07	TRUE
PDCD6_HUMAN	1.48391327	3.68214224366614e-05	0.00012784	TRUE
H2AY_HUMAN	3.512765843	6.11643624637281e-10	6.17690291648905e-09	TRUE
SH3L1_HUMAN	-1.185666592	0.005013131	0.010353713	TRUE
NDUS6_HUMAN	14.31652702	0	0	TRUE
CISY_HUMAN	2.820675622	8.53963224134446e-07	4.31202723061044e-06	TRUE
SC22B_HUMAN	2.785722869	1.09391078417787e-08	8.42152766022148e-08	TRUE
LRCH4_HUMAN	8.514280345	4.20801171685525e-11	5.54458868257168e-10	TRUE
VP26A_HUMAN	1.73802522	5.20818010940616e-09	4.28263974321448e-08	TRUE
MPPB_HUMAN	9.85680128	0	0	TRUE
NDUS3_HUMAN	1.417153979	0.000424141	0.001141357	TRUE
SF3B1_HUMAN	1.613763165	6.06226511554731e-05	0.000198049	TRUE
CSDE1_HUMAN	2.441219967	0.000899881	0.002223333	TRUE
PRKRA_HUMAN	3.527495548	1.02789780687118e-06	5.05573439824047e-06	TRUE
NPM3_HUMAN	2.679532132	8.83975819057081e-05	0.000276868	TRUE
CREG1_HUMAN	3.153447565	0.000597391	0.00153747	TRUE
U520_HUMAN	1.201593524	0.001365256	0.003228957	TRUE
UTP20_HUMAN	12.28942067	0.008336622	0.016209421	TRUE
CMC1_HUMAN	1.106560248	0.000165253	0.000486089	TRUE
EIF3J_HUMAN	1.567851724	1.99530642452928e-07	1.14460774590707e-06	TRUE
CBR3_HUMAN	1.510596998	0.015191311	0.0272018	TRUE
IDHC_HUMAN	2.888976686	1.02922831590746e-07	6.25544715572131e-07	TRUE
PRAF3_HUMAN	-1.457275367	1.61097959292533e-05	6.06056912012703e-05	TRUE
SPF27_HUMAN	2.10715447	3.06599190480483e-12	5.29473377119084e-11	TRUE
ATP5H_HUMAN	-1.243066916	0.000178753	0.000520578	TRUE
GLRX3_HUMAN	1.209359049	0.000778926	0.001953567	TRUE
CLPX_HUMAN	1.015709071	0.006324597	0.012716222	TRUE
MTA2_HUMAN	1.134493153	0.000511027	0.001343848	TRUE
TOM70_HUMAN	1.73768925	3.65956002408296e-05	0.000127389	TRUE
ERLN2_HUMAN	2.831584626	3.22555557819015e-07	1.77372165955964e-06	TRUE
SCAF4_HUMAN	5.687755785	8.09637302534583e-07	4.12744083595365e-06	TRUE
NDUB4_HUMAN	4.345124383	2.39808173319034e-14	6.36930508335354e-13	TRUE
LETM1_HUMAN	2.67704701	1.44605705187928e-09	1.38155666539258e-08	TRUE
LC7L3_HUMAN	2.431290826	1.05524478044572e-10	1.28565602608433e-09	TRUE
VAPB_HUMAN	1.121749851	0.003734223	0.007947193	TRUE
SNAPN_HUMAN	1.392011445	3.20823364097222e-07	1.7715319231647e-06	TRUE
FKBP9_HUMAN	2.553775879	0.000648633	0.001661301	TRUE
6PGL_HUMAN	2.596578387	2.48309244277323e-08	1.7130113059755e-07	TRUE
PAPS2_HUMAN	1.858236885	0.000167261	0.000490336	TRUE
TFIP8_HUMAN	2.216912054	0.001550083	0.003617769	TRUE
AHSA1_HUMAN	2.64401045	2.7842054356686e-05	9.96762295915186e-05	TRUE
SGPL1_HUMAN	1.509452415	2.20042051246594e-07	1.25955105196326e-06	TRUE
PCNT_HUMAN	11.55680885	6.7124084068837e-13	1.35061793399114e-11	TRUE
ASML_HUMAN	3.135568729	1.41024969479986e-11	2.0246611834532e-10	TRUE
RAB3D_HUMAN	1.081123667	0.009184008	0.017663089	TRUE
DDX58_HUMAN	2.385168866	1.78663742023133e-07	1.04063793599439e-06	TRUE
TXD12_HUMAN	10.00163212	2.65742983174277e-11	3.63821321294268e-10	TRUE
AGR2_HUMAN	2.604491723	0.001405495	0.00332117	TRUE
NDUBA_HUMAN	1.261119416	0.007404027	0.014610026	TRUE
TOM40_HUMAN	2.24322077	1.80618897616114e-09	1.69513707444664e-08	TRUE
PAK4_HUMAN	4.78249974	0.000201107	0.000580588	TRUE
LDHA_HUMAN	3.514726569	1.57467052730453e-07	9.25293124009036e-07	TRUE
DHE3_HUMAN	1.204609596	0.003488062	0.007477234	TRUE
NB5R3_HUMAN	1.232522865	0.011189957	0.020959467	TRUE
CERU_HUMAN	-1.228586242	0.025166385	0.042198181	TRUE
F13A_HUMAN	1.36023476	0.019405255	0.033686508	TRUE
PNPH_HUMAN	1.650621947	0.006126077	0.012392125	TRUE
HPRT_HUMAN	1.441035201	0.000723977	0.001829576	TRUE
EGFR_HUMAN	1.739040908	0.002322181	0.00521362	TRUE
FA9_HUMAN	7.389339233	2.75762879198282e-09	2.4252523415584e-08	TRUE
ADA_HUMAN	1.932774725	0.012102542	0.022369068	TRUE
ASSY_HUMAN	3.303590354	8.48716717571918e-07	4.29789523670771e-06	TRUE
A1AT_HUMAN	-1.9867094	0.000659504	0.001684273	TRUE
AACT_HUMAN	3.061454642	6.64697070051901e-07	3.49591171892643e-06	TRUE
CYTA_HUMAN	1.332750082	0.045869315	0.071790749	TRUE
IGJ_HUMAN	1.707610916	0.00117637	0.002827546	TRUE
KV320_HUMAN	4.992044943	2.21955782953032e-06	1.03242479776401e-05	TRUE
KV315_HUMAN	4.295640501	1.08590758607363e-09	1.05647272842914e-08	TRUE
LV319_HUMAN	3.535616524	0.003020857	0.006549712	TRUE
IGKC_HUMAN	4.437438317	3.21554560755999e-10	3.55853713903305e-09	TRUE
IGHG2_HUMAN	1.179565256	0.037977843	0.060837847	TRUE
IGHG4_HUMAN	1.996086621	0.002848357	0.006231661	TRUE
IGHM_HUMAN	2.704326337	5.6745549503745e-06	2.39232030923725e-05	TRUE
IGHA1_HUMAN	2.269253895	0.000202167	0.000581751	TRUE
HBD_HUMAN	4.147570048	2.91202617574982e-11	3.94609261366914e-10	TRUE
CO1A1_HUMAN	2.62841978	0.000148932	0.00044197	TRUE
CO4A1_HUMAN	1.193187111	0.032930962	0.053659286	TRUE
CRYAB_HUMAN	13.67213849	1.55431223447522e-15	5.29263242918741e-14	TRUE
LMNA_HUMAN	1.689416041	0.003042803	0.006581176	TRUE
APOA1_HUMAN	1.596096774	0.000720155	0.001821648	TRUE
APOE_HUMAN	1.443964754	0.000870629	0.002163133	TRUE
APOA2_HUMAN	1.421300936	0.010246583	0.019480976	TRUE
APOC3_HUMAN	3.409788328	4.82750728281189e-10	5.10831049527824e-09	TRUE
FIBA_HUMAN	2.137751781	0.001458563	0.003434347	TRUE
FIBB_HUMAN	1.327733695	0.036227269	0.058279605	TRUE
SAMP_HUMAN	2.3187055	6.55677445671188e-08	4.15627516874147e-07	TRUE
APOH_HUMAN	1.838105436	1.07671699511869e-06	5.27631058862589e-06	TRUE
A2GL_HUMAN	4.90112887	1.92121960118641e-07	1.11082174132649e-06	TRUE
FINC_HUMAN	2.652229831	1.67611600918605e-05	6.28780242994087e-05	TRUE
AMBP_HUMAN	2.014889549	4.26739308467816e-06	1.86111593315356e-05	TRUE
FETUA_HUMAN	-1.437781261	0.008358643	0.016228476	TRUE
PLF4_HUMAN	2.743889262	0.006352885	0.012753789	TRUE
TFR1_HUMAN	2.393691657	2.04588765173597e-06	9.56668592079354e-06	TRUE
FRIL_HUMAN	2.708039354	0.000853761	0.002127195	TRUE
FRIH_HUMAN	2.989012195	7.76910142035181e-05	0.000245359	TRUE
SLPI_HUMAN	2.587700301	0.023685066	0.039966668	TRUE
VTNC_HUMAN	2.436180348	1.43310584024281e-05	5.49253840069972e-05	TRUE
ALDOA_HUMAN	2.341970692	2.47901540135764e-05	8.95818354558626e-05	TRUE
CYTB_HUMAN	1.392745388	0.017802138	0.031147877	TRUE
ANXA1_HUMAN	2.348191795	1.9643435589245e-07	1.13097789891574e-06	TRUE
GCR_HUMAN	1.244000229	0.009570672	0.018300723	TRUE
OAT_HUMAN	12.43190579	0	0	TRUE
A1BG_HUMAN	3.898308618	3.47353694696295e-08	2.3297257906903e-07	TRUE
G3P_HUMAN	1.521703875	0.001234384	0.002945663	TRUE
DPB1_HUMAN	-4.317262285	0.020255209	0.035024633	TRUE
HSPB1_HUMAN	3.846294369	1.21265950614458e-08	9.15006718272725e-08	TRUE
RPN1_HUMAN	3.059032524	3.77549147501099e-09	3.19353673809847e-08	TRUE
RPN2_HUMAN	1.7831903	0.000157704	0.000465401	TRUE
GNAI2_HUMAN	1.463623591	0.006931382	0.01374888	TRUE
ALDH2_HUMAN	2.383237586	3.20580667034776e-06	1.43102899436028e-05	TRUE
S10A8_HUMAN	2.417170799	0.000222862	0.000635452	TRUE
ISG15_HUMAN	3.899618843	9.59482715501281e-09	7.4732729981566e-08	TRUE
PERM_HUMAN	2.728784699	0.000197372	0.000570424	TRUE
PCCA_HUMAN	2.281483014	0.008590326	0.016617557	TRUE
IF2A_HUMAN	1.552687447	6.22849077824839e-06	2.56876886755089e-05	TRUE
ICAM1_HUMAN	2.340345746	6.66111847902329e-08	4.20235883142182e-07	TRUE
RLA1_HUMAN	5.609223386	3.10862446895044e-15	1.01932180117684e-13	TRUE
RLA2_HUMAN	4.29494038	1.84963155902551e-12	3.36480919230942e-11	TRUE
RLA0_HUMAN	3.419461003	5.15081159946362e-08	3.31248319810542e-07	TRUE
HEP2_HUMAN	2.000619866	0.000872867	0.002166667	TRUE
KPCB_HUMAN	3.040052811	1.56343641248835e-05	5.93212444509866e-05	TRUE
KV401_HUMAN	2.440894929	0.006999908	0.013874444	TRUE
CDK1_HUMAN	3.634182753	2.28379226641096e-08	1.59625059462829e-07	TRUE
ATPB_HUMAN	1.49811076	0.0018922	0.004313738	TRUE
S10A9_HUMAN	2.436941281	0.005393595	0.011082389	TRUE
S10A6_HUMAN	3.632861867	1.99889990377677e-05	7.37371964504321e-05	TRUE
APOA4_HUMAN	1.001112582	0.017197802	0.030249909	TRUE
IF4E_HUMAN	1.635648924	0.000493161	0.001302024	TRUE
ENOA_HUMAN	1.643781752	0.00302526	0.006553908	TRUE
NPM_HUMAN	1.527333155	0.012774354	0.023382967	TRUE
ITAV_HUMAN	1.616172063	0.001167812	0.002814844	TRUE
LDHB_HUMAN	2.168127854	0.001858717	0.004241197	TRUE
GPX1_HUMAN	2.450910392	6.72454773198439e-07	3.52972307829062e-06	TRUE
H10_HUMAN	3.251119071	8.08528399787178e-09	6.37225943571141e-08	TRUE
ANXA2_HUMAN	1.773368918	0.000581503	0.001505333	TRUE
CAN1_HUMAN	1.518529586	3.38909636998785e-06	1.50572032096527e-05	TRUE
TBB5_HUMAN	2.885962296	6.60272632124759e-08	4.17543835934133e-07	TRUE
SAP_HUMAN	3.484437553	3.04153102703708e-08	2.06079245097206e-07	TRUE
HEXB_HUMAN	14.23378025	4.44089209850063e-16	1.63819575189134e-14	TRUE
PROF1_HUMAN	2.370669202	6.11506170944409e-06	2.53379156010663e-05	TRUE
APT_HUMAN	1.868541671	0.001018184	0.002474196	TRUE
HS90B_HUMAN	1.687408415	0.011537474	0.021579951	TRUE
SRPRA_HUMAN	1.320529345	7.5594528312628e-06	3.07001631801743e-05	TRUE
CD14_HUMAN	1.457885156	0.000536213	0.001404518	TRUE
RU2B_HUMAN	1.72445326	0.01433288	0.025896687	TRUE
RU17_HUMAN	2.927059435	5.37207767159487e-08	3.43812970982071e-07	TRUE
VIME_HUMAN	1.409000287	0.008237405	0.016063544	TRUE
A2AP_HUMAN	7.842228857	4.5873853604661e-09	3.84356325469967e-08	TRUE
RM03_HUMAN	2.942066603	1.25674480391247e-05	4.8943023448556e-05	TRUE
SNRPA_HUMAN	1.341233709	4.51776807386395e-06	1.95745383428754e-05	TRUE
ENOG_HUMAN	2.18882749	0.000124492	0.000380494	TRUE
THIK_HUMAN	1.27288247	1.70134481292106e-05	6.3734440382487e-05	TRUE
LEG1_HUMAN	3.215029965	8.75912675724067e-11	1.07704817903848e-09	TRUE
HMGB1_HUMAN	2.757194503	3.51688831221608e-05	0.000122906	TRUE
F16P1_HUMAN	1.13530079	0.00638649	0.0128019	TRUE
GNAO_HUMAN	3.428073778	0.009476269	0.018146337	TRUE
CLCA_HUMAN	-1.667812996	0.000459866	0.001222626	TRUE
ANXA4_HUMAN	2.108833889	4.99868725529762e-05	0.000167	TRUE
DLDH_HUMAN	-1.395135981	0.002524244	0.005605678	TRUE
RU2A_HUMAN	2.480597214	1.28733166349093e-08	9.65862400630484e-08	TRUE
TACD2_HUMAN	1.809973969	0.000191509	0.000555293	TRUE
ALDOC_HUMAN	1.124762265	0.014828778	0.026634122	TRUE
HS71B_HUMAN	3.786106312	1.16101479541442e-08	8.8866146876677e-08	TRUE
HV43D_HUMAN	-1.247101499	0.040990983	0.064992296	TRUE
CALM3_HUMAN	4.277585751	3.52477158571673e-10	3.82114013537292e-09	TRUE
LYAG_HUMAN	1.501293454	0.002306438	0.005187044	TRUE
COX5B_HUMAN	2.559624228	3.86813620631976e-05	0.000132394	TRUE
KAP0_HUMAN	3.241847755	2.31766863478811e-08	1.61144709266943e-07	TRUE
ESTD_HUMAN	4.223499552	1.01946513453299e-07	6.22459631567731e-07	TRUE
CH60_HUMAN	4.362282516	9.32587340685131e-14	2.27243300629331e-12	TRUE
BIP_HUMAN	1.072430459	0.017524458	0.030783704	TRUE
LAMC1_HUMAN	-1.433163869	0.000628313	0.001613083	TRUE
EPB41_HUMAN	1.057212123	0.024413312	0.041065077	TRUE
ITAM_HUMAN	2.160758192	9.88788252920259e-06	3.93363628640129e-05	TRUE
SPTB1_HUMAN	1.381066979	0.032048612	0.052414478	TRUE
LAMP1_HUMAN	3.444970154	1.92547345134741e-06	9.06747781343747e-06	TRUE
ACADM_HUMAN	1.20149939	0.004018289	0.008510827	TRUE
PERE_HUMAN	2.109532025	0.008862227	0.017093737	TRUE
MPRI_HUMAN	1.175441099	3.21642984073556e-05	0.000112702	TRUE
ADHX_HUMAN	1.104864092	0.010973652	0.020583348	TRUE
CD20_HUMAN	-1.135178622	0.034421491	0.055712054	TRUE
PCNA_HUMAN	1.895164899	5.23933998914927e-05	0.000174164	TRUE
CO6A1_HUMAN	1.11196731	0.043229641	0.068060419	TRUE
CO6A2_HUMAN	3.03384356	2.41811117043245e-05	8.7619417035042e-05	TRUE
CO6A3_HUMAN	2.401577884	3.70307146726478e-05	0.000128399	TRUE
IMDH2_HUMAN	1.360287646	0.006006044	0.01217714	TRUE
TPR_HUMAN	-1.004182868	0.010278875	0.019528392	TRUE
KCRB_HUMAN	1.771743176	0.006157396	0.012445999	TRUE
KCRU_HUMAN	2.99515755	0.000130717	0.000396108	TRUE
GRAA_HUMAN	2.209181676	1.34811321415018e-05	5.18174919939636e-05	TRUE
ECP_HUMAN	4.106755617	5.76809164787306e-06	2.41641189538657e-05	TRUE
CADH1_HUMAN	1.676953089	6.03550577560341e-05	0.000197661	TRUE
SRC_HUMAN	2.784112849	1.20290888361296e-10	1.43915585354776e-09	TRUE
XRCC6_HUMAN	1.942451448	0.00013704	0.000411391	TRUE
XRCC5_HUMAN	1.522669918	0.00544237	0.011170738	TRUE
COX41_HUMAN	1.13020885	0.01399382	0.025318518	TRUE
GILT_HUMAN	2.395844694	6.15215903141397e-05	0.000200247	TRUE
LAMP2_HUMAN	1.390398869	0.023205165	0.039288888	TRUE
EF2_HUMAN	2.39042544	0.000169418	0.000496111	TRUE
CO6_HUMAN	1.119801294	0.001257016	0.002994292	TRUE
P4HA1_HUMAN	2.366377828	4.55974074053955e-07	2.45155291637106e-06	TRUE
HEM2_HUMAN	2.298629475	6.48651912960041e-05	0.00020942	TRUE
PRG2_HUMAN	2.911725263	0.011571178	0.021627762	TRUE
PLSL_HUMAN	1.767741946	0.009062024	0.01745376	TRUE
ACPH_HUMAN	-1.112066278	0.015293967	0.027335651	TRUE
ETFA_HUMAN	1.57283649	0.000268865	0.0007509	TRUE
GYS1_HUMAN	1.808834961	0.000423177	0.001139917	TRUE
T2FB_HUMAN	6.528212032	5.44516431943975e-10	5.64935798141875e-09	TRUE
MIF_HUMAN	6.182274092	1.3944401189292e-13	3.22055039641387e-12	TRUE
CD99_HUMAN	-1.812446186	0.000155366	0.000460035	TRUE
FPPS_HUMAN	2.299527542	0.000127824	0.000388889	TRUE
CX7A2_HUMAN	1.736640587	0.002752767	0.006042438	TRUE
AK1A1_HUMAN	2.843887517	1.48546379197256e-06	7.05794603126857e-06	TRUE
KPYM_HUMAN	3.577408131	1.71147949146189e-08	1.24489527728261e-07	TRUE
ACYP2_HUMAN	3.381895556	0.049287625	0.076065039	TRUE
RSMB_HUMAN	3.151423467	1.69213532075219e-11	2.37794254598826e-10	TRUE
MMP9_HUMAN	1.145604076	0.001172422	0.002820608	TRUE
HNRPL_HUMAN	2.305132552	7.24832492129401e-05	0.000231389	TRUE
I23O1_HUMAN	3.062171968	1.27660024973331e-06	6.15363024190864e-06	TRUE
PLAK_HUMAN	1.212075178	0.026607572	0.044279267	TRUE
QCR7_HUMAN	1.362683222	7.85401994571888e-05	0.000247747	TRUE
CBPA3_HUMAN	3.767153974	2.89294035793475e-06	1.30452454850165e-05	TRUE
AMPN_HUMAN	5.133855669	1.28261658418616e-05	4.97318196729699e-05	TRUE
RAC2_HUMAN	1.516515675	0.000362102	0.000987416	TRUE
RS2_HUMAN	2.654304457	7.12148835724236e-06	2.90547973530502e-05	TRUE
ITB4_HUMAN	1.155719543	0.027598706	0.045728111	TRUE
CBR1_HUMAN	1.241597793	0.006190922	0.012485261	TRUE
ACADS_HUMAN	4.353424481	1.64313007644523e-14	4.59384577161951e-13	TRUE
CREB1_HUMAN	3.796089796	1.07913677993565e-13	2.60562480682645e-12	TRUE
H15_HUMAN	4.525981524	4.15599110681342e-10	4.4689523804439e-09	TRUE
H13_HUMAN	1.835437196	0.001978351	0.004494868	TRUE
H12_HUMAN	2.542828596	3.05981821679957e-05	0.000108503	TRUE
FAAA_HUMAN	6.91773695	4.44089209850063e-16	1.63819575189134e-14	TRUE
STMN1_HUMAN	4.872536387	1.97602254559115e-08	1.40329301633425e-07	TRUE
YBOX3_HUMAN	2.284846396	7.21902608802338e-08	4.52210690796937e-07	TRUE
HMGA1_HUMAN	3.088915936	8.64686100499057e-12	1.29022824883455e-10	TRUE
CAN2_HUMAN	1.097808654	0.003029372	0.006557468	TRUE
SAP3_HUMAN	6.275686717	1.4077627952247e-13	3.22329136561793e-12	TRUE
LEG3_HUMAN	2.777581863	7.59384896473758e-05	0.000240781	TRUE
TCPA_HUMAN	1.528779396	0.004359463	0.009131493	TRUE
ARF4_HUMAN	3.092046721	3.67728070216344e-12	6.18155540819374e-11	TRUE
RL7_HUMAN	2.654880809	0.000165768	0.000487034	TRUE
PTPRA_HUMAN	6.121338858	2.86232473967196e-06	1.29732670794688e-05	TRUE
SDC1_HUMAN	2.82160353	5.44921872336346e-06	2.30831338584583e-05	TRUE
DNLI1_HUMAN	5.13894156	1.83986652717572e-05	6.84409733358361e-05	TRUE
ATP5J_HUMAN	1.122483331	0.000304601	0.000840978	TRUE
VCAM1_HUMAN	2.735091724	1.71924051928229e-06	8.12509398436615e-06	TRUE
ITIH2_HUMAN	1.377793187	6.90376291418993e-05	0.000221722	TRUE
NCF2_HUMAN	2.221079415	2.79946611092541e-06	1.27100546848169e-05	TRUE
TYPH_HUMAN	3.064903047	4.8460826462815e-08	3.13167773930016e-07	TRUE
AT2B1_HUMAN	2.809095157	0.000887621	0.002197131	TRUE
CAP7_HUMAN	13.3866799	2.66453525910038e-15	8.84625706021325e-14	TRUE
RAB5A_HUMAN	-2.05140709	0.022202751	0.037898784	TRUE
RAB6A_HUMAN	-1.147835961	0.001649413	0.003822722	TRUE
MX1_HUMAN	1.308068036	0.030144708	0.049636915	TRUE
COX5A_HUMAN	3.994497226	8.9635521227649e-09	7.00211601119516e-08	TRUE
MIME_HUMAN	2.469872553	0.001574044	0.003667247	TRUE
NEBU_HUMAN	10.56718807	3.37507799486048e-13	7.40843566475159e-12	TRUE
VATB2_HUMAN	3.538542695	1.21946897024827e-12	2.2970989964393e-11	TRUE
VATC1_HUMAN	1.775679605	2.92351312491945e-07	1.63815418982828e-06	TRUE
CSRP1_HUMAN	4.035108624	7.10894720867827e-09	5.67007921508994e-08	TRUE
FLNA_HUMAN	-1.698567817	0.039073859	0.062367891	TRUE
AOFA_HUMAN	9.661588016	9.09983199903763e-12	1.3502320552762e-10	TRUE
VDAC1_HUMAN	1.065604786	0.029819708	0.049223832	TRUE
PGS1_HUMAN	2.486162978	0.00015694	0.00046383	TRUE
SDHB_HUMAN	1.198027252	0.039567199	0.062966136	TRUE
MUTA_HUMAN	1.420443453	0.000868326	0.002159432	TRUE
OSBP1_HUMAN	1.421775797	1.4135842112406e-06	6.72845818110223e-06	TRUE
PIMT_HUMAN	1.062083225	0.003556045	0.007598437	TRUE
PUR2_HUMAN	1.315678075	0.000205363	0.000589668	TRUE
PUR6_HUMAN	1.840525091	0.000566542	0.001473785	TRUE
UBA1_HUMAN	1.658518323	0.001205222	0.002883847	TRUE
ROA2_HUMAN	2.888318334	7.25472565354934e-07	3.75605289197408e-06	TRUE
EST1_HUMAN	9.781260621	3.06998870769348e-12	5.29473377119084e-11	TRUE
FBLN1_HUMAN	1.540384442	0.000137093	0.000411391	TRUE
SFPQ_HUMAN	1.00639394	0.038138407	0.061021452	TRUE
SYWC_HUMAN	1.769224639	0.000228983	0.000650459	TRUE
RS3_HUMAN	1.178586863	0.007709005	0.015133124	TRUE
SP100_HUMAN	10.53203339	0	0	TRUE
SAHH_HUMAN	2.500130991	5.68500622111223e-06	2.3929281336409e-05	TRUE
HAP40_HUMAN	13.711632	8.74855743404623e-14	2.1716045368997e-12	TRUE
CMA1_HUMAN	2.91269032	0.00017943	0.000521406	TRUE
PRTN3_HUMAN	3.94249868	2.05881071781988e-05	7.54234657452359e-05	TRUE
AT5F1_HUMAN	-2.342237793	1.82122878999991e-07	1.05846469720782e-06	TRUE
THAS_HUMAN	1.224539289	0.02101527	0.03613297	TRUE
PPAC_HUMAN	1.009388177	0.002237154	0.005047951	TRUE
THTM_HUMAN	1.277065523	1.16067509827733e-05	4.55354957315301e-05	TRUE
RS12_HUMAN	2.209569668	7.00048060124914e-05	0.000224556	TRUE
DNJB1_HUMAN	1.857664236	2.79532346807443e-05	9.9924349006806e-05	TRUE
ATPA_HUMAN	2.746764819	4.54474915478897e-08	2.9658117334446e-07	TRUE
PSA1_HUMAN	1.513033886	4.11280167567085e-06	1.79960481887674e-05	TRUE
U2AF2_HUMAN	1.234042385	0.005492674	0.011247911	TRUE
RL13_HUMAN	5.455563634	0	0	TRUE
S10A4_HUMAN	1.976448096	0.000128295	0.000389429	TRUE
HMGB2_HUMAN	4.239724991	2.28965735260545e-10	2.6100128448584e-09	TRUE
PTBP1_HUMAN	3.24434503	8.83235706794494e-11	1.08104794343142e-09	TRUE
EF1G_HUMAN	1.052191926	0.034691581	0.056080851	TRUE
STOM_HUMAN	1.608650822	0.000231896	0.000657327	TRUE
MK03_HUMAN	2.250718244	1.1150844757557e-05	4.39416078279991e-05	TRUE
CALL3_HUMAN	2.040628566	0.027096722	0.045036855	TRUE
CD82_HUMAN	4.256250899	7.28172322439491e-09	5.79049607305176e-08	TRUE
CALR_HUMAN	1.613893127	0.016496942	0.029217849	TRUE
P85A_HUMAN	1.506667135	0.000563444	0.001468604	TRUE
PSB6_HUMAN	2.744240961	6.51494658221452e-08	4.13964069912961e-07	TRUE
PSB5_HUMAN	1.811458472	0.001100923	0.002665498	TRUE
GRN_HUMAN	3.396888201	2.59863157969775e-06	1.18999404753056e-05	TRUE
AMPL_HUMAN	1.661145088	0.004771883	0.00988621	TRUE
CD38_HUMAN	1.890808097	3.09240971494429e-05	0.000109367	TRUE
TKT_HUMAN	2.383241244	5.54375327777024e-06	2.34461922066206e-05	TRUE
CASP1_HUMAN	1.975539921	0.012044061	0.02230755	TRUE
PML_HUMAN	1.896648533	1.5429480659801e-05	5.87958402186964e-05	TRUE
GNA11_HUMAN	5.300220021	4.5896619838004e-13	9.67471605474115e-12	TRUE
AL4A1_HUMAN	2.981066503	6.85752136408979e-07	3.57830584342289e-06	TRUE
PRDX5_HUMAN	2.305219851	5.96015575737852e-06	2.48511360935594e-05	TRUE
DOPD_HUMAN	3.450484712	4.4489523176594e-11	5.79236144887421e-10	TRUE
KCY_HUMAN	-1.198975405	0.012513261	0.023048004	TRUE
PEBP1_HUMAN	2.677720965	5.6451343666275e-06	2.38370061649645e-05	TRUE
2AAA_HUMAN	1.672035454	0.002081099	0.004720238	TRUE
PPIF_HUMAN	2.516482645	2.62483685453674e-07	1.48965100120717e-06	TRUE
PURA2_HUMAN	1.497088577	0.000128113	0.000389322	TRUE
AMRP_HUMAN	1.404720631	0.002670211	0.005890433	TRUE
GSTT1_HUMAN	7.334361045	3.80438660574356e-08	2.52611270621372e-07	TRUE
ILEU_HUMAN	2.462041387	1.53053165852235e-05	5.8406495474646e-05	TRUE
AL1B1_HUMAN	8.221611661	0	0	TRUE
SDHA_HUMAN	1.189990506	0.006304612	0.012704027	TRUE
COR1A_HUMAN	1.581793981	0.004600073	0.009552614	TRUE
KAP3_HUMAN	4.585048782	0	0	TRUE
DNJA1_HUMAN	2.636486284	4.97001728660962e-09	4.12511434788598e-08	TRUE
QCR1_HUMAN	1.22535373	0.028028968	0.046412057	TRUE
PUR9_HUMAN	1.616119164	0.00048174	0.001274404	TRUE
1433B_HUMAN	3.138750834	8.42194029893051e-06	3.38919294453931e-05	TRUE
1433S_HUMAN	2.270224133	0.004410883	0.009202911	TRUE
STIP1_HUMAN	1.212244173	0.01212027	0.022386257	TRUE
S10AB_HUMAN	2.265783818	0.001422189	0.00335763	TRUE
CEAM8_HUMAN	2.937194747	0.034037943	0.055158496	TRUE
PRDX2_HUMAN	3.545819499	4.51045867322364e-11	5.84379426150341e-10	TRUE
GBP2_HUMAN	1.316452526	0.001753115	0.004027919	TRUE
ICAM3_HUMAN	2.690116899	1.17752103490076e-06	5.72801441153192e-06	TRUE
CSTF2_HUMAN	1.435828447	0.001487436	0.003493041	TRUE
LSP1_HUMAN	1.42775076	0.00633316	0.012723808	TRUE
MCM5_HUMAN	1.225628077	0.001665705	0.003853757	TRUE
MCM7_HUMAN	1.912319031	1.82735643550203e-06	8.62070815753709e-06	TRUE
GLYM_HUMAN	1.152172139	0.009169856	0.017648651	TRUE
HYES_HUMAN	2.293986874	5.07594269816281e-06	2.17798122880782e-05	TRUE
PHB1_HUMAN	2.311732701	2.8628344955095e-05	0.000102063	TRUE
SPB6_HUMAN	-4.315696259	3.15258930072559e-12	5.40211431143689e-11	TRUE
RADI_HUMAN	1.1725348	0.008519149	0.016503909	TRUE
RFC4_HUMAN	2.523201038	7.60400953314644e-08	4.7409035962528e-07	TRUE
RFC2_HUMAN	1.69403402	0.00014307	0.000426002	TRUE
RL22_HUMAN	1.683555967	9.73381170736864e-05	0.000301669	TRUE
FUS_HUMAN	15.05558248	0	0	TRUE
DEK_HUMAN	1.29940412	0.000628592	0.001613083	TRUE
GLRX1_HUMAN	1.613257404	9.5744079251725e-05	0.000297423	TRUE
HMGCL_HUMAN	9.928510086	1.29452004671293e-13	3.01600460006101e-12	TRUE
PRS7_HUMAN	1.615744803	6.35193267206624e-06	2.61561754682294e-05	TRUE
GGT5_HUMAN	13.16719861	0	0	TRUE
VATE1_HUMAN	3.096326308	4.3772763191896e-10	4.65041836150704e-09	TRUE
HEM6_HUMAN	2.904783711	1.17675158506358e-08	8.98118451128989e-08	TRUE
RL4_HUMAN	1.37729309	0.006308965	0.012704027	TRUE
SPB5_HUMAN	2.417052983	0.00156541	0.003650333	TRUE
PEDF_HUMAN	3.009146252	8.88178419700125e-14	2.18426100252179e-12	TRUE
NUP62_HUMAN	1.496814925	4.48705097477742e-06	1.94732146879229e-05	TRUE
TAGL2_HUMAN	1.112695044	0.046444422	0.072477312	TRUE
RBMX_HUMAN	3.617109385	8.49604002706172e-08	5.22349127589721e-07	TRUE
VATA_HUMAN	1.508742112	0.00149969	0.003518707	TRUE
GRP75_HUMAN	1.931996129	3.6337278630505e-07	1.98176205426327e-06	TRUE
RS19_HUMAN	2.112879693	1.17445445437792e-05	4.58728092768786e-05	TRUE
RL3_HUMAN	2.896790959	4.5210636123727e-08	2.95762190996598e-07	TRUE
OST48_HUMAN	1.322040548	0.003552205	0.007596343	TRUE
AN32A_HUMAN	2.645037434	3.0575110887554e-08	2.06634846100111e-07	TRUE
CAPG_HUMAN	1.2221521	0.021310768	0.036493487	TRUE
TCPZ_HUMAN	2.560738916	3.09460235214942e-09	2.66859215821716e-08	TRUE
NNMT_HUMAN	2.716544426	9.70019840895731e-07	4.82466797269487e-06	TRUE
PSB10_HUMAN	2.110929146	0.000359445	0.000981177	TRUE
RL13A_HUMAN	4.122892593	2.20090612401691e-12	3.92322594992545e-11	TRUE
MDHC_HUMAN	3.039429751	1.02366372378704e-05	4.06405209324122e-05	TRUE
MDHM_HUMAN	3.637590175	3.17211323874744e-09	2.72658018191366e-08	TRUE
IF2G_HUMAN	3.171409347	6.11910522252401e-11	7.73921117667799e-10	TRUE
MNDA_HUMAN	1.53513697	6.14134089140794e-05	0.00020014	TRUE
UBA7_HUMAN	2.236450913	1.22244880884637e-10	1.45597490416859e-09	TRUE
ECI1_HUMAN	3.204591062	6.10283379387511e-10	6.17690291648905e-09	TRUE
LAP2A_HUMAN	1.096547573	0.001316518	0.003122029	TRUE
STAT1_HUMAN	1.418837149	0.000226871	0.000645841	TRUE
RS27_HUMAN	1.014673364	0.005222503	0.01076103	TRUE
THIM_HUMAN	1.186767162	0.000385728	0.001044337	TRUE
RL35_HUMAN	3.960943899	2.22044604925031e-16	8.67280103942475e-15	TRUE
WASP_HUMAN	2.781000159	3.43722383888689e-10	3.74937728951573e-09	TRUE
MSH2_HUMAN	1.905795675	6.4657094316356e-06	2.65423867858179e-05	TRUE
GPDM_HUMAN	2.126561886	1.61077478084692e-05	6.06056912012703e-05	TRUE
NAMPT_HUMAN	1.002893066	0.037613757	0.060327379	TRUE
AFAM_HUMAN	1.604768355	0.02533503	0.042427389	TRUE
PRS6B_HUMAN	1.398350193	0.000124182	0.000379987	TRUE
CBX5_HUMAN	1.645475356	0.005802419	0.011807167	TRUE
UBP5_HUMAN	3.468426872	4.38427072424474e-12	7.22699157034376e-11	TRUE
RAGP1_HUMAN	1.08834	0.006776231	0.013511764	TRUE
NOP2_HUMAN	2.477918954	7.4442674247166e-12	1.13632036092226e-10	TRUE
CRK_HUMAN	2.867816073	5.56443602306445e-09	4.56146360409234e-08	TRUE
CRKL_HUMAN	3.064738684	6.19692461789612e-08	3.94701002041537e-07	TRUE
BRCC3_HUMAN	1.547570437	0.048805952	0.075497152	TRUE
RL27A_HUMAN	4.010373484	1.64299307492399e-09	1.54744312304898e-08	TRUE
RL28_HUMAN	2.090946705	2.48704923322407e-09	2.26219272720655e-08	TRUE
RS9_HUMAN	1.777820857	0.001669333	0.003858789	TRUE
RS10_HUMAN	-4.235322325	1.19733363224128e-07	7.17859622400191e-07	TRUE
GNPI1_HUMAN	1.123284017	0.000259459	0.000727692	TRUE
IF1AX_HUMAN	-1.324385746	0.000305762	0.000843307	TRUE
SYQ_HUMAN	1.437228507	4.17387474889175e-05	0.000141401	TRUE
RL29_HUMAN	6.143123772	0	0	TRUE
ATPO_HUMAN	2.794004694	1.67732494560369e-11	2.36966758272521e-10	TRUE
PP2BC_HUMAN	6.731301881	1.44763965259642e-07	8.54429092732466e-07	TRUE
GSH1_HUMAN	1.470012483	0.000111521	0.000342825	TRUE
GSH0_HUMAN	3.558572947	3.00321246382573e-06	1.34966705650104e-05	TRUE
NEST_HUMAN	1.962140744	5.51987657582131e-07	2.93215843707628e-06	TRUE
AGRE5_HUMAN	1.769161851	1.91285747379588e-05	7.09573945586852e-05	TRUE
MAPK2_HUMAN	1.770294249	0.003446335	0.007393752	TRUE
AL9A1_HUMAN	3.111657331	3.27605054195601e-10	3.61045238150837e-09	TRUE
NASP_HUMAN	1.470771105	0.002338171	0.005245087	TRUE
FAS_HUMAN	2.139383685	1.59079613109014e-05	6.01873863842653e-05	TRUE
TCPG_HUMAN	1.369999645	0.007906784	0.015487035	TRUE
RM19_HUMAN	5.325922952	2.7031850313719e-08	1.85042769157829e-07	TRUE
AL7A1_HUMAN	1.556715328	3.80891154256879e-05	0.000130535	TRUE
PPM1F_HUMAN	1.199383009	0.001836535	0.004201409	TRUE
PSB2_HUMAN	3.045107864	0.000102767	0.000317384	TRUE
MCM2_HUMAN	1.455615896	0.001520826	0.003562004	TRUE
HINT1_HUMAN	1.630359831	0.000479745	0.001270393	TRUE
NU153_HUMAN	1.022949549	0.000906836	0.002238436	TRUE
RBP2_HUMAN	2.054581838	6.04018168814946e-10	6.17027790912499e-09	TRUE
GSK3A_HUMAN	2.063753152	1.20301398176537e-06	5.84132565917516e-06	TRUE
GSK3B_HUMAN	2.894129143	2.74985811898887e-09	2.4252523415584e-08	TRUE
DNLI3_HUMAN	3.000498249	1.21157901489255e-08	9.15006718272725e-08	TRUE
HNMT_HUMAN	2.272210637	0.007254079	0.014335442	TRUE
GNAQ_HUMAN	6.978680458	5.6665783176868e-13	1.17950094136177e-11	TRUE
GBG10_HUMAN	1.512754898	0.003201365	0.00690725	TRUE
CPT1A_HUMAN	1.741985819	4.20747503504515e-09	3.53640939654428e-08	TRUE
F10A1_HUMAN	1.631578587	0.00170845	0.003938927	TRUE
MAP2_HUMAN	1.404816926	0.000263386	0.000737148	TRUE
RL14_HUMAN	2.587298143	5.89204907086582e-09	4.8003933534416e-08	TRUE
TCPQ_HUMAN	1.11497545	0.023935131	0.040337378	TRUE
TCPD_HUMAN	1.206338981	0.016503147	0.029217849	TRUE
FXR2_HUMAN	3.691764237	6.14241767049606e-06	2.54116220137656e-05	TRUE
SSRD_HUMAN	3.497603021	1.15463194561016e-14	3.3333722255876e-13	TRUE
TPMT_HUMAN	5.389166719	6.63247234911069e-13	1.35061793399114e-11	TRUE
MECP2_HUMAN	1.024502381	0.007359109	0.014532189	TRUE
SSDH_HUMAN	4.78661273	3.97326616052851e-12	6.59562182647733e-11	TRUE
CNN1_HUMAN	5.16164068	0.041011705	0.064992296	TRUE
NDUA8_HUMAN	1.520523115	9.99661832055132e-05	0.000309452	TRUE
6PGD_HUMAN	2.362204063	1.02415274438883e-06	5.04665990555979e-06	TRUE
HNRPM_HUMAN	3.186182653	6.92983892491839e-10	6.94552912625782e-09	TRUE
IMA5_HUMAN	-1.517714138	1.96253480622133e-06	9.2093506101128e-06	TRUE
GDS1_HUMAN	1.320201147	0.001826234	0.004181447	TRUE
GDIR1_HUMAN	1.521390984	0.009677634	0.018478646	TRUE
GDIR2_HUMAN	1.359735333	0.036656225	0.058933979	TRUE
AGFG1_HUMAN	1.072669991	2.3807397558695e-05	8.6383125568161e-05	TRUE
MSH6_HUMAN	8.739973681	4.92557106213098e-11	6.35063919466985e-10	TRUE
VAV2_HUMAN	1.631787066	3.63353135908184e-05	0.000126649	TRUE
HXK3_HUMAN	3.244134179	0.000404859	0.001092791	TRUE
THOP1_HUMAN	-1.276000833	0.044114395	0.069289079	TRUE
CRIP2_HUMAN	1.949272531	7.95876199166656e-07	4.08078607140278e-06	TRUE
BIEA_HUMAN	1.781720433	0.000142068	0.000424446	TRUE
TXTP_HUMAN	3.990579578	2.68898903144077e-09	2.38065162250223e-08	TRUE
COPB_HUMAN	1.064596184	0.003438419	0.007382732	TRUE
COPA_HUMAN	1.142875293	0.004088714	0.008625595	TRUE
AP2S1_HUMAN	6.421368614	1.77835326908848e-07	1.04037583319362e-06	TRUE
CCHL_HUMAN	1.61460901	0.000377836	0.001027158	TRUE
SYRC_HUMAN	2.082037308	2.79661285240707e-08	1.9094611146512e-07	TRUE
AT1B3_HUMAN	1.848285144	0.00021375	0.000611108	TRUE
RD23A_HUMAN	3.640117517	4.53015402968049e-12	7.38164975633827e-11	TRUE
RD23B_HUMAN	1.01816495	0.038002203	0.060840175	TRUE
ADPRH_HUMAN	7.809075897	1.58039137332366e-10	1.85730950776445e-09	TRUE
AIF1_HUMAN	-1.437602858	0.000777031	0.001952502	TRUE
PSMD4_HUMAN	5.150355469	0	0	TRUE
XPO2_HUMAN	1.747925881	0.003664664	0.007811675	TRUE
TERA_HUMAN	1.377873282	0.010448868	0.019822996	TRUE
MFAP1_HUMAN	7.377885306	0	0	TRUE
LAMB2_HUMAN	-1.548658373	0.004378634	0.009150002	TRUE
SCOT1_HUMAN	1.479000867	1.97902168184161e-05	7.31054462722018e-05	TRUE
ATP5I_HUMAN	5.249205148	5.05351316348879e-12	8.08562106158206e-11	TRUE
IF6_HUMAN	2.536754245	3.32249279644259e-07	1.81949296234052e-06	TRUE
TMM33_HUMAN	2.972250608	8.88178419700125e-16	3.14533584363138e-14	TRUE
GSDMD_HUMAN	1.891035942	2.72141166757223e-06	1.2376831145671e-05	TRUE
MTPN_HUMAN	3.313025814	5.55111512312578e-14	1.40416778733544e-12	TRUE
DEF3_HUMAN	4.447305849	0.022994049	0.039023766	TRUE
GBG2_HUMAN	1.236227572	0.000280038	0.000779643	TRUE
ARPC4_HUMAN	1.305469947	0.040484526	0.064271907	TRUE
TPIS_HUMAN	2.210348053	4.72177214083658e-06	2.03919135057918e-05	TRUE
IF4A1_HUMAN	2.172712203	4.95861667282327e-08	3.19662278714044e-07	TRUE
RS20_HUMAN	3.211072816	1.4021198868619e-08	1.04023196075564e-07	TRUE
PSA6_HUMAN	-2.399740508	4.02906335372766e-05	0.000137371	TRUE
S10AA_HUMAN	3.3222228	8.06406199149734e-07	4.12681091510924e-06	TRUE
CDC42_HUMAN	1.583210563	5.70405636146631e-06	2.39714773671749e-05	TRUE
RAB8A_HUMAN	2.86441463	1.26388899346352e-08	9.50960103863774e-08	TRUE
SPCS3_HUMAN	2.227703665	1.11121447465834e-06	5.42534125862601e-06	TRUE
RAB2A_HUMAN	6.015971685	0	0	TRUE
RAB10_HUMAN	3.366713371	4.85878004496954e-10	5.12099992041234e-09	TRUE
UBC12_HUMAN	1.665308468	0.000207161	0.00059355	TRUE
UBE2K_HUMAN	1.358136969	0.00424231	0.00892128	TRUE
UBE2N_HUMAN	2.887319566	9.20886557009837e-07	4.60616703468574e-06	TRUE
RAB14_HUMAN	1.035041515	0.036839637	0.059193028	TRUE
ARP3_HUMAN	2.279088389	1.57387225394601e-05	5.96320214904507e-05	TRUE
ACTZ_HUMAN	4.592674282	0	0	TRUE
RS3A_HUMAN	4.268808882	1.99040783854798e-12	3.59627429876424e-11	TRUE
RL27_HUMAN	3.531006846	4.40802949697172e-12	7.22699157034376e-11	TRUE
PHS_HUMAN	3.207667813	1.39519016784106e-07	8.27148456648631e-07	TRUE
RHOA_HUMAN	1.356027675	0.001350984	0.003198052	TRUE
PFD3_HUMAN	2.890119524	7.45647654043502e-05	0.000237463	TRUE
COPZ1_HUMAN	1.717643085	2.61744403928788e-10	2.93330437483063e-09	TRUE
WDR5_HUMAN	11.16366784	0	0	TRUE
HNRPK_HUMAN	3.070470255	7.16895186325672e-07	3.71889377906442e-06	TRUE
1433G_HUMAN	1.160838893	0.0178609	0.031209572	TRUE
RRAS2_HUMAN	-1.596442633	3.11701379125395e-05	0.000109944	TRUE
PP1A_HUMAN	2.714653386	1.64634321730972e-08	1.2045971309021e-07	TRUE
PP1B_HUMAN	2.280243351	2.02858469315892e-05	7.45603920312711e-05	TRUE
PRS4_HUMAN	1.814596746	1.87339333601599e-07	1.08640451975076e-06	TRUE
PRS8_HUMAN	1.954386377	6.87892445871974e-06	2.81083436343994e-05	TRUE
RS8_HUMAN	2.053186194	0.000684157	0.001738872	TRUE
RS16_HUMAN	1.56483661	0.018183973	0.031732348	TRUE
1433E_HUMAN	2.113428368	0.000428068	0.001147299	TRUE
RS14_HUMAN	1.990369726	0.000653034	0.001670962	TRUE
RS23_HUMAN	3.183709377	3.04448555255021e-09	2.63392626305321e-08	TRUE
RS18_HUMAN	4.083545417	2.27511653960732e-09	2.08369294110243e-08	TRUE
RS13_HUMAN	2.80714787	1.97165668724963e-06	9.23583802704591e-06	TRUE
RS11_HUMAN	2.911577798	3.00095652772114e-08	2.03850141627298e-07	TRUE
RUXF_HUMAN	11.02738402	0	0	TRUE
RUXG_HUMAN	9.099989757	1.24739103490867e-07	7.44510244655604e-07	TRUE
SMD1_HUMAN	7.270244413	0	0	TRUE
SMD2_HUMAN	2.26415224	4.77272945165197e-07	2.55571964185234e-06	TRUE
SMD3_HUMAN	3.312505806	3.99680288865056e-15	1.29457420393365e-13	TRUE
RL7A_HUMAN	4.370879684	3.79696274421804e-14	9.79100295984767e-13	TRUE
RB11A_HUMAN	7.405089831	4.92186793099592e-07	2.63027791241955e-06	TRUE
RS4X_HUMAN	3.374533228	9.93383153513605e-12	1.4657920309623e-10	TRUE
RS6_HUMAN	2.130448749	3.87097585097251e-08	2.55754026372711e-07	TRUE
H4_HUMAN	3.729274354	4.84945417156268e-12	7.85375017053079e-11	TRUE
RAN_HUMAN	2.349120338	7.54373940958786e-06	3.06832647348627e-05	TRUE
RL23_HUMAN	4.0709626	7.571920868088e-11	9.44179428433884e-10	TRUE
RS25_HUMAN	2.900781634	5.31727106789504e-10	5.56010706942095e-09	TRUE
RS26_HUMAN	2.692627932	8.27246102952373e-07	4.20912959663123e-06	TRUE
RS28_HUMAN	-3.190165574	8.88178419700125e-16	3.14533584363138e-14	TRUE
RPAB5_HUMAN	2.538882895	1.9279724362109e-05	7.14183373859993e-05	TRUE
GBB2_HUMAN	1.59000504	3.39580750097213e-06	1.50572032096527e-05	TRUE
RL31_HUMAN	3.222121963	2.60028176768401e-09	2.33544145070442e-08	TRUE
RL10A_HUMAN	1.326445403	0.020611516	0.035548173	TRUE
RL11_HUMAN	3.404191504	1.56648027882511e-11	2.22490460992486e-10	TRUE
RL8_HUMAN	3.033310217	2.60624410941546e-10	2.93312896381672e-09	TRUE
RS27A_HUMAN	3.08801532	4.6738744874375e-08	3.02775869234976e-07	TRUE
RAC1_HUMAN	2.756832627	6.61554278025278e-09	5.30842345146568e-08	TRUE
GNAI1_HUMAN	2.66254634	0.001706194	0.003937143	TRUE
1433Z_HUMAN	2.648315633	2.18037002008842e-06	1.01776147159136e-05	TRUE
2ABA_HUMAN	1.701168302	0.000758452	0.001907622	TRUE
SKP1_HUMAN	1.133315611	0.000132141	0.000398826	TRUE
IF5A1_HUMAN	1.847332379	0.000206309	0.000591745	TRUE
RACK1_HUMAN	2.741218584	2.33606878166093e-05	8.48782309725229e-05	TRUE
YBOX1_HUMAN	4.181947296	0	0	TRUE
CSK2B_HUMAN	-1.53269866	4.75200918659269e-06	2.04891824668672e-05	TRUE
UB2L3_HUMAN	3.372471125	7.54023481430721e-08	4.71220321571764e-07	TRUE
CSK21_HUMAN	13.30048212	0	0	TRUE
H31_HUMAN	4.241607986	0.000591214	0.001527494	TRUE
SHPS1_HUMAN	2.684515113	0.010709868	0.020221516	TRUE
GTF2I_HUMAN	2.906763932	3.98441279969575e-11	5.29130019799595e-10	TRUE
PRKDC_HUMAN	1.12857095	0.006469219	0.012948188	TRUE
NGAL_HUMAN	2.092925793	0.000697668	0.001769826	TRUE
IN35_HUMAN	1.002519496	0.000172145	0.000502988	TRUE
NUCB2_HUMAN	-1.709598876	0.014831275	0.026634122	TRUE
S10AC_HUMAN	2.133524273	0.004477062	0.009311729	TRUE
BASP1_HUMAN	-1.608027732	0.010206656	0.019418967	TRUE
LV321_HUMAN	2.921030449	5.92903504070819e-12	9.41424293019043e-11	TRUE
TMF1_HUMAN	4.106003284	0.026186007	0.043632394	TRUE
RT35_HUMAN	1.742308203	0.01649646	0.029217849	TRUE
KGD4_HUMAN	1.036488898	0.012663062	0.023227274	TRUE
RT34_HUMAN	1.471150835	9.1332667361943e-05	0.000284718	TRUE
SARNP_HUMAN	1.713163238	0.000196852	0.000569542	TRUE
ARF5_HUMAN	5.277105384	0	0	TRUE
ERH_HUMAN	4.185614851	0	0	TRUE
RL19_HUMAN	1.984603036	0.000266917	0.000746245	TRUE
MUC5A_HUMAN	4.232431811	0.001642726	0.003810551	TRUE
FBLN2_HUMAN	2.21067458	1.31672783707515e-05	5.09800165491486e-05	TRUE
RHG04_HUMAN	2.067618978	1.33070088281784e-09	1.28055853071166e-08	TRUE
RBM10_HUMAN	1.444231084	0.000836328	0.002089639	TRUE
RBM3_HUMAN	1.980347891	0.000165263	0.000486089	TRUE
TFAM_HUMAN	2.417599006	0.000655654	0.001676051	TRUE
TF2B_HUMAN	3.881466624	1.06795153742567e-06	5.24303009871087e-06	TRUE
NFKB2_HUMAN	2.115119345	8.74844669374042e-07	4.4007337913967e-06	TRUE
FKBP3_HUMAN	1.919680337	7.72917952751584e-07	3.98844034834692e-06	TRUE
DHSO_HUMAN	3.140028529	7.98802644608188e-06	3.23417656109656e-05	TRUE
HNRPU_HUMAN	2.0762745	5.42169110477886e-05	0.000179551	TRUE
U2AF1_HUMAN	2.232257334	5.89066393441584e-08	3.76096235812704e-07	TRUE
SPTB2_HUMAN	-1.891566611	6.21299389611529e-05	0.000201979	TRUE
CO7A1_HUMAN	1.595209723	0.003791856	0.008063386	TRUE
H11_HUMAN	3.941206537	0.005458371	0.01119493	TRUE
FKBP4_HUMAN	1.050983686	0.006188364	0.012485261	TRUE
RL6_HUMAN	3.013162969	2.6073010417349e-09	2.33544145070442e-08	TRUE
CAV1_HUMAN	2.135233743	0.000573485	0.001487477	TRUE
TNAP2_HUMAN	1.089127237	0.020414023	0.035230438	TRUE
LMNB2_HUMAN	1.312670887	0.005816382	0.011819672	TRUE
SSBP_HUMAN	-1.232285794	0.000564797	0.001470686	TRUE
1433F_HUMAN	-1.600922016	0.000274824	0.000765933	TRUE
PLP2_HUMAN	-2.806601909	1.04507134608411e-05	4.13667584977557e-05	TRUE
PTN11_HUMAN	3.050161042	1.24335408635545e-09	1.20085398304003e-08	TRUE
BTK_HUMAN	1.657269746	3.91888956841058e-08	2.58277188429243e-07	TRUE
PSME1_HUMAN	2.042066695	0.002911791	0.006349521	TRUE
FMOD_HUMAN	3.153641838	7.84900144878975e-10	7.74979473902809e-09	TRUE
RL18_HUMAN	4.040736731	3.0797142613892e-11	4.15214267931458e-10	TRUE
C1QBP_HUMAN	1.810071166	0.000229831	0.000652169	TRUE
CKAP4_HUMAN	1.770219064	3.21420051845323e-05	0.000112702	TRUE
KHDR1_HUMAN	2.205479374	7.54712782544686e-05	0.000240062	TRUE
SRSF1_HUMAN	2.133408647	7.17433486636665e-05	0.000229391	TRUE
RHG01_HUMAN	1.588273085	3.99906532408956e-05	0.000136699	TRUE
DHX9_HUMAN	1.32441902	0.003523745	0.007547635	TRUE
QOR_HUMAN	2.948585336	9.49834876085021e-07	4.74073258261605e-06	TRUE
GOGA3_HUMAN	1.849984211	1.27887037402186e-05	4.96590601374569e-05	TRUE
MFGM_HUMAN	2.184553609	0.00071671	0.001814664	TRUE
HDHD1_HUMAN	6.756838165	3.84995146873734e-08	2.54999279325845e-07	TRUE
PPID_HUMAN	2.566067645	1.73822127802481e-08	1.25796068513185e-07	TRUE
SLFN5_HUMAN	1.194719693	0.002387054	0.005327744	TRUE
NSUN2_HUMAN	1.224967185	0.000578497	0.001499013	TRUE
AHNK_HUMAN	-3.042038884	1.55973012283539e-10	1.84117475833369e-09	TRUE
AP1B1_HUMAN	2.464247116	1.19788623464956e-10	1.43915585354776e-09	TRUE
BST2_HUMAN	4.008599302	5.38789704762621e-06	2.29287745292786e-05	TRUE
MPPA_HUMAN	9.319865411	0	0	TRUE
WASC5_HUMAN	1.257374745	6.05861437479316e-05	0.000198049	TRUE
NU160_HUMAN	6.021861826	1.21858079182857e-12	2.2970989964393e-11	TRUE
ASPH_HUMAN	1.671705177	1.26548676560034e-06	6.11115063533548e-06	TRUE
FBLN3_HUMAN	1.962572608	1.03404776741201e-07	6.27039011471755e-07	TRUE
TP53B_HUMAN	2.032952724	3.75210973402318e-12	6.26767512802866e-11	TRUE
ILF2_HUMAN	1.593944006	2.63872107626462e-05	9.49653547230193e-05	TRUE
ILF3_HUMAN	1.056595454	0.015858176	0.028249039	TRUE
LMAN2_HUMAN	3.212863532	1.1124587073752e-07	6.6999780652801e-07	TRUE
TAF10_HUMAN	3.358710476	9.76967018395669e-07	4.85013906702598e-06	TRUE
PP1R8_HUMAN	1.000772381	0.018988111	0.033005512	TRUE
CSTF3_HUMAN	1.563152354	4.57486512672745e-07	2.45471551042184e-06	TRUE
ECH1_HUMAN	3.239056662	6.01374505748709e-11	7.64234778597402e-10	TRUE
FLII_HUMAN	1.491591312	0.002655252	0.005862302	TRUE
RED_HUMAN	2.791294262	6.80947656261921e-07	3.56023026581036e-06	TRUE
MTAP_HUMAN	1.252301989	0.011637956	0.021737279	TRUE
AAPK1_HUMAN	2.36692816	2.44435041096835e-08	1.69067570091978e-07	TRUE
EI2BE_HUMAN	4.720670037	0.000378403	0.001027645	TRUE
ROA0_HUMAN	3.244524057	1.39176439262201e-08	1.03544152011318e-07	TRUE
PAK1_HUMAN	1.551250901	0.002560132	0.005666425	TRUE
AIMP2_HUMAN	2.743018459	6.89805546016942e-10	6.93986185689772e-09	TRUE
PRDX4_HUMAN	1.944703501	0.000451279	0.001203409	TRUE
CBX3_HUMAN	-1.656330949	4.17165703670008e-06	1.82235544234793e-05	TRUE
PSMD2_HUMAN	2.597072046	2.55143906002786e-10	2.88366899720596e-09	TRUE
NDK3_HUMAN	2.518748902	1.50329111958669e-05	5.75322941444129e-05	TRUE
SRSF9_HUMAN	1.938599442	6.18488081416402e-06	2.55475014656604e-05	TRUE
SRSF5_HUMAN	10.79118794	0	0	TRUE
TIF1B_HUMAN	1.512899704	0.001193371	0.002860645	TRUE
G3BP1_HUMAN	4.62288407	7.35189686906779e-13	1.46816827701083e-11	TRUE
PTK7_HUMAN	4.454434612	7.74862658037279e-07	3.98844034834692e-06	TRUE
ATM_HUMAN	8.551857765	0	0	TRUE
CTBP1_HUMAN	1.850680102	0.006811597	0.013541618	TRUE
UB2V1_HUMAN	3.789782613	1.71548069083372e-08	1.24489527728261e-07	TRUE
DC1I2_HUMAN	2.863504556	4.89374077017324e-06	2.10660866865156e-05	TRUE
ILK_HUMAN	4.713627209	7.01128710645094e-10	7.00074381756906e-09	TRUE
SF3B2_HUMAN	1.285151503	5.67247443106211e-05	0.000187156	TRUE
NFAC2_HUMAN	3.129602198	2.04312081346636e-05	7.49520563614178e-05	TRUE
VPP3_HUMAN	1.405040625	0.000325767	0.000895691	TRUE
PICAL_HUMAN	1.572751975	8.66074863576927e-05	0.000271581	TRUE
MTM1_HUMAN	9.545331016	6.12855277637436e-09	4.97780922753832e-08	TRUE
SQSTM_HUMAN	1.626702917	0.000457418	0.001217337	TRUE
PRP4B_HUMAN	1.58539099	0.000569816	0.001480853	TRUE
CUL3_HUMAN	1.213481524	0.008622025	0.016666738	TRUE
FCL_HUMAN	1.323499543	9.51359362399984e-07	4.74073258261605e-06	TRUE
MOGS_HUMAN	1.478673075	2.18191143099844e-05	7.96038016584046e-05	TRUE
LAMB3_HUMAN	6.690891275	2.1538326677728e-14	5.8379339521946e-13	TRUE
PKP1_HUMAN	1.457974648	0.002538031	0.005631587	TRUE
BYST_HUMAN	9.999591899	5.6887827781793e-13	1.17950094136177e-11	TRUE
PEBB_HUMAN	-1.049648372	0.010672632	0.020189823	TRUE
CIRBP_HUMAN	2.330034508	7.93841692381392e-08	4.90335705805809e-07	TRUE
HNRPD_HUMAN	2.500834016	0.00093138	0.002290505	TRUE
BOP1_HUMAN	2.012735812	2.3728414788593e-09	2.16572748036093e-08	TRUE
UBP2L_HUMAN	1.06263314	0.000244883	0.000689723	TRUE
TTL12_HUMAN	1.621602848	9.19270830568308e-07	4.60616703468574e-06	TRUE
DPYL3_HUMAN	1.378523584	0.001083425	0.002625525	TRUE
IF4A2_HUMAN	1.452428284	0.00075818	0.001907622	TRUE
SRC8_HUMAN	1.514782351	0.003546656	0.007590588	TRUE
TRI25_HUMAN	1.673422885	2.47034512401711e-07	1.40497572792065e-06	TRUE
FKBP8_HUMAN	1.374119068	0.000560151	0.001461455	TRUE
CAPR1_HUMAN	1.292235013	0.00059252	0.001529381	TRUE
KPRA_HUMAN	1.057877076	0.013198269	0.024076285	TRUE
ITIH4_HUMAN	2.062144175	5.95309651352238e-06	2.48511360935594e-05	TRUE
LAGE3_HUMAN	1.372683172	0.000130793	0.000396108	TRUE
EPN4_HUMAN	3.187060009	4.21665085514888e-07	2.28094188824347e-06	TRUE
GANAB_HUMAN	2.156446989	1.34343338134002e-05	5.17961688672131e-05	TRUE
PTCA_HUMAN	3.708201618	1.19430747069771e-07	7.17665303659076e-07	TRUE
MVP_HUMAN	1.089335806	0.00691005	0.013716811	TRUE
IMB1_HUMAN	2.38910461	3.06281721629276e-06	1.37181155589773e-05	TRUE
NUMA1_HUMAN	-1.970207839	0.002286184	0.005150216	TRUE
SPCS2_HUMAN	4.533626152	6.94910795573378e-12	1.06686882834849e-10	TRUE
EMC2_HUMAN	-2.646108569	1.68384888254991e-08	1.22865456924521e-07	TRUE
FL2D_HUMAN	1.468268456	6.77187388387068e-08	4.26210830226553e-07	TRUE
EXOS7_HUMAN	2.703064073	0.024233721	0.040814688	TRUE
ACAP1_HUMAN	1.176868111	0.000336838	0.000924217	TRUE
U5S1_HUMAN	1.058223781	0.002414227	0.005383869	TRUE
SYLM_HUMAN	2.762320214	0.000975653	0.002381741	TRUE
SYK_HUMAN	-1.081505643	0.004029023	0.008526761	TRUE
ARHG6_HUMAN	1.529299714	1.71388341483336e-05	6.40808560532087e-05	TRUE
IF4H_HUMAN	2.900723925	2.66889131492754e-05	9.59211817651899e-05	TRUE
PDIA6_HUMAN	2.476139891	4.16272669265805e-05	0.000141203	TRUE
PCOC1_HUMAN	5.457473632	2.02416483574552e-09	1.87978384746158e-08	TRUE
PDK3_HUMAN	1.231050886	0.000500504	0.001320098	TRUE
PEA15_HUMAN	2.366760785	2.40577399335251e-07	1.37118792410821e-06	TRUE
PLEC_HUMAN	-1.755420222	3.04611096570984e-05	0.000108161	TRUE
PCBP1_HUMAN	3.49093509	8.78718253716215e-09	6.88458903206569e-08	TRUE
PCBP2_HUMAN	3.883066146	3.28964793281372e-05	0.000115116	TRUE
SF3B3_HUMAN	1.344172635	0.00014234	0.00042478	TRUE
RSU1_HUMAN	1.435609317	0.006793856	0.013526598	TRUE
CNN3_HUMAN	1.84949741	2.63181458848294e-07	1.4904263426462e-06	TRUE
SKIV2_HUMAN	1.461558306	0.000288152	0.000800557	TRUE
TERF2_HUMAN	1.018059255	0.04614221	0.072090418	TRUE
BGH3_HUMAN	1.513261247	0.0046739	0.009690772	TRUE
MARE1_HUMAN	-1.355327061	2.42852582568176e-05	8.78769018121356e-05	TRUE
UB2V2_HUMAN	2.412478374	0.000584297	0.001511094	TRUE
ZYX_HUMAN	1.529302837	0.000314565	0.000866686	TRUE
ADRM1_HUMAN	3.104286109	4.61852778244065e-14	1.17950094136177e-12	TRUE
IBP7_HUMAN	2.093083985	0.000285901	0.000795134	TRUE
PKN2_HUMAN	5.82329153	8.69256817637165e-07	4.38092240539717e-06	TRUE
MK14_HUMAN	7.998936189	2.22044604925031e-16	8.67280103942475e-15	TRUE
SYPL1_HUMAN	9.968671907	4.88498130835069e-15	1.54458456606898e-13	TRUE
RBBP7_HUMAN	4.049307821	2.21732444849465e-07	1.26649757746275e-06	TRUE
FSCN1_HUMAN	2.231099171	3.73322387972053e-05	0.000129107	TRUE
DECR_HUMAN	3.299575427	6.23163742830002e-11	7.84418436472268e-10	TRUE
NDUA5_HUMAN	-1.539416517	0.012862696	0.023528457	TRUE
KYNU_HUMAN	2.19783029	0.000204159	0.000586846	TRUE
THTR_HUMAN	2.582411897	0.000177418	0.000517259	TRUE
LAMA3_HUMAN	2.206077839	1.23880802105347e-06	5.99321330404011e-06	TRUE
NDUA9_HUMAN	2.714165826	1.55178092597907e-10	1.83996881223233e-09	TRUE
RTN1_HUMAN	1.847072694	2.31973914077699e-06	1.07713761501813e-05	TRUE
PCKGM_HUMAN	1.886012125	1.09012180260493e-06	5.33216115601968e-06	TRUE
HCDH_HUMAN	2.666128211	2.65495860851672e-08	1.82211112770553e-07	TRUE
PDS5A_HUMAN	1.684281397	8.30883047120423e-06	3.35894272930265e-05	TRUE
RGPA2_HUMAN	15.64089927	1.20170540185427e-12	2.29620830742801e-11	TRUE
P3H1_HUMAN	1.820022319	0.000261327	0.000732157	TRUE
EMAL3_HUMAN	3.016505807	0	0	TRUE
RABL6_HUMAN	1.757676225	2.87000597776199e-06	1.29859214257851e-05	TRUE
TIM50_HUMAN	7.045812822	5.55111512312578e-15	1.67542747352524e-13	TRUE
PAR14_HUMAN	1.39171122	0.032164246	0.052538892	TRUE
GLYR1_HUMAN	1.367858978	0.000215581	0.00061568	TRUE
LARP7_HUMAN	2.116908312	9.89333222634059e-06	3.93363628640129e-05	TRUE
ACSF3_HUMAN	7.227140547	3.12026700033385e-08	2.10340841443825e-07	TRUE
FA98B_HUMAN	-1.228156495	0.000156997	0.00046383	TRUE
PDCD4_HUMAN	2.2377382	3.83623226896113e-06	1.6925303831164e-05	TRUE
NCBP3_HUMAN	7.467138936	1.93887128574488e-11	2.69614771462744e-10	TRUE
SNUT2_HUMAN	1.395620915	7.15592851219249e-05	0.000229266	TRUE
EIPR1_HUMAN	2.830986799	4.15886289850675e-07	2.25427344049672e-06	TRUE
ACTBL_HUMAN	3.823824924	3.67231150599778e-05	0.000127666	TRUE
OCAD2_HUMAN	20.83349585	0.015928527	0.02835534	TRUE
TTC38_HUMAN	3.502468245	2.20919826876553e-08	1.55228322800033e-07	TRUE
NU188_HUMAN	2.180770077	1.95801074864832e-06	9.20438327152201e-06	TRUE
HP1B3_HUMAN	1.352433197	0.001302555	0.003094442	TRUE
NOL9_HUMAN	1.940654573	0.009590931	0.018326269	TRUE
CAF17_HUMAN	5.980123402	0	0	TRUE
UBR4_HUMAN	7.458010675	0	0	TRUE
H37_HUMAN	3.06113547	0.031547789	0.051786729	TRUE
THMS2_HUMAN	11.35990285	6.72684130620382e-12	1.04482400639049e-10	TRUE
NT5D1_HUMAN	1.66566554	2.95684755300396e-05	0.000105132	TRUE
BRE1A_HUMAN	3.117518987	0.001198774	0.002871005	TRUE
BROX_HUMAN	5.796503774	1.75856444961653e-08	1.26922477667976e-07	TRUE
ECM29_HUMAN	1.495462813	4.08414514052602e-06	1.79001476786091e-05	TRUE
MAP1S_HUMAN	1.115759326	0.000756802	0.001907083	TRUE
INT3_HUMAN	4.76113073	1.33226762955019e-14	3.76436470647372e-13	TRUE
RHG17_HUMAN	1.101608333	0.047528747	0.073865625	TRUE
LTOR1_HUMAN	14.22925062	0	0	TRUE
DRS7B_HUMAN	1.956453484	0.000101532	0.000313933	TRUE
TWF2_HUMAN	2.416060378	2.38703282184893e-06	1.10452250432592e-05	TRUE
P4R3A_HUMAN	1.751220024	0.012133485	0.022395091	TRUE
CAVN1_HUMAN	2.628867503	6.9748258368918e-07	3.63237988682051e-06	TRUE
MBOA5_HUMAN	11.55743979	0	0	TRUE
PLBL1_HUMAN	1.966786471	0.00127619	0.003034608	TRUE
NCEH1_HUMAN	2.669968742	3.18085842554439e-07	1.76743932599286e-06	TRUE
LARP1_HUMAN	2.680911641	1.03958094577195e-07	6.28958312521705e-07	TRUE
FIP1_HUMAN	1.104043523	0.034449601	0.055723593	TRUE
CREL2_HUMAN	1.310477614	0.001601443	0.003721288	TRUE
WDR82_HUMAN	1.355281797	5.98442119663645e-05	0.000196472	TRUE
PNCB_HUMAN	1.004815966	0.030019627	0.04948747	TRUE
GGYF2_HUMAN	12.3712972	5.72875080706581e-13	1.17950094136177e-11	TRUE
VP13C_HUMAN	-1.404737604	0.000211227	0.000604547	TRUE
H32_HUMAN	4.585955274	0.020006277	0.03463929	TRUE
H2AV_HUMAN	3.86726654	5.01376717920721e-11	6.43312349177504e-10	TRUE
SND1_HUMAN	1.110932426	0.010917553	0.020521601	TRUE
5MP2_HUMAN	1.088153922	0.000431786	0.001156071	TRUE
EIF3M_HUMAN	3.425249861	0	0	TRUE
MEPCE_HUMAN	-1.680365748	0.011935353	0.022193494	TRUE
PHF5A_HUMAN	1.864513889	3.44445805211535e-10	3.74937728951573e-09	TRUE
ZCCHV_HUMAN	1.275047889	5.20232663174802e-05	0.00017315	TRUE
MYH14_HUMAN	-1.045634289	0.005641845	0.011517863	TRUE
MAVS_HUMAN	1.420427519	4.30751115167993e-05	0.000145187	TRUE
HDGR2_HUMAN	1.085035574	0.017575895	0.030853653	TRUE
DCXR_HUMAN	1.811427966	4.44547004763152e-07	2.39496317373414e-06	TRUE
I2BP2_HUMAN	3.706512926	6.66133814775094e-16	2.4236320712913e-14	TRUE
RHG30_HUMAN	1.239018427	3.03244123811552e-07	1.6920512454695e-06	TRUE
RM10_HUMAN	2.45870809	0.000402783	0.001088292	TRUE
DPP9_HUMAN	1.727793764	8.2725855055088e-09	6.5005879001868e-08	TRUE
PABP2_HUMAN	4.342558337	0	0	TRUE
LYRIC_HUMAN	1.351097431	0.002471977	0.005503411	TRUE
KTN1_HUMAN	-1.767534546	4.90674640074573e-06	2.10878939164736e-05	TRUE
NLRX1_HUMAN	4.196621674	0.000241866	0.0006834	TRUE
THOC4_HUMAN	3.435758187	2.82160961262434e-11	3.84317699032321e-10	TRUE
VPS36_HUMAN	2.834603334	0.015599061	0.027824786	TRUE
CAND1_HUMAN	2.619820684	4.67759098121689e-09	3.89457104893795e-08	TRUE
NIPA_HUMAN	1.724803793	0.000609897	0.001568137	TRUE
STING_HUMAN	3.002213293	1.52181067747392e-09	1.44354612834669e-08	TRUE
CARM1_HUMAN	10.87357535	7.06081637602551e-10	7.0237933688104e-09	TRUE
DDX42_HUMAN	1.347272943	0.004317701	0.009051156	TRUE
RASL3_HUMAN	-1.139534238	0.027333025	0.045344481	TRUE
AEBP1_HUMAN	3.088257726	1.79480643334173e-05	6.68584275870357e-05	TRUE
PLD3_HUMAN	1.721823787	0.000778242	0.001953567	TRUE
AHNK2_HUMAN	4.829163754	4.95085135998607e-07	2.64045405865924e-06	TRUE
GCC2_HUMAN	3.147938656	0.007502525	0.014793397	TRUE
CCAR1_HUMAN	-1.100164462	0.000639632	0.001639828	TRUE
PARP9_HUMAN	8.405955131	0	0	TRUE
FANCM_HUMAN	2.966112848	0.026499331	0.044126786	TRUE
A16A1_HUMAN	1.408963695	0.002238888	0.005047951	TRUE
PELP1_HUMAN	1.35543338	8.79441033307948e-06	3.52726135286233e-05	TRUE
CCAR2_HUMAN	1.246805665	0.002977195	0.006465602	TRUE
VPS52_HUMAN	6.268048976	3.46167539078124e-13	7.53623757206145e-12	TRUE
LRC47_HUMAN	1.551774718	4.7012388316281e-05	0.000157857	TRUE
INT1_HUMAN	9.422020164	1.45250478311709e-11	2.0741143569672e-10	TRUE
ARM10_HUMAN	2.326049522	4.39922268813397e-06	1.91232986246871e-05	TRUE
GPD1L_HUMAN	1.472699871	0.005388604	0.011082389	TRUE
STAG2_HUMAN	1.357144136	0.002354281	0.005272319	TRUE
MESH1_HUMAN	3.123834524	2.81242994004671e-07	1.58594775387772e-06	TRUE
CISD2_HUMAN	2.918172358	1.31038340178691e-08	9.80388257787613e-08	TRUE
RM50_HUMAN	2.338079054	0.000142897	0.000425964	TRUE
GALD1_HUMAN	2.588438157	4.66069649540657e-08	3.02660388552563e-07	TRUE
RDH13_HUMAN	1.571368765	0.015509533	0.027683683	TRUE
TXND5_HUMAN	2.750936636	6.04258202185903e-06	2.5076715390715e-05	TRUE
SCPDL_HUMAN	9.060266043	2.17603712826531e-14	5.8379339521946e-13	TRUE
LEMD2_HUMAN	9.406121609	0	0	TRUE
NNRE_HUMAN	1.938679365	0.000137678	0.000412257	TRUE
GIMA8_HUMAN	1.912649924	9.09540245852547e-05	0.000283871	TRUE
PEPL1_HUMAN	3.346896394	1.03943607758783e-05	4.12051077921384e-05	TRUE
ZNT7_HUMAN	1.32262805	0.002701043	0.005943638	TRUE
ARI1B_HUMAN	1.802090132	0.014460887	0.026092469	TRUE
FLCN_HUMAN	6.740503114	2.20376969977121e-05	8.02909783620347e-05	TRUE
NUP43_HUMAN	1.472464063	0.045668581	0.071560915	TRUE
NUP37_HUMAN	1.458155381	0.00046735	0.001241283	TRUE
NUP35_HUMAN	2.314964434	1.66012537050619e-10	1.92545545155653e-09	TRUE
TOIP2_HUMAN	2.623899621	1.39807944115056e-05	5.36603901112121e-05	TRUE
TSTD1_HUMAN	1.730149126	6.00607469891656e-06	2.49642165889239e-05	TRUE
ABHDB_HUMAN	3.394110465	2.97539770599542e-14	7.82441218527112e-13	TRUE
THOC2_HUMAN	1.421048421	2.06482143099151e-05	7.55394727371e-05	TRUE
NPL4_HUMAN	2.171262486	4.54787562720327e-06	1.96728952212571e-05	TRUE
STT3B_HUMAN	1.734627926	5.32725822899316e-06	2.27113930276177e-05	TRUE
HM13_HUMAN	1.144108786	0.00394708	0.008366675	TRUE
PREX1_HUMAN	2.840345605	6.30623183570655e-05	0.00020451	TRUE
AGR3_HUMAN	1.605159726	0.001467071	0.003451321	TRUE
BICD2_HUMAN	4.629359878	0.003229747	0.006957185	TRUE
BRX1_HUMAN	6.442913333	1.62204116804787e-09	1.53314638517265e-08	TRUE
MICA1_HUMAN	1.167609162	0.002148519	0.004856567	TRUE
DTD1_HUMAN	2.451571469	3.32174776573879e-09	2.83683667710683e-08	TRUE
PO210_HUMAN	2.775097278	1.80876646993511e-10	2.07968993253145e-09	TRUE
GEMI5_HUMAN	4.593284631	7.91589016557737e-13	1.56900031938608e-11	TRUE
MZB1_HUMAN	1.922023505	0.006316495	0.012709554	TRUE
IASPP_HUMAN	3.652418646	0.000104285	0.000321698	TRUE
NU133_HUMAN	2.197539439	2.65000199561882e-09	2.36188097327637e-08	TRUE
PDC6I_HUMAN	-1.291030536	1.172925008186e-05	4.58728092768786e-05	TRUE
BRK1_HUMAN	15.00108272	1.01163522003844e-11	1.48447687537133e-10	TRUE
CHMP7_HUMAN	3.052453654	2.69771196315105e-06	1.23112078593285e-05	TRUE
UBCP1_HUMAN	4.355173289	0	0	TRUE
TRUB1_HUMAN	2.137720369	0.002545956	0.005644456	TRUE
PALLD_HUMAN	3.004828068	2.34687824729463e-11	3.2296935879868e-10	TRUE
PSPC1_HUMAN	1.789631122	6.45350208783313e-06	2.65332841258279e-05	TRUE
OVCA2_HUMAN	9.57465929	2.88123747083091e-09	2.50903826968095e-08	TRUE
IRGQ_HUMAN	1.506252761	2.49278457720159e-06	1.14349496322063e-05	TRUE
DDB2_HUMAN	4.770194238	6.24291298632063e-05	0.000202704	TRUE
H1X_HUMAN	2.536958024	7.15133300133175e-07	3.71701378699357e-06	TRUE
NICA_HUMAN	1.586656443	2.4190274834357e-06	1.11158079515661e-05	TRUE
NDRG1_HUMAN	1.205393576	0.000297509	0.000823966	TRUE
HS105_HUMAN	1.485437258	0.00066674	0.001701117	TRUE
TBCD5_HUMAN	1.523206037	0.000255772	0.000718109	TRUE
GCN1_HUMAN	1.382454629	0.000987283	0.002403505	TRUE
HMHA1_HUMAN	1.60907766	4.01431900165505e-07	2.18037449251448e-06	TRUE
NU205_HUMAN	1.64780987	2.31723973342923e-10	2.63016612478121e-09	TRUE
AN32B_HUMAN	-1.382899199	0.00681109	0.013541618	TRUE
TFG_HUMAN	1.699496024	0.005388203	0.011082389	TRUE
RBP56_HUMAN	-1.076965475	0.048244341	0.074846361	TRUE
GGH_HUMAN	9.225607718	1.23367982496347e-12	2.30750254584717e-11	TRUE
UFD1_HUMAN	1.614017224	5.16324183310601e-05	0.000172065	TRUE
CSN5_HUMAN	1.401554739	0.000173952	0.00050771	TRUE
GPKOW_HUMAN	3.210760139	2.21666939781429e-06	1.03242479776401e-05	TRUE
SMRC1_HUMAN	3.139167044	6.55986993884916e-05	0.000211188	TRUE
RAB8B_HUMAN	-1.354829362	0.008745373	0.016880604	TRUE
FUBP2_HUMAN	1.850149776	0.000125073	0.000381833	TRUE
ARHG2_HUMAN	2.840290323	2.66037991636381e-09	2.36320035380009e-08	TRUE
VPP1_HUMAN	2.587130829	0.031935822	0.052262195	TRUE
SMCE1_HUMAN	1.130356728	0.000799683	0.001999962	TRUE
MYDGF_HUMAN	-1.52821836	0.001839105	0.004203669	TRUE
RRF2M_HUMAN	2.614307781	0.006397524	0.012814347	TRUE
ERGI1_HUMAN	1.104892134	0.006793348	0.013526598	TRUE
F162A_HUMAN	3.550347887	1.73987491081107e-10	2.00917728831052e-09	TRUE
SYAP1_HUMAN	1.508496834	0.021290343	0.036482034	TRUE
ISOC2_HUMAN	2.493919576	3.79774982000036e-05	0.000130321	TRUE
FUBP1_HUMAN	1.49566721	2.08141109891979e-05	7.60416489509075e-05	TRUE
LRC59_HUMAN	4.445649094	2.22044604925031e-16	8.67280103942475e-15	TRUE
FKB10_HUMAN	4.151998671	4.30047712995929e-08	2.82026352028935e-07	TRUE
ZN428_HUMAN	2.467948914	9.81335917416004e-07	4.86273917286736e-06	TRUE
COA7_HUMAN	6.846275228	0.002640336	0.00583422	TRUE
EFHD2_HUMAN	1.339784258	0.00277044	0.006076208	TRUE
PP14B_HUMAN	6.557231123	1.74182801959688e-07	1.02125722296894e-06	TRUE
FBXL8_HUMAN	3.408675423	0.000145779	0.000433582	TRUE
ACSF2_HUMAN	2.604085648	3.26262261651777e-09	2.79533086111974e-08	TRUE
CC124_HUMAN	1.986782085	0.000392936	0.001062769	TRUE
KCD12_HUMAN	1.382605363	0.001895381	0.004313738	TRUE
RM38_HUMAN	1.652885887	0.006173071	0.012468195	TRUE
DNJA3_HUMAN	6.605271885	2.91988655476416e-13	6.51699049533917e-12	TRUE
PTCD3_HUMAN	2.006661926	7.83191227426983e-08	4.86017733655623e-07	TRUE
CPNE2_HUMAN	2.652485724	0.002485428	0.005528723	TRUE
S10AG_HUMAN	1.070204071	0.021018614	0.03613297	TRUE
PLPP_HUMAN	1.4980253	0.011957413	0.022193494	TRUE
ERO1A_HUMAN	-1.262161802	1.89103944738811e-05	7.02461646470324e-05	TRUE
DDRGK_HUMAN	1.249984302	0.001596549	0.003713166	TRUE
FUBP3_HUMAN	1.47372968	0.002110121	0.004781982	TRUE
SPF45_HUMAN	1.009809639	0.000985692	0.002401833	TRUE
SUCB2_HUMAN	-1.428727115	0.000328225	0.000901516	TRUE
GMPPA_HUMAN	1.671790734	0.001191483	0.002858698	TRUE
PAWR_HUMAN	1.460118761	5.23105360361598e-06	2.24091586632323e-05	TRUE
COG3_HUMAN	1.659300084	0.049020973	0.075741538	TRUE
PDLI2_HUMAN	1.202263065	0.02348748	0.039683681	TRUE
S35E1_HUMAN	1.047501721	0.002568154	0.005679448	TRUE
CNDP2_HUMAN	3.043627615	1.46204763851188e-08	1.07866625774654e-07	TRUE
ZFR_HUMAN	1.553971143	4.07466532454936e-05	0.000138748	TRUE
IPO9_HUMAN	2.882392745	3.21127811675481e-06	1.43106622115785e-05	TRUE
PGRP2_HUMAN	7.487693292	1.12776179506113e-08	8.65703851931321e-08	TRUE
GBP4_HUMAN	4.42638772	8.07966921811953e-07	4.12684643140875e-06	TRUE
QKI_HUMAN	1.066551944	2.94752174712087e-06	1.32688436616153e-05	TRUE
PURB_HUMAN	5.721803563	0	0	TRUE
SNX18_HUMAN	3.511829616	9.99200722162641e-15	2.91634848138898e-13	TRUE
EFGM_HUMAN	1.048487364	0.002780533	0.006093313	TRUE
OXLA_HUMAN	1.241833024	0.028487375	0.047141725	TRUE
NUDC1_HUMAN	8.287815574	2.22124540982804e-11	3.07272281692879e-10	TRUE
CP2S1_HUMAN	5.09435405	6.89008317067419e-09	5.51206653653935e-08	TRUE
MINT_HUMAN	2.26613432	0.012066516	0.022333566	TRUE
NIBA2_HUMAN	1.301217694	0.00013971	0.00041787	TRUE
RMD3_HUMAN	7.805569452	0	0	TRUE
CDC5L_HUMAN	1.460605171	3.7572716449219e-06	1.66045149565933e-05	TRUE
PFD5_HUMAN	1.621265353	1.60539850628805e-05	6.06056912012703e-05	TRUE
PARK7_HUMAN	1.883564386	4.2192875866931e-05	0.000142575	TRUE
VAT1_HUMAN	2.482261805	4.21689350105225e-11	5.54458868257168e-10	TRUE
PI3R4_HUMAN	3.354467137	0.005697314	0.01162217	TRUE
EIF3C_HUMAN	-1.089245117	0.001850332	0.004225694	TRUE
ATX2_HUMAN	1.527668493	0.018767166	0.032642824	TRUE
NP1L4_HUMAN	2.493390822	3.02506095239963e-06	1.35718950837389e-05	TRUE
SNAG_HUMAN	1.27843817	0.000534831	0.00140228	TRUE
CPNE1_HUMAN	1.574657591	1.2599024200366e-05	4.89941556020088e-05	TRUE
PLCA_HUMAN	2.40338013	0.011982492	0.022215935	TRUE
PKP2_HUMAN	4.356126341	1.26888564100369e-07	7.55641314463185e-07	TRUE
MEP50_HUMAN	7.521413665	0	0	TRUE
MBB1A_HUMAN	2.220218191	1.14539974418459e-05	4.50026881738799e-05	TRUE
FYCO1_HUMAN	5.001884939	2.77128115122593e-07	1.5660686675864e-06	TRUE
TXD17_HUMAN	1.32867255	6.61629536555797e-05	0.000212747	TRUE
CPPED_HUMAN	1.506716784	6.52428763219248e-05	0.000210297	TRUE
PYM1_HUMAN	1.102234315	0.001655358	0.003833157	TRUE
MIC25_HUMAN	3.635788733	0.001795289	0.004117692	TRUE
PXL2A_HUMAN	6.871349939	1.81464776538576e-09	1.69707903692414e-08	TRUE
ERP44_HUMAN	-1.379343184	0.016243461	0.028857947	TRUE
TIM29_HUMAN	1.163134197	0.0352209	0.056832752	TRUE
ESYT1_HUMAN	2.287160075	5.03131269979917e-09	4.15927526843792e-08	TRUE
AASD1_HUMAN	1.793133259	0.048664955	0.075322914	TRUE
DHRS4_HUMAN	1.487005171	0.000380151	0.00103134	TRUE
TBB6_HUMAN	1.088819145	0.000980996	0.002392586	TRUE
HNRL1_HUMAN	1.262858958	0.000675603	0.001718774	TRUE
PDC10_HUMAN	1.484192431	0.018086819	0.031583558	TRUE
MTNA_HUMAN	1.456258743	0.003124544	0.006746983	TRUE
VAMP8_HUMAN	-1.673579768	1.66624557298434e-05	6.25961561788741e-05	TRUE
CP250_HUMAN	7.845608001	1.57613102569343e-08	1.15640994592313e-07	TRUE
NTM1A_HUMAN	1.627163472	0.002879253	0.006283727	TRUE
TM109_HUMAN	6.307234898	0	0	TRUE
TMED9_HUMAN	4.603894515	1.11022302462516e-15	3.82954851091483e-14	TRUE
TPPP3_HUMAN	2.125007895	0.046621122	0.072629936	TRUE
IFT27_HUMAN	2.274245915	0.000672862	0.001713443	TRUE
HINT2_HUMAN	1.443861586	0.000254289	0.000714701	TRUE
CAR11_HUMAN	1.341525125	2.94266156930512e-05	0.000104768	TRUE
ASPN_HUMAN	1.632425951	0.031761047	0.052008225	TRUE
SRRT_HUMAN	1.466511061	0.000954147	0.002335681	TRUE
ITPA_HUMAN	2.45150794	1.90176723258162e-08	1.35782090584322e-07	TRUE
CHM4A_HUMAN	3.174737321	5.63981750190123e-10	5.82854291247069e-09	TRUE
MK67I_HUMAN	7.072906379	2.23252218933823e-08	1.56453270049666e-07	TRUE
GTPB4_HUMAN	1.273486942	0.003286458	0.00706445	TRUE
ASPC1_HUMAN	1.692046368	0.012277566	0.022645288	TRUE
OSBL8_HUMAN	2.153943934	2.95904329039587e-07	1.65457241669293e-06	TRUE
NIBA1_HUMAN	1.956425572	0.000886288	0.002195878	TRUE
API5_HUMAN	1.455244012	4.77684753981134e-05	0.000160193	TRUE
NMES1_HUMAN	8.090237003	8.02701549673657e-09	6.34516463075367e-08	TRUE
DPY30_HUMAN	9.205068459	0	0	TRUE
XPO4_HUMAN	1.833582294	0.003105549	0.006711423	TRUE
LNP_HUMAN	1.895460238	9.18369252489448e-06	3.67347700995779e-05	TRUE
TINAL_HUMAN	1.331189445	0.004080312	0.008614713	TRUE
DDX24_HUMAN	7.652896418	5.10702591327572e-15	1.59579539125415e-13	TRUE
WDR61_HUMAN	1.066097339	5.32829087367404e-05	0.000176678	TRUE
NIF3L_HUMAN	3.260848353	1.13642336816433e-05	4.47161550495476e-05	TRUE
LHPP_HUMAN	8.841339253	0	0	TRUE
PAIP1_HUMAN	6.665913283	0	0	TRUE
ILKAP_HUMAN	4.679330205	1.70818914568827e-11	2.38786861628844e-10	TRUE
XRN2_HUMAN	2.26192887	1.96728836332483e-07	1.13097789891574e-06	TRUE
PAR12_HUMAN	6.035579279	0	0	TRUE
HDHD2_HUMAN	2.862880269	2.71719181610397e-05	9.75251549131371e-05	TRUE
DDX47_HUMAN	2.257877322	0.001637201	0.003801055	TRUE
SMG9_HUMAN	2.227993262	0.015187755	0.0272018	TRUE
NUCKS_HUMAN	-1.072255382	0.004394749	0.009176458	TRUE
ASCC2_HUMAN	17.24645309	0.006363771	0.012765995	TRUE
ISCU_HUMAN	1.821505736	0.012082105	0.022346845	TRUE
DHX36_HUMAN	6.215411685	3.67883501439792e-10	3.97194544643938e-09	TRUE
CPVL_HUMAN	2.861346536	5.0424948661032e-09	4.15927526843792e-08	TRUE
BOLA2_HUMAN	-1.280194064	0.000133445	0.000402305	TRUE
TMX1_HUMAN	2.193532018	1.02280925551312e-06	5.04665990555979e-06	TRUE
NELFA_HUMAN	1.468521338	1.78369288228453e-07	1.04063793599439e-06	TRUE
DNJC5_HUMAN	1.254416646	0.001430024	0.003373131	TRUE
LIME1_HUMAN	1.27685958	0.004440318	0.009257052	TRUE
GAPR1_HUMAN	1.658952753	2.85374124331383e-09	2.49326866521103e-08	TRUE
EHD1_HUMAN	1.048949584	0.018325232	0.031936888	TRUE
YTDC2_HUMAN	5.277733886	7.56816831426477e-12	1.14709817402379e-10	TRUE
ES8L2_HUMAN	1.787544958	2.41368211373327e-06	1.111046740741e-05	TRUE
MET7A_HUMAN	1.600158725	0.001806564	0.004139977	TRUE
MOB1A_HUMAN	1.195514893	0.002852389	0.006235345	TRUE
GORS2_HUMAN	1.141559508	0.000179109	0.000521044	TRUE
JUPI2_HUMAN	1.954513312	4.01700759651291e-05	0.000137136	TRUE
GHC1_HUMAN	5.495615487	0	0	TRUE
LRC40_HUMAN	5.709215191	2.89033534217609e-06	1.30452454850165e-05	TRUE
SFXN1_HUMAN	-1.347581922	0.000570502	0.001481187	TRUE
VP37B_HUMAN	1.278331973	0.037007696	0.059427111	TRUE
RM44_HUMAN	4.643594533	0.00050114	0.001320463	TRUE
SYCM_HUMAN	1.457976238	0.002177289	0.004917415	TRUE
PPCS_HUMAN	2.467022775	8.00067960295969e-05	0.000252074	TRUE
GBB4_HUMAN	3.658623504	6.92645940603143e-12	1.06686882834849e-10	TRUE
XPO5_HUMAN	1.883535823	5.154890274639e-07	2.74376524437699e-06	TRUE
MYG1_HUMAN	1.397535377	0.000523882	0.001376291	TRUE
RISC_HUMAN	1.240943297	0.004639592	0.009627154	TRUE
CYBP_HUMAN	1.321022376	0.002512454	0.005584165	TRUE
RDH14_HUMAN	8.295634961	1.09690034832965e-13	2.6246552478951e-12	TRUE
TM165_HUMAN	1.575044194	3.12123823527077e-05	0.000109947	TRUE
MUC5B_HUMAN	1.852183209	0.022183499	0.037890273	TRUE
NCOA5_HUMAN	2.767422387	7.30221279883203e-05	0.000232829	TRUE
AT131_HUMAN	1.572149002	1.94568618141489e-05	7.19741294963501e-05	TRUE
APMAP_HUMAN	1.103705334	0.003287523	0.00706445	TRUE
BPIA1_HUMAN	4.193914958	1.09665023109162e-05	4.32793909922637e-05	TRUE
VTA1_HUMAN	4.291997626	0	0	TRUE
DLRB1_HUMAN	2.160504357	3.20065585590612e-07	1.77133058592756e-06	TRUE
OSGEP_HUMAN	1.173020021	2.40049157929079e-06	1.10778275983985e-05	TRUE
INO1_HUMAN	8.496338784	2.10098605180065e-12	3.77041821188008e-11	TRUE
LUC7L_HUMAN	1.771731603	0.007515372	0.014807737	TRUE
RM40_HUMAN	2.061661591	5.27676617534389e-06	2.25685844794096e-05	TRUE
TIGAR_HUMAN	1.074628645	0.041105604	0.065031035	TRUE
RPR1B_HUMAN	1.469614544	6.44102704698835e-05	0.000208372	TRUE
NIT2_HUMAN	2.071404169	6.55092557977355e-09	5.27250252723592e-08	TRUE
EXOS3_HUMAN	2.962186169	7.55758196167022e-05	0.000240107	TRUE
XPP1_HUMAN	1.321070548	8.06575912193352e-05	0.000253823	TRUE
GEPH_HUMAN	1.815003037	0.000270705	0.000755243	TRUE
DDX21_HUMAN	1.016186188	0.000754995	0.001904337	TRUE
SAR1A_HUMAN	7.882175839	7.72939934279293e-10	7.66018084121568e-09	TRUE
ADPPT_HUMAN	-2.242904742	0.000201556	0.000581251	TRUE
ABC3C_HUMAN	-1.168552883	0.030181747	0.049667113	TRUE
RM17_HUMAN	19.62097029	0.022751506	0.038711083	TRUE
PHP14_HUMAN	1.24291824	0.000882537	0.002188626	TRUE
LANC2_HUMAN	7.495187608	3.40500960760437e-11	4.56752803929152e-10	TRUE
PDS5B_HUMAN	2.042827251	1.0220809398831e-07	6.22625453286584e-07	TRUE
OLA1_HUMAN	2.478822786	5.77895953313146e-10	5.9491924496113e-09	TRUE
ABHDA_HUMAN	1.391201193	0.007990454	0.015616369	TRUE
LIN7C_HUMAN	1.496075958	0.00024081	0.000681141	TRUE
ABCF3_HUMAN	7.622990097	4.56079618516014e-13	9.67471605474115e-12	TRUE
GIMA4_HUMAN	16.96279083	0	0	TRUE
PANK4_HUMAN	1.32877568	1.92386295561064e-07	1.11082174132649e-06	TRUE
INT7_HUMAN	5.225143528	6.18107698358017e-09	5.00516477694784e-08	TRUE
ATD3A_HUMAN	9.382466438	1.33226762955019e-14	3.76436470647372e-13	TRUE
DDX18_HUMAN	1.806708668	3.35828409525618e-09	2.85884697339757e-08	TRUE
SLTM_HUMAN	1.87000217	1.66074825758145e-06	7.86265128723052e-06	TRUE
NDUBB_HUMAN	1.542591448	0.001587978	0.003696468	TRUE
MIC19_HUMAN	-1.218603511	4.0822707159105e-06	1.79001476786091e-05	TRUE
MED29_HUMAN	2.025045459	0.013168737	0.02407169	TRUE
TRM1_HUMAN	3.327653659	0.003227009	0.00695693	TRUE
BABA2_HUMAN	2.233734839	0.001021247	0.002479372	TRUE
CARF_HUMAN	1.901046804	2.61154409209041e-09	2.33544145070442e-08	TRUE
GAR1_HUMAN	3.287558814	7.64000869235559e-08	4.7521927603973e-07	TRUE
DPP3_HUMAN	1.10815391	0.004274561	0.008974888	TRUE
TE2IP_HUMAN	1.027138071	3.39120920012093e-06	1.50572032096527e-05	TRUE
RM39_HUMAN	1.455983332	0.000456237	0.001215411	TRUE
UGGG1_HUMAN	1.176112525	0.000201915	0.000581656	TRUE
ERAP1_HUMAN	1.283447238	0.005087053	0.010498223	TRUE
HPBP1_HUMAN	5.512589731	1.49541490301885e-09	1.42359210839358e-08	TRUE
MAT2B_HUMAN	1.267889121	0.006514355	0.013028711	TRUE
MYOF_HUMAN	1.601379376	0.00013178	0.000398187	TRUE
OGFR_HUMAN	1.137137672	3.78390062105716e-05	0.000130182	TRUE
CHMP5_HUMAN	3.133004247	9.67824620445867e-09	7.51620523948603e-08	TRUE
CWC15_HUMAN	6.3951797	3.51494389150275e-11	4.69130199790518e-10	TRUE
NDUAD_HUMAN	1.360510955	0.000232365	0.000657956	TRUE
ABRAL_HUMAN	3.254123574	1.61069448127993e-05	6.06056912012703e-05	TRUE
K1522_HUMAN	2.626589433	0.002302662	0.00518294	TRUE
DAPLE_HUMAN	1.945112425	0.00437582	0.009150002	TRUE
VPS18_HUMAN	2.416631248	0.013990248	0.025318518	TRUE
SLAI2_HUMAN	1.951219215	8.55664210686058e-06	3.43819083749194e-05	TRUE
HTR5B_HUMAN	6.217265679	3.09103066098437e-06	1.38211741339638e-05	TRUE
ANFY1_HUMAN	2.358958902	1.5586745672147e-05	5.92251738272138e-05	TRUE
SUCB1_HUMAN	1.609126001	1.41221732041785e-06	6.72845818110223e-06	TRUE
UVRAG_HUMAN	2.03011112	0.022940307	0.038957452	TRUE
MBD2_HUMAN	2.954946914	1.71541749449666e-05	6.40808560532087e-05	TRUE
EP15R_HUMAN	1.668995016	0.001536218	0.00359172	TRUE
SPRR3_HUMAN	2.407940093	0.031678812	0.051937608	TRUE
GBG12_HUMAN	1.457924032	5.94431819185282e-05	0.000195397	TRUE
EIF3K_HUMAN	9.870327404	2.72238231957544e-10	3.0380871599968e-09	TRUE
DJB11_HUMAN	-1.521209977	0.012570386	0.023115178	TRUE
FBLN5_HUMAN	2.816519271	5.4354485578445e-05	0.000179783	TRUE
CLIP2_HUMAN	1.854864371	0.004376992	0.009150002	TRUE
ZO2_HUMAN	8.045239615	3.01980662698043e-14	7.86333960907844e-13	TRUE
TES_HUMAN	-1.473374975	0.001739296	0.004003094	TRUE
SRP68_HUMAN	1.240878833	0.000488632	0.001291349	TRUE
UBQL2_HUMAN	3.215717024	1.26432198044313e-12	2.34827914689297e-11	TRUE
DPP2_HUMAN	1.858304487	0.000996335	0.002423321	TRUE
NB5R1_HUMAN	5.684207208	4.44089209850063e-16	1.63819575189134e-14	TRUE
PFD2_HUMAN	1.77696175	1.1427938715336e-06	5.56928536292337e-06	TRUE
NRBP_HUMAN	2.396320001	7.50573067609395e-06	3.05754918339042e-05	TRUE
EVL_HUMAN	-1.830543038	2.40242044302619e-06	1.10778275983985e-05	TRUE
NDUAC_HUMAN	2.867454596	2.31796284653196e-05	8.43357441149163e-05	TRUE
XPO7_HUMAN	1.449700185	3.49141933142505e-08	2.33582109427328e-07	TRUE
ATIF1_HUMAN	12.21758029	6.21724893790088e-14	1.55783143198724e-12	TRUE
HOOK1_HUMAN	2.624510865	0.000965844	0.002362137	TRUE
CMC2_HUMAN	2.521711134	3.54368905464142e-05	0.00012368	TRUE
DBNL_HUMAN	-1.575587058	0.006033085	0.012222635	TRUE
STML2_HUMAN	1.641653989	0.000131476	0.000397722	TRUE
JUPI1_HUMAN	1.890230918	5.14409481340294e-05	0.000171642	TRUE
CPSF3_HUMAN	9.334976455	0	0	TRUE
PSME2_HUMAN	2.139512912	0.000291307	0.000808476	TRUE
HECD1_HUMAN	4.886354908	1.35063333894792e-06	6.4539029724504e-06	TRUE
ASC_HUMAN	2.516389133	3.28066932731019e-07	1.80030118457353e-06	TRUE
TMCO1_HUMAN	2.170428273	0.000427009	0.00114675	TRUE
PRP19_HUMAN	1.751636853	0.000446439	0.001192899	TRUE
UBQL1_HUMAN	1.703771878	0.001168208	0.002814844	TRUE
NDRG2_HUMAN	1.923040352	8.80487303067667e-06	3.52726135286233e-05	TRUE
G3BP2_HUMAN	3.207200305	1.59206869909667e-10	1.86279051312809e-09	TRUE
PSD13_HUMAN	1.264132774	0.001336707	0.003167078	TRUE
CSN3_HUMAN	3.703582343	4.44089209850063e-16	1.63819575189134e-14	TRUE
TRI33_HUMAN	3.60376116	0.005523288	0.011301889	TRUE
MARE3_HUMAN	1.353616118	0.014353661	0.025916604	TRUE
SRRM2_HUMAN	1.022931943	0.002861654	0.006250455	TRUE
BAIP2_HUMAN	2.248162231	0.030035317	0.04948747	TRUE
CHKB_HUMAN	2.136806486	0.007857716	0.015402284	TRUE
RUVB1_HUMAN	2.196594092	1.23172428923013e-07	7.3681525049442e-07	TRUE
VDAC3_HUMAN	1.277252056	0.008477911	0.016436009	TRUE
SYFA_HUMAN	2.249971822	4.27988415818703e-08	2.81370602082791e-07	TRUE
DRG1_HUMAN	1.012979978	0.001276226	0.003034608	TRUE
CNPY2_HUMAN	2.124258074	6.09196845857696e-07	3.21675312643746e-06	TRUE
FND3A_HUMAN	2.729644708	0.013280451	0.024192645	TRUE
GSTK1_HUMAN	1.27023324	0.00096943	0.002368726	TRUE
RT07_HUMAN	6.91033186	5.3773407948654e-10	5.60086947104412e-09	TRUE
M3K2_HUMAN	2.007387136	0.008351567	0.016226601	TRUE
CHSP1_HUMAN	3.730338968	2.34834374168713e-12	4.13059667411988e-11	TRUE
WBP11_HUMAN	9.285113726	0	0	TRUE
NOP58_HUMAN	1.212374656	0.020940834	0.03604592	TRUE
SYYM_HUMAN	1.370181912	0.004807	0.009951203	TRUE
NAGA_HUMAN	1.229835743	0.000476922	0.001264177	TRUE
DEOC_HUMAN	6.302679561	4.36983782492462e-13	9.35991069596756e-12	TRUE
LSM2_HUMAN	-1.372669901	5.71126327160165e-05	0.000188202	TRUE
CAB39_HUMAN	1.379379673	0.004486758	0.009324593	TRUE
TMED5_HUMAN	1.943892749	3.37881722600741e-10	3.7083217158164e-09	TRUE
TMED7_HUMAN	1.52100194	6.02511784077997e-05	0.000197564	TRUE
UFC1_HUMAN	3.914984304	1.18995124864796e-09	1.15347099139014e-08	TRUE
FIS1_HUMAN	1.80901693	0.000321184	0.000884006	TRUE
HDGR3_HUMAN	7.390515909	1.16513909631522e-10	1.40664065446055e-09	TRUE
PTH2_HUMAN	1.708993319	4.35546194577086e-06	1.89641097179793e-05	TRUE
FBX7_HUMAN	7.417743704	1.82819737126749e-09	1.70375165546893e-08	TRUE
3BP1_HUMAN	3.544033784	0	0	TRUE
RAP2C_HUMAN	1.995880485	0.009401104	0.018028398	TRUE
RBGP1_HUMAN	1.125253359	0.000451234	0.001203409	TRUE
NOC2L_HUMAN	5.140905516	8.41705920651137e-06	3.38919294453931e-05	TRUE
RL36_HUMAN	3.675222056	4.61262361639569e-09	3.85255607709024e-08	TRUE
SAMH1_HUMAN	1.331923084	0.010587483	0.020057314	TRUE
PKP3_HUMAN	2.411993987	4.83821199177559e-05	0.000161842	TRUE
HBS1L_HUMAN	1.26123766	0.023729919	0.04001693	TRUE
AAKB1_HUMAN	2.714028288	0.003821722	0.008113904	TRUE
UBP15_HUMAN	1.040098333	0.01091085	0.020521601	TRUE
AFG32_HUMAN	2.002941645	7.59694428462687e-05	0.000240781	TRUE
ARI1_HUMAN	2.895541751	1.12425624365642e-11	1.63170742248713e-10	TRUE
SP16H_HUMAN	1.09582717	0.002382455	0.005321951	TRUE
TIM13_HUMAN	2.737341027	5.77876035912084e-09	4.7225807734846e-08	TRUE
SRPRB_HUMAN	3.896717272	0	0	TRUE
GMPPB_HUMAN	3.199420911	2.54391308018853e-09	2.30601813685349e-08	TRUE
COPG1_HUMAN	1.661609264	8.90681647995883e-05	0.000278312	TRUE
CLIC4_HUMAN	1.31561414	0.000935705	0.002299013	TRUE
NFS1_HUMAN	5.321810806	2.25409868548354e-09	2.07158688880425e-08	TRUE
SAR1B_HUMAN	3.519606014	5.69513828097001e-07	3.01320463630605e-06	TRUE
COMDA_HUMAN	1.45291409	0.008373772	0.016245973	TRUE
CHCH2_HUMAN	2.992810779	2.30352135144329e-08	1.60581435943134e-07	TRUE
EPN1_HUMAN	1.215501482	0.000366508	0.000998271	TRUE
SQOR_HUMAN	1.340947062	0.000926169	0.0022798	TRUE
DDX49_HUMAN	1.318935954	0.002918033	0.006356607	TRUE
WASF2_HUMAN	1.322877397	0.004257674	0.008946505	TRUE
A0A024R4E5_HUMAN	1.391185921	0.000417788	0.001126543	TRUE
A0A087WTA8_HUMAN	2.912380521	0.001238972	0.002953958	TRUE
A0A087WUB9_HUMAN	1.12100219	0.003829551	0.008124033	TRUE
A0A087WUK2_HUMAN	2.517896754	3.99565869879659e-06	1.75703137483506e-05	TRUE
A0A087WUN7_HUMAN	4.178522021	1.4495071809506e-12	2.67353546708667e-11	TRUE
A0A087WUT6_HUMAN	1.545966482	7.65126154353979e-05	0.000242214	TRUE
A0A087WV05_HUMAN	1.523087715	0.001168966	0.002814844	TRUE
A0A087WV46_HUMAN	1.963160851	0.000133904	0.000403231	TRUE
A0A087WXM6_HUMAN	2.054358597	8.88820530198231e-05	0.000278057	TRUE
A0A087WYQ1_HUMAN	3.332668842	0.000242731	0.000684571	TRUE
A0A087WZ13_HUMAN	3.597505098	3.01092484278342e-12	5.26119498844262e-11	TRUE
A0A087X0K0_HUMAN	-1.472448366	0.002793286	0.006116214	TRUE
A0A087X296_HUMAN	2.260374715	0.040959009	0.064986337	TRUE
A0A087X2D8_HUMAN	6.830162195	1.11022302462516e-15	3.82954851091483e-14	TRUE
A0A087X2I2_HUMAN	1.727005263	0.000938441	0.002301476	TRUE
A0A096LP25_HUMAN	7.893295252	2.04725125740879e-13	4.6474353330579e-12	TRUE
A0A096LPI6_HUMAN	1.730370333	3.14500823441755e-05	0.000110638	TRUE
A0A0A0MR02_HUMAN	2.266516873	0.000146415	0.000434988	TRUE
A0A0A0MRM8_HUMAN	1.142146187	0.004068849	0.008597344	TRUE
A0A0A0MRM9_HUMAN	1.817640502	5.66395756207427e-05	0.000187108	TRUE
A0A0A0MSV6_HUMAN	4.523395277	0.000135811	0.000408511	TRUE
A0A0B4J1Z1_HUMAN	4.049732851	1.57962531943667e-12	2.89343782649917e-11	TRUE
A0A0C4DG85_HUMAN	11.06901897	2.22044604925031e-16	8.67280103942475e-15	TRUE
A0A0D9SEI3_HUMAN	7.022834894	0	0	TRUE
A0A0D9SF53_HUMAN	2.059752887	5.39696589818561e-06	2.29287745292786e-05	TRUE
A0A0G2JKZ1_HUMAN	3.515640507	8.15017831001796e-10	8.01736058941026e-09	TRUE
A0A0G2JMH6_HUMAN	1.400670192	0.028538373	0.047196711	TRUE
A0A0G2JNZ2_HUMAN	2.646610213	1.39348121486194e-07	8.27148456648631e-07	TRUE
A0A0J9YWL0_HUMAN	8.736204576	4.88498130835069e-15	1.54458456606898e-13	TRUE
A0A0J9YY99_HUMAN	-1.987375797	3.96408407254967e-06	1.74603769431043e-05	TRUE
A0A140T9T7_HUMAN	1.217138649	0.002310133	0.005190959	TRUE
A0A1B0GWF2_HUMAN	2.234103263	0.024967477	0.041891105	TRUE
A0A1P0AYU5_HUMAN	3.448602937	7.6012529603986e-12	1.14709817402379e-10	TRUE
A0A1W2PPX5_HUMAN	1.407390567	1.29560287276398e-06	6.21141016256521e-06	TRUE
A0A286YF22_HUMAN	2.077218021	5.72109281504751e-06	2.40050908637697e-05	TRUE
A0A2C9F2P4_HUMAN	3.539676901	2.55519339020793e-09	2.30836518516744e-08	TRUE
A0A2R8Y7R8_HUMAN	3.623520742	0.01640365	0.029103603	TRUE
A0A2R8Y804_HUMAN	1.85037019	1.22431656279787e-06	5.93391385180864e-06	TRUE
A0A2R8YDE6_HUMAN	3.534574982	4.62149956081959e-08	3.0085055964551e-07	TRUE
A0A2R8YFH5_HUMAN	2.277282162	3.51801401343721e-08	2.34769980394202e-07	TRUE
A0A2Y9D025_HUMAN	3.840743023	0.001727969	0.003980473	TRUE
A0A384DVU0_HUMAN	6.067988423	1.92300035894988e-08	1.36929998749889e-07	TRUE
A0A3B3IRI2_HUMAN	1.223540069	0.008331994	0.016209421	TRUE
A0A3B3IS55_HUMAN	1.893506978	6.12608021555161e-05	0.000199888	TRUE
A0A3B3ISJ1_HUMAN	2.118168293	0.041134089	0.065031035	TRUE
A0A3B3ISU0_HUMAN	2.275537045	0.000912457	0.002248132	TRUE
A0A3B3IU45_HUMAN	2.432558449	1.47936882743949e-07	8.71220311680549e-07	TRUE
A0A3B3IUA2_HUMAN	1.952118204	5.90845969927756e-06	2.47131794665846e-05	TRUE
A0A494C0G1_HUMAN	1.343002774	3.79323183492541e-05	0.000130321	TRUE
A0A494C0X7_HUMAN	-1.127932324	0.001515209	0.003551981	TRUE
A0A494C146_HUMAN	1.85554139	7.73996132963362e-07	3.98844034834692e-06	TRUE
A0A494C164_HUMAN	1.38599135	6.35260404275861e-05	0.000205762	TRUE
A0A494C1L5_HUMAN	1.079275101	0.003622073	0.007733301	TRUE
A0A494C1N0_HUMAN	1.297435233	2.34073306959459e-06	1.08498901096741e-05	TRUE
A0A499FJY3_HUMAN	1.136011982	0.007070051	0.014003024	TRUE
A0A4V7I447_HUMAN	2.282277491	2.78462960681125e-05	9.96762295915186e-05	TRUE
A0A4W9A917_HUMAN	1.734679572	0.002936064	0.00638672	TRUE
A0A590UJ76_HUMAN	5.988802856	8.49546309966698e-07	4.29789523670771e-06	TRUE
A0A5F9ZHN9_HUMAN	1.879933329	3.7396090911912e-05	0.00012916	TRUE
A0A5H1ZRS1_HUMAN	3.334330315	9.99399721424155e-07	4.94302730000476e-06	TRUE
A0A669KB05_HUMAN	1.47497878	0.000193271	0.00055979	TRUE
A0A669KBG8_HUMAN	2.111750377	3.27093907515064e-12	5.5689834510257e-11	TRUE
A0A6I8PIX7_HUMAN	1.367612631	0.000537598	0.001405604	TRUE
A0A6Q8PFA6_HUMAN	4.01748049	2.22044604925031e-16	8.67280103942475e-15	TRUE
A0A6Q8PGW4_HUMAN	1.839400404	1.17397568866195e-05	4.58728092768786e-05	TRUE
A0A6Q8PHA2_HUMAN	3.923813015	4.17287759901797e-10	4.46901729959343e-09	TRUE
A0A6Q8PHC1_HUMAN	2.365698009	0.033078228	0.053833194	TRUE
A0A7I2V2D2_HUMAN	1.926174468	1.19668781528581e-05	4.66725820469768e-05	TRUE
A0A7I2V2P6_HUMAN	1.821578678	0.010960388	0.020572997	TRUE
A0A7I2V2R3_HUMAN	2.166567863	0.000126882	0.000386911	TRUE
A0A7I2V351_HUMAN	6.779030873	6.489386805697e-11	8.13009969619397e-10	TRUE
A0A7I2V3R8_HUMAN	5.196255336	5.03752595193419e-12	8.08562106158206e-11	TRUE
A0A7I2V3S7_HUMAN	2.357573774	4.81606656477229e-05	0.000161305	TRUE
A0A7I2V428_HUMAN	2.90440217	7.84037787138203e-07	4.0278614364392e-06	TRUE
A0A7I2V466_HUMAN	2.08381914	0.000428077	0.001147299	TRUE
A0A7I2V480_HUMAN	9.136898827	2.95692355045674e-08	2.01374075641361e-07	TRUE
A0A7I2V490_HUMAN	1.496311204	2.40174222732037e-08	1.66554239053862e-07	TRUE
A0A7I2V4L6_HUMAN	3.315289974	2.0099725629219e-05	7.40428172970953e-05	TRUE
A0A7I2V4L7_HUMAN	11.68816147	0	0	TRUE
A0A7I2V539_HUMAN	2.628026816	3.17604831323592e-10	3.52953318826553e-09	TRUE
A0A7I2V5T7_HUMAN	3.06798766	0.002681321	0.005905131	TRUE
A0A7I2V620_HUMAN	3.289136965	5.77315972805081e-15	1.72286654356213e-13	TRUE
A0A7I2V697_HUMAN	2.323160886	2.29372076887557e-12	4.06141490808902e-11	TRUE
A0A7I2YQ95_HUMAN	1.02242788	0.006844361	0.013596576	TRUE
A0A7I2YQD7_HUMAN	3.745313889	0.010681095	0.020191452	TRUE
A0A7P0T855_HUMAN	5.91196562	0.001159548	0.002799782	TRUE
A0A7P0T954_HUMAN	6.046602039	6.67021993194794e-13	1.35061793399114e-11	TRUE
A0A7P0T9E7_HUMAN	6.460958868	1.19393384068189e-12	2.29620830742801e-11	TRUE
A0A7P0T9J0_HUMAN	1.063155654	0.013846946	0.025104087	TRUE
A0A7P0TA76_HUMAN	3.771004645	7.96460386531805e-08	4.90811783440481e-07	TRUE
A0A7P0TAE9_HUMAN	1.723545994	0.00068748	0.001745647	TRUE
A0A7P0TAP4_HUMAN	1.173941295	0.035715742	0.057596242	TRUE
A0A7P0TAT8_HUMAN	1.843038668	0.000127529	0.000388438	TRUE
A0A7P0Z455_HUMAN	7.115373928	1.28981847447029e-06	6.19486052114485e-06	TRUE
A0A7P0Z472_HUMAN	2.017866063	4.34780887292874e-07	2.34710983058917e-06	TRUE
A0A7P0Z497_HUMAN	1.451693935	0.002353122	0.005272319	TRUE
A0A7P0Z4K4_HUMAN	2.760827643	0.002554376	0.0056584	TRUE
A0A8C8KBL6_HUMAN	1.173096145	0.005850781	0.01187141	TRUE
A2ACR1_HUMAN	3.594126772	3.57780471915703e-12	6.05264288794973e-11	TRUE
A2BFX2_HUMAN	5.184324806	0.00018217	0.000528792	TRUE
A6NNI4_HUMAN	2.143448876	0.000115669	0.000354345	TRUE
A6PVN5_HUMAN	1.985029617	9.60413653605663e-06	3.83011811407904e-05	TRUE
A8MXP9_HUMAN	1.917928029	6.48916645282771e-05	0.00020942	TRUE
B1AK88_HUMAN	-1.873408037	0.010902592	0.020521601	TRUE
B1AMJ5_HUMAN	7.859162027	3.40257351849615e-07	1.85951342903823e-06	TRUE
B4DDD6_HUMAN	-2.039711573	0.023232007	0.039302044	TRUE
B4DHE8_HUMAN	2.761519245	9.52335317272457e-08	5.84157644959733e-07	TRUE
B4DI03_HUMAN	5.157803433	6.50324238904432e-12	1.02204803463324e-10	TRUE
B4DR80_HUMAN	2.015474775	1.01914940930925e-08	7.89172253972411e-08	TRUE
B7WP74_HUMAN	2.321700806	0.000895927	0.002215625	TRUE
B8ZZQ6_HUMAN	2.921286673	1.351042941522e-06	6.4539029724504e-06	TRUE
C9J4Z3_HUMAN	6.50691046	7.99360577730113e-15	2.35900188272353e-13	TRUE
C9J8T6_HUMAN	-1.03901569	0.00855543	0.016562116	TRUE
C9J9K3_HUMAN	1.045236164	0.020913911	0.036022923	TRUE
C9JA28_HUMAN	-1.66520586	0.013471004	0.024522952	TRUE
C9JBI3_HUMAN	8.860509603	1.07735771415207e-08	8.31820374647646e-08	TRUE
C9JEH7_HUMAN	-2.024445528	0.025533242	0.042678597	TRUE
C9JFR7_HUMAN	1.522045702	0.005479791	0.011230188	TRUE
C9JLU1_HUMAN	2.559845253	8.18578538286374e-11	1.01595541948066e-09	TRUE
C9JQD4_HUMAN	1.801616572	5.20847243112854e-08	3.34147410074333e-07	TRUE
C9JQV0_HUMAN	2.574603198	2.83544881429787e-05	0.000101222	TRUE
C9JRJ5_HUMAN	1.318028565	0.004096086	0.008634288	TRUE
C9JXB8_HUMAN	2.324679541	1.18670819837519e-08	9.00541992824141e-08	TRUE
D3DPS3_HUMAN	1.511746357	0.00148144	0.003482038	TRUE
D3YTB1_HUMAN	1.703414845	1.54945833452658e-05	5.89593314685184e-05	TRUE
D6R938_HUMAN	5.511753276	0	0	TRUE
D6R9P3_HUMAN	3.873994641	6.7257310831792e-12	1.04482400639049e-10	TRUE
D6RC52_HUMAN	1.627449219	6.82282785824384e-08	4.28402619184294e-07	TRUE
D6RCD0_HUMAN	8.42033943	8.59603499492323e-11	1.06191018355889e-09	TRUE
D6RGG3_HUMAN	1.747235654	0.002374273	0.005308139	TRUE
D6RGI3_HUMAN	1.513642171	1.34560830264974e-05	5.17961688672131e-05	TRUE
D7RIG5_HUMAN	3.210320247	0.0177855	0.031147877	TRUE
E5RFP0_HUMAN	2.092188555	3.47852852389252e-06	1.53982862657642e-05	TRUE
E5RI99_HUMAN	3.593741458	1.19237952844742e-13	2.82764288174673e-12	TRUE
E5RK69_HUMAN	1.367559475	0.005637696	0.011517863	TRUE
E7EPM6_HUMAN	8.308729753	0	0	TRUE
E7EPN9_HUMAN	1.162867362	3.20439404160044e-05	0.000112578	TRUE
E7EPV7_HUMAN	2.236946651	0.011893715	0.022168215	TRUE
E7ETU5_HUMAN	2.162676385	0.000163238	0.000481197	TRUE
E7ETY4_HUMAN	3.262042535	0	0	TRUE
E7EUY3_HUMAN	1.249462098	0.017482617	0.030730529	TRUE
E7EV99_HUMAN	2.093234605	5.03093566806001e-10	5.28148819540213e-09	TRUE
E7EVJ5_HUMAN	1.46281545	0.000107845	0.000331908	TRUE
E9PC15_HUMAN	3.641974355	8.38402233971358e-06	3.3841889565774e-05	TRUE
E9PDF6_HUMAN	1.109399692	0.002704349	0.005945986	TRUE
E9PES6_HUMAN	2.370857215	2.61815609103877e-06	1.19687135590344e-05	TRUE
E9PF32_HUMAN	2.778290587	0.00093788	0.002301476	TRUE
E9PJ42_HUMAN	-1.191970968	0.014767362	0.026555256	TRUE
E9PK54_HUMAN	7.060500577	0.000911079	0.00224682	TRUE
E9PK67_HUMAN	1.898994027	0.000346423	0.000948557	TRUE
E9PL57_HUMAN	2.418380119	0.008017599	0.0156579	TRUE
E9PL71_HUMAN	2.015279485	0.002675936	0.005898163	TRUE
E9PM75_HUMAN	2.796314712	0.002373082	0.005308139	TRUE
E9PMS6_HUMAN	1.686120854	0.000783366	0.00196285	TRUE
E9PN17_HUMAN	2.151285478	0.000473772	0.001257083	TRUE
E9PNW4_HUMAN	2.171200788	2.89302737321862e-09	2.51107212525119e-08	TRUE
E9PR30_HUMAN	3.257624458	3.49969608848255e-09	2.96971016326187e-08	TRUE
E9PS17_HUMAN	2.670996815	1.86812481040022e-08	1.33739609068005e-07	TRUE
E9PSI1_HUMAN	4.544782526	8.6512040675224e-05	0.000271581	TRUE
F5GWT4_HUMAN	1.5195675	4.29277291003061e-05	0.000144874	TRUE
F5GXX5_HUMAN	1.793678714	0.001308915	0.003106772	TRUE
F5GY80_HUMAN	3.106415314	6.56924664488301e-06	2.69258010629773e-05	TRUE
F5GZS6_HUMAN	1.198195609	1.50688455031744e-05	5.75868397934264e-05	TRUE
F5H365_HUMAN	1.658426716	9.66947069080959e-08	5.91753782368439e-07	TRUE
F6T1Q0_HUMAN	12.8867019	0	0	TRUE
F8VPD4_HUMAN	1.450769379	2.02963717765847e-05	7.45603920312711e-05	TRUE
F8VU90_HUMAN	1.633930937	0.000794296	0.001988361	TRUE
F8W7U8_HUMAN	1.766015343	0.000504382	0.001327689	TRUE
F8W8I6_HUMAN	9.747827219	3.35557670538833e-08	2.25630676696491e-07	TRUE
F8WE65_HUMAN	1.732587308	0.010093214	0.0192169	TRUE
F8WF49_HUMAN	2.64789523	0.000115204	0.000353327	TRUE
G3V2V8_HUMAN	3.853859137	2.07768913185191e-09	1.92206620249398e-08	TRUE
G3V511_HUMAN	1.50938686	2.884552903204e-07	1.62317214214191e-06	TRUE
H0Y6K5_HUMAN	3.950938824	1.1102385677475e-10	1.34648111230017e-09	TRUE
H0YD13_HUMAN	-2.438307044	3.12406907676532e-07	1.73952357817373e-06	TRUE
H0YKT5_HUMAN	1.334622784	3.20119985408596e-07	1.77133058592756e-06	TRUE
H3BNC9_HUMAN	1.258310062	0.006558233	0.013096743	TRUE
H3BS10_HUMAN	2.186503199	0.001680388	0.003880965	TRUE
H7BXY3_HUMAN	2.986507592	3.76133843440485e-05	0.000129573	TRUE
H7BZJ3_HUMAN	-1.766669079	4.12617788358993e-05	0.000140322	TRUE
H9KV45_HUMAN	12.01346794	3.86801701779405e-13	8.35240097500893e-12	TRUE
I3L0N3_HUMAN	1.119944581	0.022766388	0.038711604	TRUE
I3L1P8_HUMAN	1.086444351	0.008156254	0.015916981	TRUE
I3L1Y9_HUMAN	1.897949862	3.76070226133507e-05	0.000129573	TRUE
I3L3E4_HUMAN	3.129196876	0.000728899	0.001840263	TRUE
J3KN01_HUMAN	2.14408456	3.21816659987206e-07	1.77332997702494e-06	TRUE
J3KN67_HUMAN	-1.768042556	0.017152907	0.030231003	TRUE
J3KNB4_HUMAN	1.527967103	0.013198446	0.024076285	TRUE
J3KRP6_HUMAN	10.7372156	0	0	TRUE
J3KTA4_HUMAN	1.69151904	4.63623846715944e-05	0.000156069	TRUE
J3QQR8_HUMAN	2.890173495	0.003799269	0.008072688	TRUE
J3QRU4_HUMAN	-1.329922957	0.035848152	0.057774692	TRUE
J3QS48_HUMAN	1.80055514	0.000712634	0.001806064	TRUE
J3QSV6_HUMAN	2.882926498	4.34672298155192e-10	4.63650451365538e-09	TRUE
K7EIJ8_HUMAN	2.050602445	4.21553165015354e-05	0.000142575	TRUE
K7EJC8_HUMAN	2.588129044	0.006098412	0.012345565	TRUE
K7EK07_HUMAN	5.820373869	1.46955472235533e-08	1.08120147993788e-07	TRUE
K7ELQ9_HUMAN	10.1245041	0	0	TRUE
K7EQ03_HUMAN	8.049113157	1.85943700437008e-08	1.33477423881268e-07	TRUE
K7ERI9_HUMAN	2.641889685	7.74973269948021e-05	0.000245039	TRUE
M0QY97_HUMAN	2.24337325	5.83320503011464e-10	5.98185040926042e-09	TRUE
M0R0F0_HUMAN	4.286535946	8.43103364900344e-13	1.65872780531505e-11	TRUE
M0R117_HUMAN	1.511028239	6.87509647967488e-06	2.81083436343994e-05	TRUE
M0R3B2_HUMAN	2.108710045	8.09582869127912e-05	0.000254468	TRUE
M0R3F6_HUMAN	-1.722372498	0.023305051	0.03940052	TRUE
O19617_HUMAN	2.839530568	0.010649869	0.020161121	TRUE
Q32Q12_HUMAN	1.632312099	0.010568484	0.020035612	TRUE
Q53Z42_HUMAN	2.704862901	1.28392136033995e-06	6.1777085743893e-06	TRUE
Q5JW30_HUMAN	3.364515647	1.08712600699334e-07	6.56228789675982e-07	TRUE
Q5QPM7_HUMAN	1.643848872	5.40414640637366e-06	2.29287745292786e-05	TRUE
Q5T3Q7_HUMAN	17.32182149	1.07536202165193e-11	1.56931952170743e-10	TRUE
Q5T6W2_HUMAN	4.056078277	0.000537686	0.001405604	TRUE
Q5T760_HUMAN	3.123789999	3.23296944770846e-13	7.15563904426138e-12	TRUE
Q5T8U5_HUMAN	2.689886887	1.36761957314491e-08	1.02033640063845e-07	TRUE
Q5TCU3_HUMAN	2.157947928	7.69792399957225e-06	3.12147880043724e-05	TRUE
Q5TDG6_HUMAN	3.638297034	0.004176033	0.008788863	TRUE
Q8WVC2_HUMAN	-1.260206072	0.012535177	0.023072371	TRUE
R4GMR5_HUMAN	12.24813987	0	0	TRUE
S4R371_HUMAN	10.21125317	4.24775770113683e-11	5.55765736661056e-10	TRUE
U3KQC1_HUMAN	1.052523932	0.010737039	0.02025396	TRUE
X5D2R7_HUMAN	2.544694292	2.71451196631745e-06	1.23666274143038e-05	TRUE
X5D2U9_HUMAN	2.274979397	0.001157924	0.002798404	TRUE
SYUG_HUMAN	2.31145275	0.000169904	0.000496987	TRUE
SODC_HUMAN	2.214829187	0.000669728	0.001707098	TRUE
CAH2_HUMAN	1.983031566	0.001749323	0.004022686	TRUE
TRFE_HUMAN	2.02861584	0.000438731	0.001173483	TRUE
CATA_HUMAN	1.456715991	0.000859037	0.002138334	TRUE
GELS_HUMAN	1.422130174	0.003282849	0.00706445	TRUE
GSTA1_HUMAN	13.58508641	8.28626056659232e-12	1.24340723530334e-10	TRUE
CATG_HUMAN	2.799105795	0.000222982	0.000635452	TRUE
ANXA5_HUMAN	2.26728423	4.64846093921611e-05	0.000156282	TRUE
GSTP1_HUMAN	2.308371798	5.97351383779809e-06	2.48677942839996e-05	TRUE
THIO_HUMAN	1.673390469	9.30697140093528e-05	0.000289793	TRUE
BID_HUMAN	2.485917795	4.07765465837429e-09	3.43817484845781e-08	TRUE
LYSC_HUMAN	1.22423973	0.043329378	0.068136666	TRUE
PPIA_HUMAN	-4.298877725	2.22044604925031e-16	8.67280103942475e-15	TRUE
HBB_HUMAN	2.604177795	2.50105980694748e-05	9.0255636511583e-05	TRUE
HBA_HUMAN	5.557931067	6.06841910055778e-10	6.17537208087412e-09	TRUE
PRDX1_HUMAN	2.627358065	7.17709270532385e-05	0.000229391	TRUE
