# Supplementary material for: A Proteomic Analysis of Nasopharyngeal Carcinoma in a Moroccan Subpopulation
Source: Cancers (Basel). 2024 Sep 26;16(19):3282. doi: 10.3390/cancers16193282 (PMC11476039; doi:10.3390/cancers16193282)
Supplement: Supplementary file 1 [file cancers-16-03282-s001.zip › Table S14_KEGGpathways_allclustercomparisons.xlsx]

## Sheet: KEGG_1vs2
\outl0\strokewidth0 \strokec2 Category	Term	Count	%	PValue	Fold Enrichment	Bonferroni	Benjamini	FDR\
KEGG_PATHWAY	hsa03050:Proteasome	5	3.73134	0.000834583	11.5767	0.116978	0.0487364	0.04775508766625544\
KEGG_PATHWAY	hsa04612:Antigen processing and presentation	6	4.47761	0.000847079	7.98795	0.118622	0.0487364	0.04775508766625544\
KEGG_PATHWAY	hsa00280:Valine, leucine and isoleucine degradation	5	3.73134	0.000981269	11.0944	0.136085	0.0487364	0.04775508766625544\
KEGG_PATHWAY	hsa01100:Metabolic pathways	27	20.1493	0.0013671	1.84219	0.184405	0.0509245	0.049899169314835005\
KEGG_PATHWAY	hsa00010:Glycolysis / Gluconeogenesis	5	3.73134	0.00338367	7.94821	0.396508	0.100833	0.09880321053289018\
KEGG_PATHWAY	hsa05012:Parkinson disease	8	5.97015	0.0126466	3.14409	0.849886	0.215198	0.21086550523981704\
KEGG_PATHWAY	hsa05022:Pathways of neurodegeneration - multiple diseases	11	8.20896	0.0134592	2.4256	0.867216	0.215198	0.21086550523981704\
KEGG_PATHWAY	hsa05020:Prion disease	8	5.97015	0.0143878	3.06492	0.8846	0.215198	0.21086550523981704\
KEGG_PATHWAY	hsa05417:Lipid and atherosclerosis	7	5.22388	0.014894	3.45158	0.893105	0.215198	0.21086550523981704\
KEGG_PATHWAY	hsa03040:Spliceosome	7	5.22388	0.0155239	3.41992	0.902822	0.215198	0.21086550523981704\
KEGG_PATHWAY	hsa04217:Necroptosis	6	4.47761	0.0158871	4.0191	0.90802	0.215198	0.21086550523981704\
KEGG_PATHWAY	hsa04141:Protein processing in endoplasmic reticulum	6	4.47761	0.0206108	3.75904	0.95509	0.255917	0.2507641815787344\
KEGG_PATHWAY	hsa05010:Alzheimer disease	9	6.71642	0.0280376	2.45155	0.985553	0.321354	0.3148842181332513\
KEGG_PATHWAY	hsa05322:Systemic lupus erythematosus	5	3.73134	0.0399325	3.83115	0.997693	0.396663	0.38867614032323133\
KEGG_PATHWAY	hsa04915:Estrogen signaling pathway	5	3.73134	0.0399325	3.83115	0.997693	0.396663	0.38867614032323133\
KEGG_PATHWAY	hsa01232:Nucleotide metabolism	4	2.98507	0.0441527	5.01205	0.998804	0.411172	0.4028929378936906\

## Sheet: KEGG_1vs3
\outl0\strokewidth0 \strokec2 Category	Term	Count	%	PValue	Fold Enrichment	Bonferroni	Benjamini	FDR\
KEGG_PATHWAY	hsa03010:Ribosome	45	7.86713	1.97143e-22	5.94548	5.65801e-20	5.65801e-20	5.283438719952844E-20\
KEGG_PATHWAY	hsa05171:Coronavirus disease - COVID-19	48	8.39161	6.87301e-19	4.58318	1.97255e-16	9.86277e-17	9.209831772974457E-17\
KEGG_PATHWAY	hsa05322:Systemic lupus erythematosus	35	6.11888	6.5783e-17	5.72211	3.18634e-14	6.29324e-15	5.876610772840158E-15\
KEGG_PATHWAY	hsa04613:Neutrophil extracellular trap formation	37	6.46853	6.76702e-14	4.37928	1.94367e-11	4.85534e-12	4.533904743046265E-12\
KEGG_PATHWAY	hsa05034:Alcoholism	36	6.29371	1.91778e-13	4.35158	5.50281e-11	1.10081e-11	1.0279296225432154E-11\
KEGG_PATHWAY	hsa04141:Protein processing in endoplasmic reticulum	28	4.8951	4.84813e-09	3.74293	1.39141e-06	2.31902e-07	2.1654972294038126E-7\
KEGG_PATHWAY	hsa03040:Spliceosome	31	5.41958	2.09208e-08	3.23153	6.00426e-06	8.57754e-07	8.009689053947676E-7\
KEGG_PATHWAY	hsa01200:Carbon metabolism	18	3.14685	1.1055e-05	3.52628	0.00316776	0.00038368	3.5827921077117756E-4\
KEGG_PATHWAY	hsa05131:Shigellosis	28	4.8951	1.20318e-05	2.55541	0.00344718	0.00038368	3.5827921077117756E-4\
KEGG_PATHWAY	hsa05203:Viral carcinogenesis	24	4.1958	3.12126e-05	2.66048	0.00891814	0.0008958	8.364966206008826E-4\
KEGG_PATHWAY	hsa05134:Legionellosis	11	1.92308	0.000137598	4.46383	0.0387238	0.00338148	0.0031576231772389453\
KEGG_PATHWAY	hsa00010:Glycolysis / Gluconeogenesis	12	2.0979	0.000141386	4.07014	0.0397683	0.00338148	0.0031576231772389453\
KEGG_PATHWAY	hsa04612:Antigen processing and presentation	13	2.27273	0.000173604	3.6928	0.0486077	0.00383265	0.0035789223447071665\
KEGG_PATHWAY	hsa01230:Biosynthesis of amino acids	12	2.0979	0.000393354	3.63599	0.106773	0.00806375	0.007529914667767055\
KEGG_PATHWAY	hsa03050:Proteasome	9	1.57343	0.00077122	4.44618	0.198624	0.014402	0.013448569240602672\
KEGG_PATHWAY	hsa05202:Transcriptional misregulation in cancer	20	3.4965	0.0008029	2.35492	0.205883	0.014402	0.013448569240602672\
KEGG_PATHWAY	hsa03013:Nucleocytoplasmic transport	14	2.44755	0.000853555	2.94583	0.217354	0.01441	0.01345604851067367\
KEGG_PATHWAY	hsa00020:Citrate cycle (TCA cycle)	7	1.22378	0.00166555	5.30249	0.380232	0.0262234	0.024487331521374955\
KEGG_PATHWAY	hsa05014:Amyotrophic lateral sclerosis	30	5.24476	0.00176556	1.8376	0.397798	0.0262234	0.024487331521374955\
KEGG_PATHWAY	hsa05012:Parkinson disease	24	4.1958	0.00182741	2.01254	0.408413	0.0262234	0.024487331521374955\
KEGG_PATHWAY	hsa04820:Cytoskeleton in muscle cells	21	3.67133	0.00296725	2.057	0.573808	0.0405524	0.03786770213696052\
KEGG_PATHWAY	hsa00620:Pyruvate metabolism	8	1.3986	0.00409309	3.86807	0.691837	0.0533962	0.04986126693891848\
KEGG_PATHWAY	hsa00270:Cysteine and methionine metabolism	8	1.3986	0.00722028	3.49614	0.875037	0.0900965	0.08413194270528408\
KEGG_PATHWAY	hsa05415:Diabetic cardiomyopathy	18	3.14685	0.00866638	1.99536	0.917758	0.103635	0.09677457545755172\
KEGG_PATHWAY	hsa00030:Pentose phosphate pathway	6	1.04895	0.0105059	4.39837	0.95174	0.117335	0.10956711934750962\
KEGG_PATHWAY	hsa05020:Prion disease	22	3.84615	0.0106296	1.79838	0.953441	0.117335	0.10956711934750962\
KEGG_PATHWAY	hsa00970:Aminoacyl-tRNA biosynthesis	8	1.3986	0.0249829	2.75454	0.999298	0.265559	0.24797807463343818\
KEGG_PATHWAY	hsa03015:mRNA surveillance pathway	10	1.74825	0.0366862	2.2063	0.999978	0.376034	0.3511394457362668\
KEGG_PATHWAY	hsa00480:Glutathione metabolism	7	1.22378	0.0407772	2.74266	0.999994	0.403554	0.376837873720093\
KEGG_PATHWAY	hsa04217:Necroptosis	13	2.27273	0.0468421	1.85801	0.999999	0.448122	0.4184558212572243\

## Sheet: KEGG_2vs3
\outl0\strokewidth0 \strokec2 Category	Term	Count	%	PValue	Fold Enrichment	Bonferroni	Benjamini	FDR\
KEGG_PATHWAY	hsa05322:Systemic lupus erythematosus	36	7.17131	3.03816e-19	6.52278	7.62579e-17	7.62579e-17	6.896627809750727E-17\
KEGG_PATHWAY	hsa03010:Ribosome	37	7.37052	5.87507e-17	5.41774	2.78666e-14	7.37321e-15	6.668198831079846E-15\
KEGG_PATHWAY	hsa05171:Coronavirus disease - COVID-19	41	8.16733	3.54427e-15	4.33862	8.91731e-13	2.96537e-13	2.681828982178837E-13\
KEGG_PATHWAY	hsa04613:Neutrophil extracellular trap formation	36	7.17131	1.65326e-14	4.72222	4.15212e-12	1.03742e-12	9.382225111249284E-13\
KEGG_PATHWAY	hsa05034:Alcoholism	33	6.57371	1.66782e-12	4.4208	4.18612e-10	8.37245e-11	7.571900899299709E-11\
KEGG_PATHWAY	hsa03040:Spliceosome	27	5.37849	4.38067e-07	3.11927	0.000109949	1.83258e-05	1.6573517236064115E-5\
KEGG_PATHWAY	hsa03050:Proteasome	12	2.39044	1.22927e-06	6.57005	0.000308499	4.40781e-05	3.9863448758328506E-5\
KEGG_PATHWAY	hsa05131:Shigellosis	26	5.17928	1.66046e-05	2.62978	0.00415911	0.000520968	4.711547570430485E-4\
KEGG_PATHWAY	hsa04141:Protein processing in endoplasmic reticulum	20	3.98406	4.04911e-05	2.96296	0.010112	0.00112925	0.0010212760548390853\
KEGG_PATHWAY	hsa01200:Carbon metabolism	16	3.18725	4.92702e-05	3.47382	0.012291	0.00121747	0.0011010616329954954\
KEGG_PATHWAY	hsa00010:Glycolysis / Gluconeogenesis	12	2.39044	5.6151e-05	4.51078	0.0139954	0.00121747	0.0011010616329954954\
KEGG_PATHWAY	hsa05203:Viral carcinogenesis	22	4.38247	5.9081e-05	2.7028	0.0147204	0.00121747	0.0011010616329954954\
KEGG_PATHWAY	hsa05014:Amyotrophic lateral sclerosis	32	6.3745	6.30564e-05	2.17231	0.0157031	0.00121747	0.0011010616329954954\
KEGG_PATHWAY	hsa05012:Parkinson disease	26	5.17928	6.91091e-05	2.41629	0.0171974	0.00123903	0.001120554513148556\
KEGG_PATHWAY	hsa00020:Citrate cycle (TCA cycle)	8	1.59363	0.000132872	6.71605	0.032803	0.00222339	0.002010796976355201\
KEGG_PATHWAY	hsa04612:Antigen processing and presentation	12	2.39044	0.000289017	3.77778	0.0699843	0.00453396	0.004100430746199659\
KEGG_PATHWAY	hsa00620:Pyruvate metabolism	9	1.79283	0.000452863	4.8227	0.107469	0.00668639	0.0060470514951698395\
KEGG_PATHWAY	hsa03250:Viral life cycle - HIV-1	10	1.99203	0.000770292	3.99765	0.175862	0.0107413	0.009714233417852316\
KEGG_PATHWAY	hsa05134:Legionellosis	9	1.79283	0.00150099	4.04762	0.314106	0.0189771	0.01716257295913064\
KEGG_PATHWAY	hsa05020:Prion disease	23	4.58167	0.00151212	2.08367	0.316022	0.0189771	0.01716257295913064\
KEGG_PATHWAY	hsa05202:Transcriptional misregulation in cancer	18	3.58566	0.00165421	2.34888	0.340024	0.0197718	0.017881259014618598\
KEGG_PATHWAY	hsa03013:Nucleocytoplasmic transport	12	2.39044	0.0035536	2.79835	0.590796	0.0405433	0.036666673343842354\
KEGG_PATHWAY	hsa04217:Necroptosis	15	2.98805	0.00415714	2.37596	0.648525	0.0453671	0.04102917026921313\
KEGG_PATHWAY	hsa05016:Huntington disease	23	4.58167	0.00594958	1.86257	0.776379	0.0622227	0.05627310427162942\
KEGG_PATHWAY	hsa00480:Glutathione metabolism	8	1.59363	0.00759864	3.47382	0.852591	0.0762903	0.06899562921546948\
KEGG_PATHWAY	hsa00190:Oxidative phosphorylation	13	2.58964	0.00847929	2.37252	0.882036	0.0818578	0.0740307573516956\
KEGG_PATHWAY	hsa05022:Pathways of neurodegeneration - multiple diseases	31	6.1753	0.00929881	1.61644	0.904145	0.0835247	0.0755382616258988\
KEGG_PATHWAY	hsa01230:Biosynthesis of amino acids	9	1.79283	0.00931749	3.02222	0.904598	0.0835247	0.0755382616258988\
KEGG_PATHWAY	hsa00270:Cysteine and methionine metabolism	7	1.39442	0.0161853	3.39031	0.983356	0.140086	0.1266914743436542\
KEGG_PATHWAY	hsa05010:Alzheimer disease	25	4.98008	0.0212904	1.61031	0.995491	0.17813	0.16109724745992654\
KEGG_PATHWAY	hsa04110:Cell cycle	13	2.58964	0.0228026	2.0722	0.996941	0.184628	0.1669739475779609\
KEGG_PATHWAY	hsa00030:Pentose phosphate pathway	5	0.996016	0.0326965	4.06213	0.999762	0.256463	0.23194106897248173\
KEGG_PATHWAY	hsa00640:Propanoate metabolism	5	0.996016	0.0362407	3.93519	0.999905	0.275649	0.24929213673868736\
KEGG_PATHWAY	hsa00280:Valine, leucine and isoleucine degradation	6	1.19522	0.0402347	3.14815	0.999967	0.297027	0.26862604505737725\
}
