# Supplementary material for: A Proteomic Analysis of Nasopharyngeal Carcinoma in a Moroccan Subpopulation
Source: Cancers (Basel). 2024 Sep 26;16(19):3282. doi: 10.3390/cancers16193282 (PMC11476039; doi:10.3390/cancers16193282)
Supplement: Supplementary file 1 [file cancers-16-03282-s001.zip › Table S15 - GeneOntology_MalevsFemale.xlsx]

## Sheet: Gene Ontology_BP
Category	Term	Count	%	PValue	Fold Enrichment	Bonferroni	Benjamini	FDR\
GOTERM_BP_DIRECT	GO:1990000~amyloid fibril formation	4	6.89655	7.82e-05	47.095	0.0436666	0.0446469	0.04456875243878947\
GOTERM_BP_DIRECT	GO:0033962~cytoplasmic mRNA processing body assembly	3	5.17241	0.000724	73.1654	0.338617	0.137757	0.1375160453037654\
GOTERM_BP_DIRECT	GO:0001878~response to yeast	3	5.17241	0.000724	73.1654	0.338617	0.137757	0.1375160453037654\
GOTERM_BP_DIRECT	GO:0019731~antibacterial humoral response	4	6.89655	0.00136711	17.9705	0.542122	0.195155	0.19481306415885552\
GOTERM_BP_DIRECT	GO:0006412~translation	5	8.62069	0.0038062	7.69006	0.886674	0.43256	0.43180273066263813\
GOTERM_BP_DIRECT	GO:0006911~phagocytosis, engulfment	4	6.89655	0.00454529	11.7737	0.925821	0.43256	0.43180273066263813\
GOTERM_BP_DIRECT	GO:0007266~Rho protein signal transduction	3	5.17241	0.0129357	17.0719	0.999409	1	1.0\
GOTERM_BP_DIRECT	GO:0009060~aerobic respiration	3	5.17241	0.0164065	15.0635	0.999921	1	1.0\
GOTERM_BP_DIRECT	GO:0090063~positive regulation of microtubule nucleation	2	3.44828	0.0256058	75.8752	1	1	1.0\
GOTERM_BP_DIRECT	GO:0002181~cytoplasmic translation	3	5.17241	0.0282814	11.2562	1	1	1.0\
GOTERM_BP_DIRECT	GO:0031647~regulation of protein stability	3	5.17241	0.0306133	10.7823	1	1	1.0\
GOTERM_BP_DIRECT	GO:0030953~astral microtubule organization	2	3.44828	0.0312079	62.0797	1	1	1.0\
GOTERM_BP_DIRECT	GO:0050871~positive regulation of B cell activation	3	5.17241	0.033019	10.3466	1	1	1.0\
GOTERM_BP_DIRECT	GO:0006910~phagocytosis, recognition	3	5.17241	0.0336317	10.2432	1	1	1.0\
GOTERM_BP_DIRECT	GO:0032869~cellular response to insulin stimulus	3	5.17241	0.0374008	9.66336	1	1	1.0\
GOTERM_BP_DIRECT	GO:0042742~defense response to bacterium	4	6.89655	0.0392756	5.23278	1	1	1.0\
GOTERM_BP_DIRECT	GO:1903358~regulation of Golgi organization	2	3.44828	0.0395518	48.7769	1	1	1.0\
GOTERM_BP_DIRECT	GO:0031110~regulation of microtubule polymerization or depolymerization	2	3.44828	0.0423174	45.5251	1	1	1.0\
GOTERM_BP_DIRECT	GO:0046785~microtubule polymerization	2	3.44828	0.0450751	42.6798	1	1	1.0\
GOTERM_BP_DIRECT	GO:0048143~astrocyte activation	2	3.44828	0.0478251	40.1692	1	1	1.0\
GOTERM_BP_DIRECT	GO:0051056~regulation of small GTPase mediated signal transduction	3	5.17241	0.0481894	8.39603	1	1	1.0\
}

## Sheet: Gene Ontology_CC
Category	Term	Count	%	PValue	Fold Enrichment	Bonferroni	Benjamini	FDR\
GOTERM_CC_DIRECT	GO:0070062~extracellular exosome	23	39.6552	4.29e-08	3.65748	1.03e-05	1.03e-05	1.0160305132249025E-5\
GOTERM_CC_DIRECT	GO:0005739~mitochondrion	14	24.1379	0.000142	3.39938	0.0336462	0.0133248	0.013103686898786169\
GOTERM_CC_DIRECT	GO:0005925~focal adhesion	8	13.7931	0.000184	6.56603	0.043324	0.0133248	0.013103686898786169\
GOTERM_CC_DIRECT	GO:0005737~cytoplasm	30	51.7241	0.000221	1.84372	0.0519095	0.0133248	0.013103686898786169\
GOTERM_CC_DIRECT	GO:0005829~cytosol	28	48.2759	0.000914	1.77186	0.197727	0.0440411	0.04331014934736026\
GOTERM_CC_DIRECT	GO:0000932~P-body	4	6.89655	0.00266385	14.2483	0.474206	0.106998	0.10522214437400988\
GOTERM_CC_DIRECT	GO:0072562~blood microparticle	4	6.89655	0.00794601	9.62721	0.853779	0.257512	0.2532378340234873\
GOTERM_CC_DIRECT	GO:0005815~microtubule organizing center	4	6.89655	0.0105034	8.68797	0.921505	0.257512	0.2532378340234873\
GOTERM_CC_DIRECT	GO:0005743~mitochondrial inner membrane	6	10.3448	0.0115602	4.3264	0.939325	0.257512	0.2532378340234873\
GOTERM_CC_DIRECT	GO:0045111~intermediate filament cytoskeleton	3	5.17241	0.0115699	18.1122	0.939468	0.257512	0.2532378340234873\
GOTERM_CC_DIRECT	GO:0035580~specific granule lumen	3	5.17241	0.0131138	16.9622	0.95847	0.257512	0.2532378340234873\
GOTERM_CC_DIRECT	GO:0044304~main axon	2	3.44828	0.0137202	142.483	0.964187	0.257512	0.2532378340234873\
GOTERM_CC_DIRECT	GO:0031982~vesicle	4	6.89655	0.0138907	7.82872	0.965649	0.257512	0.2532378340234873\
GOTERM_CC_DIRECT	GO:0005576~extracellular region	13	22.4138	0.0161179	2.09249	0.980081	0.277459	0.2728535271881924\
GOTERM_CC_DIRECT	GO:0036464~cytoplasmic ribonucleoprotein granule	3	5.17241	0.0261808	11.7431	0.998328	0.36492	0.35886362053029247\
GOTERM_CC_DIRECT	GO:0042571~immunoglobulin complex, circulating	3	5.17241	0.0267159	11.6154	0.998535	0.36492	0.35886362053029247\
GOTERM_CC_DIRECT	GO:0071013~catalytic step 2 spliceosome	3	5.17241	0.0267159	11.6154	0.998535	0.36492	0.35886362053029247\
GOTERM_CC_DIRECT	GO:0022626~cytosolic ribosome	3	5.17241	0.0272555	11.4905	0.998719	0.36492	0.35886362053029247\
GOTERM_CC_DIRECT	GO:0071735~IgG immunoglobulin complex	2	3.44828	0.0352887	54.8011	0.999826	0.44761	0.44018049040730906\
GOTERM_CC_DIRECT	GO:0034774~secretory granule lumen	3	5.17241	0.0408264	9.21225	0.999957	0.491958	0.4837925433215936\
}

## Sheet: Gene Ontology_MF
Category	Term	Count	%	PValue	Fold Enrichment	Bonferroni	Benjamini	FDR\
GOTERM_MF_DIRECT	GO:0003723~RNA binding	16	27.5862	2.2e-05	3.52984	0.00360933	0.00361582	0.0036158156869089816\
GOTERM_MF_DIRECT	GO:0005515~protein binding	49	84.4828	0.00247084	1.26661	0.333502	0.202609	0.20260862876770824\
GOTERM_MF_DIRECT	GO:0003779~actin binding	5	8.62069	0.0195542	4.76928	0.960784	0.809147	0.8091467756958051\
GOTERM_MF_DIRECT	GO:0003735~structural constituent of ribosome	4	6.89655	0.0197353	6.85178	0.961954	0.809147	0.8091467756958051\
GOTERM_MF_DIRECT	GO:0019899~enzyme binding	5	8.62069	0.0290751	4.21614	0.992085	0.953664	0.953664108288809\
GOTERM_MF_DIRECT	GO:0034987~immunoglobulin receptor binding	3	5.17241	0.0350582	10.0155	0.997128	0.958259	0.9582585536763553\
}
