# Supplementary material for: A Proteomic Analysis of Nasopharyngeal Carcinoma in a Moroccan Subpopulation
Source: Cancers (Basel). 2024 Sep 26;16(19):3282. doi: 10.3390/cancers16193282 (PMC11476039; doi:10.3390/cancers16193282)
Supplement: Supplementary file 1 [file cancers-16-03282-s001.zip › Table S16 - GeneOntology_EarlyvsAdvanced.xlsx]

## Sheet: GeneOntology_BP
Category	Term	Count	%	PValue	Fold Enrichment	Bonferroni	Benjamini	FDR\
GOTERM_BP_DIRECT	GO:0001895~retina homeostasis	3	11.5385	0.00138632	52.1995	0.34318	0.420054	0.42005446596258805\
GOTERM_BP_DIRECT	GO:0007005~mitochondrion organization	3	11.5385	0.00530289	26.4068	0.800323	0.488325	0.48832464687589683\
GOTERM_BP_DIRECT	GO:0050871~positive regulation of B cell activation	3	11.5385	0.00698851	22.9038	0.880561	0.488325	0.48832464687589683\
GOTERM_BP_DIRECT	GO:0006910~phagocytosis, recognition	3	11.5385	0.00726676	22.4458	0.890285	0.488325	0.48832464687589683\
GOTERM_BP_DIRECT	GO:0060267~positive regulation of respiratory burst	2	7.69231	0.00896281	213.769	0.934648	0.488325	0.48832464687589683\
GOTERM_BP_DIRECT	GO:0006911~phagocytosis, engulfment	3	11.5385	0.0096698	19.3498	0.947356	0.488325	0.48832464687589683\
GOTERM_BP_DIRECT	GO:0006958~complement activation, classical pathway	3	11.5385	0.0113277	17.8141	0.968314	0.490328	0.4903281058370978\
GOTERM_BP_DIRECT	GO:0050853~B cell receptor signaling pathway	3	11.5385	0.0132857	16.3838	0.982622	0.503195	0.5031952240517338\
GOTERM_BP_DIRECT	GO:0006825~copper ion transport	2	7.69231	0.0165838	115.107	0.993699	0.558321	0.5583209520520359\
GOTERM_BP_DIRECT	GO:0003094~glomerular filtration	2	7.69231	0.0241485	78.7571	0.999393	0.731699	0.73169937969243\
GOTERM_BP_DIRECT	GO:0001836~release of cytochrome c from mitochondria	2	7.69231	0.0304097	62.3494	0.999914	0.795909	0.7959090031701685\
GOTERM_BP_DIRECT	GO:0000244~spliceosomal tri-snRNP complex assembly	2	7.69231	0.0329034	57.5533	0.99996	0.795909	0.7959090031701685\
GOTERM_BP_DIRECT	GO:0090200~positive regulation of release of cytochrome c from mitochondria	2	7.69231	0.0341479	55.4217	0.999973	0.795909	0.7959090031701685\
GOTERM_BP_DIRECT	GO:0042742~defense response to bacterium	3	11.5385	0.0439336	8.59991	0.999999	0.880762	0.8807624731065234\
GOTERM_BP_DIRECT	GO:0061025~membrane fusion	2	7.69231	0.0452797	41.5662	0.999999	0.880762	0.8807624731065234\
GOTERM_BP_DIRECT	GO:2001244~positive regulation of intrinsic apoptotic signaling pathway	2	7.69231	0.0465089	40.4428	0.999999	0.880762	0.8807624731065234\
}

## Sheet: GeneOntology_CC
Category	Term	Count	%	PValue	Fold Enrichment	Bonferroni	Benjamini	FDR\
GOTERM_CC_DIRECT	GO:0070062~extracellular exosome	12	46.1538	2.5e-05	4.25419	0.00259856	0.00153133	0.001428256480294528\
GOTERM_CC_DIRECT	GO:0071745~IgA immunoglobulin complex	3	11.5385	2.94e-05	340.335	0.00305801	0.00153133	0.001428256480294528\
GOTERM_CC_DIRECT	GO:0071752~secretory dimeric IgA immunoglobulin complex	2	7.69231	0.00362827	529.41	0.314787	0.103346	0.09638984494368377\
GOTERM_CC_DIRECT	GO:0071748~monomeric IgA immunoglobulin complex	2	7.69231	0.00483488	397.058	0.395919	0.103346	0.09638984494368377\
GOTERM_CC_DIRECT	GO:0042571~immunoglobulin complex, circulating	3	11.5385	0.00551177	25.8951	0.437188	0.103346	0.09638984494368377\
GOTERM_CC_DIRECT	GO:0071751~secretory IgA immunoglobulin complex	2	7.69231	0.00604009	317.646	0.467448	0.103346	0.09638984494368377\
GOTERM_CC_DIRECT	GO:0005739~mitochondrion	7	26.9231	0.00695597	3.79182	0.516135	0.103346	0.09638984494368377\
GOTERM_CC_DIRECT	GO:0005759~mitochondrial matrix	4	15.3846	0.0125926	7.8238	0.732314	0.158813	0.14812341360751313\
GOTERM_CC_DIRECT	GO:0072562~blood microparticle	3	11.5385	0.0137434	16.0969	0.762889	0.158813	0.14812341360751313\
GOTERM_CC_DIRECT	GO:0071735~IgG immunoglobulin complex	2	7.69231	0.0156314	122.172	0.805731	0.162567	0.15162501987039043\
GOTERM_CC_DIRECT	GO:0005741~mitochondrial outer membrane	3	11.5385	0.027906	11.0294	0.947319	0.263839	0.246080601584521\
}

## Sheet: GeneOntology_MF
Category	Term	Count	%	PValue	Fold Enrichment	Bonferroni	Benjamini	FDR\
GOTERM_MF_DIRECT	GO:0032767~copper-dependent protein binding	2	7.69231	0.00394923	486.333	0.358015	0.273917	0.27391743192288176\
GOTERM_MF_DIRECT	GO:0042802~identical protein binding	8	30.7692	0.00583735	3.36175	0.480921	0.273917	0.27391743192288176\
GOTERM_MF_DIRECT	GO:0034987~immunoglobulin receptor binding	3	11.5385	0.00733707	22.3316	0.561669	0.273917	0.27391743192288176\
GOTERM_MF_DIRECT	GO:1903136~cuprous ion binding	2	7.69231	0.0118028	162.111	0.735465	0.330479	0.3304793292511419\
GOTERM_MF_DIRECT	GO:0003823~antigen binding	3	11.5385	0.0157222	14.9897	0.830495	0.352177	0.35217701870916274\
GOTERM_MF_DIRECT	GO:0017070~U6 snRNA binding	2	7.69231	0.019597	97.2667	0.891027	0.36581	0.36581004018012286\
GOTERM_MF_DIRECT	GO:1990381~ubiquitin-specific protease binding	2	7.69231	0.0273321	69.4762	0.955122	0.43357	0.43356956612383873\
GOTERM_MF_DIRECT	GO:0005516~calmodulin binding	3	11.5385	0.0309693	10.4214	0.970501	0.43357	0.43356956612383873\
GOTERM_MF_DIRECT	GO:0051015~actin filament binding	3	11.5385	0.0374494	9.3927	0.986086	0.466037	0.4660372622375196\
}
