# Supplementary material for: A Proteomic Analysis of Nasopharyngeal Carcinoma in a Moroccan Subpopulation
Source: Cancers (Basel). 2024 Sep 26;16(19):3282. doi: 10.3390/cancers16193282 (PMC11476039; doi:10.3390/cancers16193282)
Supplement: Supplementary file 1 [file cancers-16-03282-s001.zip › Table S17 - GeneOntology_NPCvsControl.xlsx]

## Sheet: Gene Ontology_BP
Category	Term	Count	%	PValue	Fold Enrichment	Bonferroni	Benjamini	FDR\
GOTERM_BP_DIRECT	GO:0002181~cytoplasmic translation	59	3.84115	5.48e-42	8.39536	2.81e-38	2.81e-38	2.7519953021677473E-38\
GOTERM_BP_DIRECT	GO:0006412~translation	77	5.01302	3.27e-30	4.49124	1.68e-26	8.39e-27	8.215109455287004E-27\
GOTERM_BP_DIRECT	GO:0032200~telomere organization	25	1.6276	3.88e-24	11.9896	1.99e-20	6.63e-21	6.494269349973751E-21\
GOTERM_BP_DIRECT	GO:0006335~DNA replication-dependent nucleosome assembly	25	1.6276	9.39e-21	10.1162	4.82e-17	1.2e-17	1.1793400206580772E-17\
GOTERM_BP_DIRECT	GO:0006457~protein folding	54	3.51562	1.77e-17	3.75932	9.08e-14	1.82e-14	1.7783723968558367E-14\
GOTERM_BP_DIRECT	GO:0000398~mRNA splicing, via spliceosome	51	3.32031	5.41e-14	3.30194	2.77e-10	4.63e-11	4.531627092377851E-11\
GOTERM_BP_DIRECT	GO:0006334~nucleosome assembly	44	2.86458	2.54e-12	3.33185	1.3e-08	1.86e-09	1.8233679038379458E-9\
GOTERM_BP_DIRECT	GO:0045653~negative regulation of megakaryocyte differentiation	15	0.976562	6.25e-12	9.71158	3.21e-08	4.01e-09	3.9248813325375926E-9\
GOTERM_BP_DIRECT	GO:0061644~protein localization to CENP-A containing chromatin	14	0.911458	1.95e-11	10.0713	9.99e-08	1.11e-08	1.086590388786619E-8\
GOTERM_BP_DIRECT	GO:0006413~translational initiation	23	1.4974	3.13e-11	5.41494	1.6e-07	1.6e-08	1.5714595550335953E-8\
GOTERM_BP_DIRECT	GO:0008380~RNA splicing	47	3.0599	1.06e-10	2.87072	5.46e-07	4.96e-08	4.8577174968870816E-8\
GOTERM_BP_DIRECT	GO:0006336~DNA replication-independent nucleosome assembly	16	1.04167	1.37e-10	7.67334	7.04e-07	5.86e-08	5.74199283710636E-8\
GOTERM_BP_DIRECT	GO:0050821~protein stabilization	49	3.1901	1.49e-10	2.7707	7.65e-07	5.88e-08	5.759734736421773E-8\
GOTERM_BP_DIRECT	GO:0006397~mRNA processing	50	3.25521	1.86e-10	2.72033	9.53e-07	6.81e-08	6.668728128380481E-8\
GOTERM_BP_DIRECT	GO:0042776~mitochondrial ATP synthesis coupled proton transport	24	1.5625	2.1e-10	4.78108	1.08e-06	7.18e-08	7.035679086935215E-8\
GOTERM_BP_DIRECT	GO:0061077~chaperone-mediated protein folding	19	1.23698	2.97e-09	5.3484	1.53e-05	9.54e-07	9.34084036510355E-7\
GOTERM_BP_DIRECT	GO:0006352~DNA-templated transcription, initiation	17	1.10677	2.36e-08	5.369	0.000121	7.12e-06	6.9720954553022026E-6\
GOTERM_BP_DIRECT	GO:0042744~hydrogen peroxide catabolic process	14	0.911458	4.08e-08	6.47438	0.000209	1.16e-05	1.138657707650144E-5\
GOTERM_BP_DIRECT	GO:0098761~cellular response to interleukin-7	10	0.651042	5.1e-08	9.96059	0.000262	1.38e-05	1.3493237239371376E-5\
GOTERM_BP_DIRECT	GO:0042274~ribosomal small subunit biogenesis	22	1.43229	1.07e-07	3.84963	0.000549	2.75e-05	2.6893172255514992E-5\
GOTERM_BP_DIRECT	GO:0043066~negative regulation of apoptotic process	77	5.01302	2.6e-07	1.83959	0.00133436	6.36e-05	6.226950450391032E-5\
GOTERM_BP_DIRECT	GO:0006888~ER to Golgi vesicle-mediated transport	30	1.95312	3.63e-07	2.8775	0.00185954	8.46e-05	8.285521740963319E-5\
GOTERM_BP_DIRECT	GO:0051028~mRNA transport	24	1.5625	4.21e-07	3.34162	0.00215588	9.38e-05	9.189617881533712E-5\
GOTERM_BP_DIRECT	GO:1903241~U2-type prespliceosome assembly	12	0.78125	5.43e-07	6.47438	0.00278177	0.000114	1.1153232464055614E-4\
GOTERM_BP_DIRECT	GO:0009060~aerobic respiration	20	1.30208	5.59e-07	3.80846	0.00286545	0.000114	1.1153232464055614E-4\
GOTERM_BP_DIRECT	GO:0006364~rRNA processing	30	1.95312	5.9e-07	2.81495	0.00302462	0.000114	1.1153232464055614E-4\
GOTERM_BP_DIRECT	GO:0040029~regulation of gene expression, epigenetic	15	0.976562	5.99e-07	4.9803	0.00307019	0.000114	1.1153232464055614E-4\
GOTERM_BP_DIRECT	GO:0098869~cellular oxidant detoxification	21	1.36719	8.15e-07	3.57795	0.00417272	0.000149	1.4625170767338088E-4\
GOTERM_BP_DIRECT	GO:0015031~protein transport	65	4.23177	1.03e-06	1.88715	0.0052622	0.000182	1.7817507054824542E-4\
GOTERM_BP_DIRECT	GO:0006886~intracellular protein transport	53	3.45052	1.21e-06	2.03645	0.00617796	0.000207	2.0230239218622955E-4\
GOTERM_BP_DIRECT	GO:0006913~nucleocytoplasmic transport	17	1.10677	1.4e-06	4.15338	0.00714323	0.000225	2.2007099539556E-4\
GOTERM_BP_DIRECT	GO:0002218~activation of innate immune response	14	0.911458	1.4e-06	5.03563	0.00716507	0.000225	2.2007099539556E-4\
GOTERM_BP_DIRECT	GO:0006325~chromatin organization	51	3.32031	1.75e-06	2.04454	0.00896025	0.000273	2.6711051233812444E-4\
GOTERM_BP_DIRECT	GO:0098609~cell-cell adhesion	36	2.34375	2.48e-06	2.37835	0.0126461	0.000374	3.665824786733841E-4\
GOTERM_BP_DIRECT	GO:0048025~negative regulation of mRNA splicing, via spliceosome	11	0.716146	3.27e-06	6.19289	0.0166408	0.000479	4.6954549051773215E-4\
GOTERM_BP_DIRECT	GO:1904871~positive regulation of protein localization to Cajal body	8	0.520833	4.02e-06	9.41729	0.0204274	0.000573	5.61457432542458E-4\
GOTERM_BP_DIRECT	GO:0042542~response to hydrogen peroxide	15	0.976562	4.27e-06	4.31626	0.0216643	0.000592	5.797231482052968E-4\
GOTERM_BP_DIRECT	GO:2000767~positive regulation of cytoplasmic translation	9	0.585938	4.86e-06	7.76926	0.0246198	0.000656	6.424428434599362E-4\
GOTERM_BP_DIRECT	GO:0043488~regulation of mRNA stability	18	1.17188	5.89e-06	3.58581	0.029762	0.000775	7.587059089697627E-4\
GOTERM_BP_DIRECT	GO:0045087~innate immune response	81	5.27344	8.96e-06	1.65173	0.0449342	0.00114937	0.0011256227783241644\
GOTERM_BP_DIRECT	GO:0021762~substantia nigra development	15	0.976562	9.91e-06	4.04649	0.0495496	0.00123949	0.0012138765020622076\
GOTERM_BP_DIRECT	GO:0034063~stress granule assembly	11	0.716146	1.23e-05	5.47833	0.0609125	0.00149634	0.0014654200516728943\
GOTERM_BP_DIRECT	GO:0006890~retrograde vesicle-mediated transport, Golgi to ER	15	0.976562	2.13e-05	3.80846	0.103602	0.00254347	0.0024909190674293567\
GOTERM_BP_DIRECT	GO:1900026~positive regulation of substrate adhesion-dependent cell spreading	14	0.911458	2.98e-05	3.94093	0.141659	0.00347164	0.0033999048857372284\
GOTERM_BP_DIRECT	GO:0006891~intra-Golgi vesicle-mediated transport	12	0.78125	4.1e-05	4.43958	0.189891	0.00467961	0.004582920814698521\
GOTERM_BP_DIRECT	GO:1901673~regulation of mitotic spindle assembly	10	0.651042	4.27e-05	5.39532	0.196708	0.00476158	0.0046631931675069635\
GOTERM_BP_DIRECT	GO:1904874~positive regulation of telomerase RNA localization to Cajal body	8	0.520833	5.95e-05	6.90601	0.263031	0.00649362	0.006359439692093783\
GOTERM_BP_DIRECT	GO:0006607~NLS-bearing protein import into nucleus	9	0.585938	6.7e-05	5.82695	0.290867	0.00703282	0.006887498548706\
GOTERM_BP_DIRECT	GO:0071346~cellular response to interferon-gamma	21	1.36719	6.72e-05	2.71924	0.29151	0.00703282	0.006887498548706\
GOTERM_BP_DIRECT	GO:0065003~macromolecular complex assembly	27	1.75781	7.84e-05	2.33078	0.331324	0.00804881	0.007882497949545228\
GOTERM_BP_DIRECT	GO:0045727~positive regulation of translation	19	1.23698	8.26e-05	2.86077	0.345316	0.0083056	0.008133980038810492\
GOTERM_BP_DIRECT	GO:0017148~negative regulation of translation	20	1.30208	8.72e-05	2.75506	0.360672	0.00851644	0.008340471216800677\
GOTERM_BP_DIRECT	GO:0045454~cell redox homeostasis	13	0.846354	8.8e-05	3.82577	0.363258	0.00851644	0.008340471216800677\
GOTERM_BP_DIRECT	GO:0016192~vesicle-mediated transport	37	2.40885	9.15e-05	1.99627	0.374742	0.00869573	0.008516057460099922\
GOTERM_BP_DIRECT	GO:0043280~positive regulation of cysteine-type endopeptidase activity involved in apoptotic process	14	0.911458	0.00012	3.48621	0.460195	0.0112093	0.010977665132868871\
GOTERM_BP_DIRECT	GO:0036261~7-methylguanosine cap hypermethylation	6	0.390625	0.000125	9.71158	0.473276	0.0114471	0.011210599149866175\
GOTERM_BP_DIRECT	GO:0007015~actin filament organization	27	1.75781	0.000137	2.25559	0.504709	0.0123256	0.012070959494393884\
GOTERM_BP_DIRECT	GO:0051092~positive regulation of NF-kappaB transcription factor activity	28	1.82292	0.000142	2.21077	0.517278	0.0125562	0.012296798862981082\
GOTERM_BP_DIRECT	GO:0032508~DNA duplex unwinding	15	0.976562	0.000148	3.23719	0.532915	0.0129015	0.012634913531134096\
GOTERM_BP_DIRECT	GO:0045910~negative regulation of DNA recombination	8	0.520833	0.000157	6.09354	0.552336	0.0133941	0.013117379789538336\
GOTERM_BP_DIRECT	GO:0032212~positive regulation of telomere maintenance via telomerase	11	0.716146	0.000171	4.18931	0.583907	0.0143733	0.014076329926733253\
GOTERM_BP_DIRECT	GO:0006096~glycolytic process	13	0.846354	0.000176	3.58157	0.593739	0.0145271	0.01422693446083246\
GOTERM_BP_DIRECT	GO:0010951~negative regulation of endopeptidase activity	14	0.911458	0.000181	3.35709	0.605769	0.0147735	0.014468271321781948\
GOTERM_BP_DIRECT	GO:0006979~response to oxidative stress	23	1.4974	0.000216	2.38257	0.669135	0.0172801	0.016923036137824463\
GOTERM_BP_DIRECT	GO:1900152~negative regulation of nuclear-transcribed mRNA catabolic process, deadenylation-dependent decay	6	0.390625	0.000263	8.63251	0.740909	0.0204606	0.02003783387456769\
GOTERM_BP_DIRECT	GO:0010873~positive regulation of cholesterol esterification	6	0.390625	0.000263	8.63251	0.740909	0.0204606	0.02003783387456769\
GOTERM_BP_DIRECT	GO:0001649~osteoblast differentiation	23	1.4974	0.000305	2.32673	0.791199	0.0227452	0.022275240450454627\
GOTERM_BP_DIRECT	GO:0046718~viral entry into host cell	20	1.30208	0.000306	2.51432	0.791649	0.0227452	0.022275240450454627\
GOTERM_BP_DIRECT	GO:0045070~positive regulation of viral genome replication	10	0.651042	0.000306	4.31626	0.791884	0.0227452	0.022275240450454627\
GOTERM_BP_DIRECT	GO:0042307~positive regulation of protein import into nucleus	12	0.78125	0.000319	3.61361	0.80529	0.0233712	0.022888291641852673\
GOTERM_BP_DIRECT	GO:0035987~endodermal cell differentiation	10	0.651042	0.000402	4.17702	0.872758	0.0285243	0.02793494858311203\
GOTERM_BP_DIRECT	GO:0071353~cellular response to interleukin-4	9	0.585938	0.000406	4.66156	0.875407	0.0285243	0.02793494858311203\
GOTERM_BP_DIRECT	GO:0002479~antigen processing and presentation of exogenous peptide antigen via MHC class I, TAP-dependent	9	0.585938	0.000406	4.66156	0.875407	0.0285243	0.02793494858311203\
GOTERM_BP_DIRECT	GO:0006606~protein import into nucleus	20	1.30208	0.000446	2.44316	0.898575	0.0309178	0.030278998124800532\
GOTERM_BP_DIRECT	GO:0010498~proteasomal protein catabolic process	11	0.716146	0.000464	3.74833	0.907441	0.0315199	0.03086865442990305\
GOTERM_BP_DIRECT	GO:0006105~succinate metabolic process	5	0.325521	0.000467	10.7906	0.908925	0.0315199	0.03086865442990305\
GOTERM_BP_DIRECT	GO:1900740~positive regulation of protein insertion into mitochondrial membrane involved in apoptotic signaling pathway	6	0.390625	0.000493	7.76926	0.92031	0.0324229	0.03175300044680617\
GOTERM_BP_DIRECT	GO:1904851~positive regulation of establishment of protein localization to telomere	6	0.390625	0.000493	7.76926	0.92031	0.0324229	0.03175300044680617\
GOTERM_BP_DIRECT	GO:0006414~translational elongation	8	0.520833	0.000508	5.17951	0.926288	0.032999	0.03231719404383202\
GOTERM_BP_DIRECT	GO:0010592~positive regulation of lamellipodium assembly	10	0.651042	0.000521	4.04649	0.931018	0.0330091	0.032327027272962695\
GOTERM_BP_DIRECT	GO:0006915~apoptotic process	72	4.6875	0.000523	1.50373	0.931791	0.0330091	0.032327027272962695\
GOTERM_BP_DIRECT	GO:0006417~regulation of translation	18	1.17188	0.000534	2.56129	0.935463	0.0330091	0.032327027272962695\
GOTERM_BP_DIRECT	GO:0050852~T cell receptor signaling pathway	24	1.5625	0.000543	2.18852	0.938205	0.0330091	0.032327027272962695\
GOTERM_BP_DIRECT	GO:0000380~alternative mRNA splicing, via spliceosome	9	0.585938	0.000547	4.48227	0.939586	0.0330091	0.032327027272962695\
GOTERM_BP_DIRECT	GO:0042026~protein refolding	9	0.585938	0.000547	4.48227	0.939586	0.0330091	0.032327027272962695\
GOTERM_BP_DIRECT	GO:0000470~maturation of LSU-rRNA	7	0.455729	0.000569	6.04276	0.946169	0.0337611	0.033063486835869876\
GOTERM_BP_DIRECT	GO:0043161~proteasome-mediated ubiquitin-dependent protein catabolic process	33	2.14844	0.000573	1.89915	0.947031	0.0337611	0.033063486835869876\
GOTERM_BP_DIRECT	GO:0019731~antibacterial humoral response	16	1.04167	0.000611	2.72606	0.956538	0.0356241	0.03488800298701616\
GOTERM_BP_DIRECT	GO:0046034~ATP metabolic process	10	0.651042	0.000668	3.92387	0.967536	0.0384996	0.037704079889170135\
GOTERM_BP_DIRECT	GO:0008154~actin polymerization or depolymerization	8	0.520833	0.000712	4.93286	0.974082	0.0405725	0.039734113971868705\
GOTERM_BP_DIRECT	GO:0015986~ATP synthesis coupled proton transport	9	0.585938	0.000725	4.31626	0.975792	0.040876	0.04003139127684951\
GOTERM_BP_DIRECT	GO:0009410~response to xenobiotic stimulus	38	2.47396	0.000756	1.77637	0.979387	0.0420909	0.04122123091882579\
GOTERM_BP_DIRECT	GO:0007584~response to nutrient	14	0.911458	0.000763	2.92392	0.980078	0.0420909	0.04122123091882579\
GOTERM_BP_DIRECT	GO:0016477~cell migration	38	2.47396	0.000809	1.76998	0.98427	0.0428417	0.04195650515774452\
GOTERM_BP_DIRECT	GO:0044829~positive regulation by host of viral genome replication	6	0.390625	0.000846	7.06296	0.987015	0.0428417	0.04195650515774452\
GOTERM_BP_DIRECT	GO:0034975~protein folding in endoplasmic reticulum	6	0.390625	0.000846	7.06296	0.987015	0.0428417	0.04195650515774452\
GOTERM_BP_DIRECT	GO:0070934~CRD-mediated mRNA stabilization	6	0.390625	0.000846	7.06296	0.987015	0.0428417	0.04195650515774452\
GOTERM_BP_DIRECT	GO:0010033~response to organic substance	10	0.651042	0.000847	3.80846	0.987044	0.0428417	0.04195650515774452\
GOTERM_BP_DIRECT	GO:0016032~viral process	10	0.651042	0.000847	3.80846	0.987044	0.0428417	0.04195650515774452\
GOTERM_BP_DIRECT	GO:0051085~chaperone mediated protein folding requiring cofactor	10	0.651042	0.000847	3.80846	0.987044	0.0428417	0.04195650515774452\
GOTERM_BP_DIRECT	GO:0006900~membrane budding	7	0.455729	0.000852	5.66509	0.98737	0.0428417	0.04195650515774452\
GOTERM_BP_DIRECT	GO:0000028~ribosomal small subunit assembly	7	0.455729	0.000852	5.66509	0.98737	0.0428417	0.04195650515774452\
GOTERM_BP_DIRECT	GO:2001243~negative regulation of intrinsic apoptotic signaling pathway	9	0.585938	0.000947	4.1621	0.992257	0.0467182	0.045752888012032616\
GOTERM_BP_DIRECT	GO:1902042~negative regulation of extrinsic apoptotic signaling pathway via death domain receptors	9	0.585938	0.000947	4.1621	0.992257	0.0467182	0.045752888012032616\
GOTERM_BP_DIRECT	GO:0097294~'de novo' XMP biosynthetic process	5	0.325521	0.00102284	9.24912	0.994752	0.0499728	0.048940272897107964\
GOTERM_BP_DIRECT	GO:0006749~glutathione metabolic process	12	0.78125	0.00105288	3.17113	0.995502	0.0509556	0.04990268729160115\
GOTERM_BP_DIRECT	GO:0006099~tricarboxylic acid cycle	10	0.651042	0.00106285	3.69965	0.995727	0.0509573	0.04990433603819798\
GOTERM_BP_DIRECT	GO:0016241~regulation of macroautophagy	13	0.846354	0.00115878	2.95323	0.997389	0.0550418	0.053904524021367445\
GOTERM_BP_DIRECT	GO:0010467~gene expression	23	1.4974	0.00117935	2.11221	0.997651	0.0555052	0.05435826352177525\
GOTERM_BP_DIRECT	GO:0036388~pre-replicative complex assembly	8	0.520833	0.00130896	4.50392	0.998793	0.0594599	0.05823130002158785\
GOTERM_BP_DIRECT	GO:0000027~ribosomal large subunit assembly	8	0.520833	0.00130896	4.50392	0.998793	0.0594599	0.05823130002158785\
GOTERM_BP_DIRECT	GO:0051016~barbed-end actin filament capping	8	0.520833	0.00130896	4.50392	0.998793	0.0594599	0.05823130002158785\
GOTERM_BP_DIRECT	GO:0097352~autophagosome maturation	11	0.716146	0.00132074	3.31248	0.998864	0.0594599	0.05823130002158785\
GOTERM_BP_DIRECT	GO:1903955~positive regulation of protein targeting to mitochondrion	10	0.651042	0.00132133	3.59688	0.998867	0.0594599	0.05823130002158785\
GOTERM_BP_DIRECT	GO:0031116~positive regulation of microtubule polymerization	9	0.585938	0.00155292	3.88463	0.999655	0.0692736	0.06784221833966862\
GOTERM_BP_DIRECT	GO:0031397~negative regulation of protein ubiquitination	13	0.846354	0.00158958	2.85312	0.999714	0.070298	0.06884549308489661\
GOTERM_BP_DIRECT	GO:2001237~negative regulation of extrinsic apoptotic signaling pathway	10	0.651042	0.00162812	3.49967	0.999766	0.0713869	0.0699118054754246\
GOTERM_BP_DIRECT	GO:0030307~positive regulation of cell growth	17	1.10677	0.00169828	2.39271	0.999837	0.0727141	0.0712115916977203\
GOTERM_BP_DIRECT	GO:0006521~regulation of cellular amino acid metabolic process	8	0.520833	0.0017261	4.31626	0.999858	0.0727141	0.0712115916977203\
GOTERM_BP_DIRECT	GO:0016584~nucleosome positioning	7	0.455729	0.00172685	5.03563	0.999859	0.0727141	0.0712115916977203\
GOTERM_BP_DIRECT	GO:0006164~purine nucleotide biosynthetic process	7	0.455729	0.00172685	5.03563	0.999859	0.0727141	0.0712115916977203\
GOTERM_BP_DIRECT	GO:0051651~maintenance of location in cell	4	0.260417	0.00172926	12.9488	0.999861	0.0727141	0.0712115916977203\
GOTERM_BP_DIRECT	GO:0032355~response to estradiol	18	1.17188	0.00178871	2.3077	0.999897	0.0746022	0.07306070941562437\
GOTERM_BP_DIRECT	GO:0006469~negative regulation of protein kinase activity	14	0.911458	0.00187084	2.66592	0.999933	0.0773984	0.07579912581170242\
GOTERM_BP_DIRECT	GO:0044208~'de novo' AMP biosynthetic process	5	0.325521	0.00192071	8.09298	0.999948	0.0775847	0.07598160437595045\
GOTERM_BP_DIRECT	GO:1903608~protein localization to cytoplasmic stress granule	5	0.325521	0.00192071	8.09298	0.999948	0.0775847	0.07598160437595045\
GOTERM_BP_DIRECT	GO:0072378~blood coagulation, fibrin clot formation	5	0.325521	0.00192071	8.09298	0.999948	0.0775847	0.07598160437595045\
GOTERM_BP_DIRECT	GO:0036258~multivesicular body assembly	9	0.585938	0.0019533	3.75932	0.999956	0.0782848	0.07666720754871252\
GOTERM_BP_DIRECT	GO:0007568~aging	23	1.4974	0.0020398	2.026	0.999972	0.0810181	0.07934402933138286\
GOTERM_BP_DIRECT	GO:0033700~phospholipid efflux	6	0.390625	0.00206888	5.97635	0.999976	0.0810181	0.07934402933138286\
GOTERM_BP_DIRECT	GO:1901799~negative regulation of proteasomal protein catabolic process	6	0.390625	0.00206888	5.97635	0.999976	0.0810181	0.07934402933138286\
GOTERM_BP_DIRECT	GO:0007569~cell aging	8	0.520833	0.00223951	4.14361	0.99999	0.0870086	0.08521073984182824\
GOTERM_BP_DIRECT	GO:0006605~protein targeting	11	0.716146	0.00227274	3.09644	0.999991	0.0870086	0.08521073984182824\
GOTERM_BP_DIRECT	GO:0006120~mitochondrial electron transport, NADH to ubiquinone	11	0.716146	0.00227274	3.09644	0.999991	0.0870086	0.08521073984182824\
GOTERM_BP_DIRECT	GO:0006898~receptor-mediated endocytosis	15	0.976562	0.00237721	2.49015	0.999995	0.0903339	0.08846731600432663\
GOTERM_BP_DIRECT	GO:0006641~triglyceride metabolic process	10	0.651042	0.00241197	3.3202	0.999996	0.090981	0.0891010900329307\
GOTERM_BP_DIRECT	GO:0007229~integrin-mediated signaling pathway	19	1.23698	0.00251169	2.17723	0.999998	0.0935548	0.09162165011635251\
GOTERM_BP_DIRECT	GO:0043065~positive regulation of apoptotic process	42	2.73438	0.00251668	1.61379	0.999998	0.0935548	0.09162165011635251\
GOTERM_BP_DIRECT	GO:0060548~negative regulation of cell death	14	0.911458	0.00279427	2.55328	0.999999	0.103127	0.10099565651455977\
GOTERM_BP_DIRECT	GO:0034599~cellular response to oxidative stress	17	1.10677	0.00297051	2.26937	1	0.108595	0.10635090831870184\
GOTERM_BP_DIRECT	GO:0006611~protein export from nucleus	9	0.585938	0.0029948	3.53148	1	0.108595	0.10635090831870184\
GOTERM_BP_DIRECT	GO:0090263~positive regulation of canonical Wnt signaling pathway	21	1.36719	0.00300594	2.04454	1	0.108595	0.10635090831870184\
GOTERM_BP_DIRECT	GO:0048511~rhythmic process	15	0.976562	0.00303221	2.42789	1	0.108778	0.10653037376709415\
GOTERM_BP_DIRECT	GO:0061621~canonical glycolysis	7	0.455729	0.00315448	4.53207	1	0.111967	0.10965390976307933\
GOTERM_BP_DIRECT	GO:0035308~negative regulation of protein dephosphorylation	5	0.325521	0.00324669	7.19376	1	0.111967	0.10965390976307933\
GOTERM_BP_DIRECT	GO:0006177~GMP biosynthetic process	5	0.325521	0.00324669	7.19376	1	0.111967	0.10965390976307933\
GOTERM_BP_DIRECT	GO:1905920~positive regulation of CoA-transferase activity	5	0.325521	0.00324669	7.19376	1	0.111967	0.10965390976307933\
GOTERM_BP_DIRECT	GO:0071230~cellular response to amino acid stimulus	13	0.846354	0.00326389	2.63022	1	0.111967	0.10965390976307933\
GOTERM_BP_DIRECT	GO:0007040~lysosome organization	12	0.78125	0.0032739	2.77474	1	0.111967	0.10965390976307933\
GOTERM_BP_DIRECT	GO:0043154~negative regulation of cysteine-type endopeptidase activity involved in apoptotic process	12	0.78125	0.0032739	2.77474	1	0.111967	0.10965390976307933\
GOTERM_BP_DIRECT	GO:1990830~cellular response to leukemia inhibitory factor	18	1.17188	0.00335331	2.1783	1	0.113924	0.11156988241839541\
GOTERM_BP_DIRECT	GO:0071902~positive regulation of protein serine/threonine kinase activity	10	0.651042	0.00346888	3.15824	1	0.117075	0.11465547362953936\
GOTERM_BP_DIRECT	GO:0034613~cellular protein localization	14	0.911458	0.00359502	2.48333	1	0.120216	0.11773244921271901\
GOTERM_BP_DIRECT	GO:0061418~regulation of transcription from RNA polymerase II promoter in response to hypoxia	8	0.520833	0.00361139	3.83667	1	0.120216	0.11773244921271901\
GOTERM_BP_DIRECT	GO:0030308~negative regulation of cell growth	20	1.30208	0.00365174	2.05536	1	0.120216	0.11773244921271901\
GOTERM_BP_DIRECT	GO:1902036~regulation of hematopoietic stem cell differentiation	9	0.585938	0.0036557	3.42762	1	0.120216	0.11773244921271901\
GOTERM_BP_DIRECT	GO:0032760~positive regulation of tumor necrosis factor production	18	1.17188	0.00370054	2.15813	1	0.120916	0.11841732677718295\
GOTERM_BP_DIRECT	GO:0022900~electron transport chain	12	0.78125	0.00377969	2.72606	1	0.12272	0.1201846937180979\
GOTERM_BP_DIRECT	GO:0006919~activation of cysteine-type endopeptidase activity involved in apoptotic process	15	0.976562	0.00382811	2.36868	1	0.122739	0.12020270203274128\
GOTERM_BP_DIRECT	GO:0051402~neuron apoptotic process	15	0.976562	0.00382811	2.36868	1	0.122739	0.12020270203274128\
GOTERM_BP_DIRECT	GO:0043039~tRNA aminoacylation	4	0.260417	0.00407439	10.359	1	0.128231	0.12558135850109808\
GOTERM_BP_DIRECT	GO:0044209~AMP salvage	4	0.260417	0.00407439	10.359	1	0.128231	0.12558135850109808\
GOTERM_BP_DIRECT	GO:0010810~regulation of cell-substrate adhesion	4	0.260417	0.00407439	10.359	1	0.128231	0.12558135850109808\
GOTERM_BP_DIRECT	GO:0042254~ribosome biogenesis	10	0.651042	0.00411827	3.08304	1	0.128454	0.12579955432115944\
GOTERM_BP_DIRECT	GO:0006405~RNA export from nucleus	7	0.455729	0.00413155	4.31626	1	0.128454	0.12579955432115944\
GOTERM_BP_DIRECT	GO:0000463~maturation of LSU-rRNA from tricistronic rRNA transcript (SSU-rRNA, 5.8S rRNA, LSU-rRNA)	6	0.390625	0.00423815	5.17951	1	0.128804	0.12614252661242625\
GOTERM_BP_DIRECT	GO:1905907~negative regulation of amyloid fibril formation	6	0.390625	0.00423815	5.17951	1	0.128804	0.12614252661242625\
GOTERM_BP_DIRECT	GO:1903265~positive regulation of tumor necrosis factor-mediated signaling pathway	6	0.390625	0.00423815	5.17951	1	0.128804	0.12614252661242625\
GOTERM_BP_DIRECT	GO:0000381~regulation of alternative mRNA splicing, via spliceosome	13	0.846354	0.00424325	2.55052	1	0.128804	0.12614252661242625\
GOTERM_BP_DIRECT	GO:0070527~platelet aggregation	11	0.716146	0.00432398	2.84873	1	0.128965	0.12630053529482005\
GOTERM_BP_DIRECT	GO:0006094~gluconeogenesis	11	0.716146	0.00432398	2.84873	1	0.128965	0.12630053529482005\
GOTERM_BP_DIRECT	GO:0050766~positive regulation of phagocytosis	11	0.716146	0.00432398	2.84873	1	0.128965	0.12630053529482005\
GOTERM_BP_DIRECT	GO:0043123~positive regulation of I-kappaB kinase/NF-kappaB signaling	28	1.82292	0.00444047	1.76861	1	0.131674	0.12895341388458526\
GOTERM_BP_DIRECT	GO:0030163~protein catabolic process	14	0.911458	0.00457235	2.4171	1	0.134805	0.13201998998785322\
GOTERM_BP_DIRECT	GO:0032728~positive regulation of interferon-beta production	10	0.651042	0.0048588	3.01134	1	0.142432	0.13948908730045553\
GOTERM_BP_DIRECT	GO:0006470~protein dephosphorylation	19	1.23698	0.00530301	2.03328	1	0.152332	0.14918417581354812\
GOTERM_BP_DIRECT	GO:0006303~double-strand break repair via nonhomologous end joining	9	0.585938	0.00531042	3.23719	1	0.152332	0.14918417581354812\
GOTERM_BP_DIRECT	GO:0042157~lipoprotein metabolic process	7	0.455729	0.00531528	4.12006	1	0.152332	0.14918417581354812\
GOTERM_BP_DIRECT	GO:0007042~lysosomal lumen acidification	7	0.455729	0.00531528	4.12006	1	0.152332	0.14918417581354812\
GOTERM_BP_DIRECT	GO:0000413~protein peptidyl-prolyl isomerization	8	0.520833	0.00554283	3.57207	1	0.156235	0.15300650224983103\
GOTERM_BP_DIRECT	GO:0000387~spliceosomal snRNP assembly	8	0.520833	0.00554283	3.57207	1	0.156235	0.15300650224983103\
GOTERM_BP_DIRECT	GO:0006997~nucleus organization	8	0.520833	0.00554283	3.57207	1	0.156235	0.15300650224983103\
GOTERM_BP_DIRECT	GO:0034375~high-density lipoprotein particle remodeling	6	0.390625	0.00577739	4.85579	1	0.159652	0.15635275309530303\
GOTERM_BP_DIRECT	GO:0006260~DNA replication	19	1.23698	0.00578411	2.01661	1	0.159652	0.15635275309530303\
GOTERM_BP_DIRECT	GO:0060071~Wnt signaling pathway, planar cell polarity pathway	11	0.716146	0.00578854	2.73916	1	0.159652	0.15635275309530303\
GOTERM_BP_DIRECT	GO:0034605~cellular response to heat	11	0.716146	0.00578854	2.73916	1	0.159652	0.15635275309530303\
GOTERM_BP_DIRECT	GO:1901216~positive regulation of neuron death	9	0.585938	0.00632623	3.1497	1	0.172625	0.16905840643358644\
GOTERM_BP_DIRECT	GO:0051017~actin filament bundle assembly	9	0.585938	0.00632623	3.1497	1	0.172625	0.16905840643358644\
GOTERM_BP_DIRECT	GO:0016197~endosomal transport	14	0.911458	0.00642787	2.32414	1	0.174471	0.1708656901125092\
GOTERM_BP_DIRECT	GO:0007566~embryo implantation	10	0.651042	0.00664618	2.8775	1	0.177578	0.17390839907581102\
GOTERM_BP_DIRECT	GO:0045071~negative regulation of viral genome replication	10	0.651042	0.00664618	2.8775	1	0.177578	0.17390839907581102\
GOTERM_BP_DIRECT	GO:0019882~antigen processing and presentation	10	0.651042	0.00664618	2.8775	1	0.177578	0.17390839907581102\
GOTERM_BP_DIRECT	GO:0030261~chromosome condensation	7	0.455729	0.00672928	3.94093	1	0.178681	0.1749893582588266\
GOTERM_BP_DIRECT	GO:0006626~protein targeting to mitochondrion	8	0.520833	0.00675715	3.45301	1	0.178681	0.1749893582588266\
GOTERM_BP_DIRECT	GO:0033209~tumor necrosis factor-mediated signaling pathway	14	0.911458	0.00716444	2.29472	1	0.18725	0.1833810592890521\
GOTERM_BP_DIRECT	GO:0032869~cellular response to insulin stimulus	17	1.10677	0.00719963	2.07669	1	0.18725	0.1833810592890521\
GOTERM_BP_DIRECT	GO:0034976~response to endoplasmic reticulum stress	15	0.976562	0.00728069	2.20718	1	0.18725	0.1833810592890521\
GOTERM_BP_DIRECT	GO:0031333~negative regulation of protein complex assembly	9	0.585938	0.0074827	3.06681	1	0.18725	0.1833810592890521\
GOTERM_BP_DIRECT	GO:0006139~nucleobase-containing compound metabolic process	9	0.585938	0.0074827	3.06681	1	0.18725	0.1833810592890521\
GOTERM_BP_DIRECT	GO:0075522~IRES-dependent viral translational initiation	5	0.325521	0.00750313	5.8858	1	0.18725	0.1833810592890521\
GOTERM_BP_DIRECT	GO:0010591~regulation of lamellipodium assembly	5	0.325521	0.00750313	5.8858	1	0.18725	0.1833810592890521\
GOTERM_BP_DIRECT	GO:0019885~antigen processing and presentation of endogenous peptide antigen via MHC class I	5	0.325521	0.00750313	5.8858	1	0.18725	0.1833810592890521\
GOTERM_BP_DIRECT	GO:0006081~cellular aldehyde metabolic process	5	0.325521	0.00750313	5.8858	1	0.18725	0.1833810592890521\
GOTERM_BP_DIRECT	GO:0001732~formation of cytoplasmic translation initiation complex	6	0.390625	0.00767172	4.57015	1	0.18725	0.1833810592890521\
GOTERM_BP_DIRECT	GO:0030048~actin filament-based movement	6	0.390625	0.00767172	4.57015	1	0.18725	0.1833810592890521\
GOTERM_BP_DIRECT	GO:0046826~negative regulation of protein export from nucleus	4	0.260417	0.00768183	8.63251	1	0.18725	0.1833810592890521\
GOTERM_BP_DIRECT	GO:1902177~positive regulation of oxidative stress-induced intrinsic apoptotic signaling pathway	4	0.260417	0.00768183	8.63251	1	0.18725	0.1833810592890521\
GOTERM_BP_DIRECT	GO:0043152~induction of bacterial agglutination	4	0.260417	0.00768183	8.63251	1	0.18725	0.1833810592890521\
GOTERM_BP_DIRECT	GO:0031581~hemidesmosome assembly	4	0.260417	0.00768183	8.63251	1	0.18725	0.1833810592890521\
GOTERM_BP_DIRECT	GO:0006189~'de novo' IMP biosynthetic process	4	0.260417	0.00768183	8.63251	1	0.18725	0.1833810592890521\
GOTERM_BP_DIRECT	GO:0002223~stimulatory C-type lectin receptor signaling pathway	10	0.651042	0.00770999	2.81495	1	0.18725	0.1833810592890521\
GOTERM_BP_DIRECT	GO:0016236~macroautophagy	13	0.846354	0.00773821	2.3709	1	0.18725	0.1833810592890521\
GOTERM_BP_DIRECT	GO:0006446~regulation of translational initiation	8	0.520833	0.00815827	3.34162	1	0.196488	0.19242804823059054\
GOTERM_BP_DIRECT	GO:0072659~protein localization to plasma membrane	23	1.4974	0.00832085	1.80498	1	0.19851	0.1944079888608218\
GOTERM_BP_DIRECT	GO:0006418~tRNA aminoacylation for protein translation	7	0.455729	0.008397	3.77672	1	0.19851	0.1944079888608218\
GOTERM_BP_DIRECT	GO:0030031~cell projection assembly	7	0.455729	0.008397	3.77672	1	0.19851	0.1944079888608218\
GOTERM_BP_DIRECT	GO:0019752~carboxylic acid metabolic process	7	0.455729	0.008397	3.77672	1	0.19851	0.1944079888608218\
GOTERM_BP_DIRECT	GO:1901224~positive regulation of NIK/NF-kappaB signaling	13	0.846354	0.00865102	2.33797	1	0.202351	0.19816973904349236\
GOTERM_BP_DIRECT	GO:0051607~defense response to virus	30	1.95312	0.0086553	1.64603	1	0.202351	0.19816973904349236\
GOTERM_BP_DIRECT	GO:0031334~positive regulation of protein complex assembly	11	0.716146	0.00867782	2.58975	1	0.202351	0.19816973904349236\
GOTERM_BP_DIRECT	GO:0030433~ubiquitin-dependent ERAD pathway	14	0.911458	0.00883701	2.23806	1	0.205131	0.20089210243237726\
GOTERM_BP_DIRECT	GO:0045739~positive regulation of DNA repair	10	0.651042	0.00889874	2.75506	1	0.205633	0.20138405019463107\
GOTERM_BP_DIRECT	GO:0000209~protein polyubiquitination	27	1.75781	0.00894262	1.69717	1	0.20572	0.20146965382128934\
GOTERM_BP_DIRECT	GO:0007160~cell-matrix adhesion	17	1.10677	0.00938059	2.01953	1	0.214832	0.21039316588040596\
GOTERM_BP_DIRECT	GO:0048026~positive regulation of mRNA splicing, via spliceosome	8	0.520833	0.00976199	3.23719	1	0.222338	0.21774402678763013\
GOTERM_BP_DIRECT	GO:1903146~regulation of mitophagy	6	0.390625	0.00995821	4.31626	1	0.222338	0.21774402678763013\
GOTERM_BP_DIRECT	GO:0042129~regulation of T cell proliferation	6	0.390625	0.00995821	4.31626	1	0.222338	0.21774402678763013\
GOTERM_BP_DIRECT	GO:0032434~regulation of proteasomal ubiquitin-dependent protein catabolic process	6	0.390625	0.00995821	4.31626	1	0.222338	0.21774402678763013\
GOTERM_BP_DIRECT	GO:0043691~reverse cholesterol transport	6	0.390625	0.00995821	4.31626	1	0.222338	0.21774402678763013\
GOTERM_BP_DIRECT	GO:0006914~autophagy	22	1.43229	0.0101197	1.80299	1	0.222338	0.21774402678763013\
GOTERM_BP_DIRECT	GO:0038095~Fc-epsilon receptor signaling pathway	10	0.651042	0.0102212	2.69766	1	0.222338	0.21774402678763013\
GOTERM_BP_DIRECT	GO:0030041~actin filament polymerization	9	0.585938	0.0102634	2.91347	1	0.222338	0.21774402678763013\
GOTERM_BP_DIRECT	GO:0090316~positive regulation of intracellular protein transport	7	0.455729	0.0103415	3.62566	1	0.222338	0.21774402678763013\
GOTERM_BP_DIRECT	GO:0045943~positive regulation of transcription from RNA polymerase I promoter	7	0.455729	0.0103415	3.62566	1	0.222338	0.21774402678763013\
GOTERM_BP_DIRECT	GO:0043069~negative regulation of programmed cell death	7	0.455729	0.0103415	3.62566	1	0.222338	0.21774402678763013\
GOTERM_BP_DIRECT	GO:0042752~regulation of circadian rhythm	12	0.78125	0.0104339	2.39054	1	0.222338	0.21774402678763013\
GOTERM_BP_DIRECT	GO:0032981~mitochondrial respiratory chain complex I assembly	12	0.78125	0.0104339	2.39054	1	0.222338	0.21774402678763013\
GOTERM_BP_DIRECT	GO:0006879~cellular iron ion homeostasis	12	0.78125	0.0104339	2.39054	1	0.222338	0.21774402678763013\
GOTERM_BP_DIRECT	GO:0030855~epithelial cell differentiation	16	1.04167	0.0105063	2.05129	1	0.222338	0.21774402678763013\
GOTERM_BP_DIRECT	GO:0045321~leukocyte activation	5	0.325521	0.0105751	5.39532	1	0.222338	0.21774402678763013\
GOTERM_BP_DIRECT	GO:0090557~establishment of endothelial intestinal barrier	5	0.325521	0.0105751	5.39532	1	0.222338	0.21774402678763013\
GOTERM_BP_DIRECT	GO:0046931~pore complex assembly	5	0.325521	0.0105751	5.39532	1	0.222338	0.21774402678763013\
GOTERM_BP_DIRECT	GO:0071481~cellular response to X-ray	5	0.325521	0.0105751	5.39532	1	0.222338	0.21774402678763013\
GOTERM_BP_DIRECT	GO:0032511~late endosome to vacuole transport via multivesicular body sorting pathway	5	0.325521	0.0105751	5.39532	1	0.222338	0.21774402678763013\
GOTERM_BP_DIRECT	GO:0010972~negative regulation of G2/M transition of mitotic cell cycle	8	0.520833	0.0115839	3.1391	1	0.241567	0.23657589264511428\
GOTERM_BP_DIRECT	GO:0061024~membrane organization	8	0.520833	0.0115839	3.1391	1	0.241567	0.23657589264511428\
GOTERM_BP_DIRECT	GO:0071407~cellular response to organic cyclic compound	10	0.651042	0.011686	2.64261	1	0.24271	0.23769496649525193\
GOTERM_BP_DIRECT	GO:0033138~positive regulation of peptidyl-serine phosphorylation	15	0.976562	0.0117427	2.08851	1	0.242904	0.23788498711894432\
GOTERM_BP_DIRECT	GO:1902600~hydrogen ion transmembrane transport	20	1.30208	0.0121595	1.8367	1	0.250515	0.24533889594396133\
GOTERM_BP_DIRECT	GO:0032727~positive regulation of interferon-alpha production	7	0.455729	0.012585	3.48621	1	0.255013	0.24974348037829633\
GOTERM_BP_DIRECT	GO:0014002~astrocyte development	6	0.390625	0.0126716	4.08908	1	0.255013	0.24974348037829633\
GOTERM_BP_DIRECT	GO:0042730~fibrinolysis	6	0.390625	0.0126716	4.08908	1	0.255013	0.24974348037829633\
GOTERM_BP_DIRECT	GO:0010310~regulation of hydrogen peroxide metabolic process	4	0.260417	0.0126761	7.3993	1	0.255013	0.24974348037829633\
GOTERM_BP_DIRECT	GO:0006166~purine ribonucleoside salvage	4	0.260417	0.0126761	7.3993	1	0.255013	0.24974348037829633\
GOTERM_BP_DIRECT	GO:0008211~glucocorticoid metabolic process	4	0.260417	0.0126761	7.3993	1	0.255013	0.24974348037829633\
GOTERM_BP_DIRECT	GO:0007596~blood coagulation	15	0.976562	0.0128475	2.06629	1	0.257452	0.252132701423543\
GOTERM_BP_DIRECT	GO:0006635~fatty acid beta-oxidation	10	0.651042	0.0133021	2.58975	1	0.264495	0.25903002529458324\
GOTERM_BP_DIRECT	GO:0014823~response to activity	10	0.651042	0.0133021	2.58975	1	0.264495	0.25903002529458324\
GOTERM_BP_DIRECT	GO:0032481~positive regulation of type I interferon production	8	0.520833	0.0136394	3.04677	1	0.269111	0.26355070775045697\
GOTERM_BP_DIRECT	GO:0006401~RNA catabolic process	8	0.520833	0.0136394	3.04677	1	0.269111	0.26355070775045697\
GOTERM_BP_DIRECT	GO:0007080~mitotic metaphase plate congression	9	0.585938	0.0137441	2.77474	1	0.269111	0.26355070775045697\
GOTERM_BP_DIRECT	GO:0006953~acute-phase response	9	0.585938	0.0137441	2.77474	1	0.269111	0.26355070775045697\
GOTERM_BP_DIRECT	GO:0031647~regulation of protein stability	15	0.976562	0.0140311	2.04454	1	0.27265	0.2670167223207346\
GOTERM_BP_DIRECT	GO:0032880~regulation of protein localization	15	0.976562	0.0140311	2.04454	1	0.27265	0.2670167223207346\
GOTERM_BP_DIRECT	GO:0045039~protein import into mitochondrial inner membrane	5	0.325521	0.0143557	4.9803	1	0.275823	0.2701239207703685\
GOTERM_BP_DIRECT	GO:0006734~NADH metabolic process	5	0.325521	0.0143557	4.9803	1	0.275823	0.2701239207703685\
GOTERM_BP_DIRECT	GO:0044571~[2Fe-2S] cluster assembly	5	0.325521	0.0143557	4.9803	1	0.275823	0.2701239207703685\
GOTERM_BP_DIRECT	GO:0016601~Rac protein signal transduction	7	0.455729	0.0151489	3.35709	1	0.289977	0.2839848061855799\
GOTERM_BP_DIRECT	GO:0032543~mitochondrial translation	15	0.976562	0.015297	2.02325	1	0.291724	0.28569620689499114\
GOTERM_BP_DIRECT	GO:0034446~substrate adhesion-dependent cell spreading	11	0.716146	0.0157945	2.37394	1	0.296642	0.29051246796500985\
GOTERM_BP_DIRECT	GO:0048268~clathrin coat assembly	6	0.390625	0.015844	3.88463	1	0.296642	0.29051246796500985\
GOTERM_BP_DIRECT	GO:0032930~positive regulation of superoxide anion generation	6	0.390625	0.015844	3.88463	1	0.296642	0.29051246796500985\
GOTERM_BP_DIRECT	GO:0009116~nucleoside metabolic process	6	0.390625	0.015844	3.88463	1	0.296642	0.29051246796500985\
GOTERM_BP_DIRECT	GO:0045945~positive regulation of transcription from RNA polymerase III promoter	6	0.390625	0.015844	3.88463	1	0.296642	0.29051246796500985\
GOTERM_BP_DIRECT	GO:0035606~peptidyl-cysteine S-trans-nitrosylation	3	0.195312	0.0169398	12.9488	1	0.311474	0.3050377205829094\
GOTERM_BP_DIRECT	GO:0086098~angiotensin-activated signaling pathway involved in heart process	3	0.195312	0.0169398	12.9488	1	0.311474	0.3050377205829094\
GOTERM_BP_DIRECT	GO:0048211~Golgi vesicle docking	3	0.195312	0.0169398	12.9488	1	0.311474	0.3050377205829094\
GOTERM_BP_DIRECT	GO:0060753~regulation of mast cell chemotaxis	3	0.195312	0.0169398	12.9488	1	0.311474	0.3050377205829094\
GOTERM_BP_DIRECT	GO:0045069~regulation of viral genome replication	3	0.195312	0.0169398	12.9488	1	0.311474	0.3050377205829094\
GOTERM_BP_DIRECT	GO:0035458~cellular response to interferon-beta	7	0.455729	0.0180532	3.23719	1	0.329584	0.3227741157831326\
GOTERM_BP_DIRECT	GO:0035066~positive regulation of histone acetylation	7	0.455729	0.0180532	3.23719	1	0.329584	0.3227741157831326\
GOTERM_BP_DIRECT	GO:0048255~mRNA stabilization	8	0.520833	0.0185098	2.8775	1	0.330415	0.32358768262684606\
GOTERM_BP_DIRECT	GO:0032435~negative regulation of proteasomal ubiquitin-dependent protein catabolic process	8	0.520833	0.0185098	2.8775	1	0.330415	0.32358768262684606\
GOTERM_BP_DIRECT	GO:0050832~defense response to fungus	8	0.520833	0.0185098	2.8775	1	0.330415	0.32358768262684606\
GOTERM_BP_DIRECT	GO:0019430~removal of superoxide radicals	5	0.325521	0.0188919	4.62456	1	0.330415	0.32358768262684606\
GOTERM_BP_DIRECT	GO:0035493~SNARE complex assembly	5	0.325521	0.0188919	4.62456	1	0.330415	0.32358768262684606\
GOTERM_BP_DIRECT	GO:0030174~regulation of DNA-dependent DNA replication initiation	5	0.325521	0.0188919	4.62456	1	0.330415	0.32358768262684606\
GOTERM_BP_DIRECT	GO:0051764~actin crosslink formation	5	0.325521	0.0188919	4.62456	1	0.330415	0.32358768262684606\
GOTERM_BP_DIRECT	GO:0046685~response to arsenic-containing substance	5	0.325521	0.0188919	4.62456	1	0.330415	0.32358768262684606\
GOTERM_BP_DIRECT	GO:0015670~carbon dioxide transport	5	0.325521	0.0188919	4.62456	1	0.330415	0.32358768262684606\
GOTERM_BP_DIRECT	GO:0039536~negative regulation of RIG-I signaling pathway	4	0.260417	0.0191293	6.47438	1	0.330415	0.32358768262684606\
GOTERM_BP_DIRECT	GO:0048261~negative regulation of receptor-mediated endocytosis	4	0.260417	0.0191293	6.47438	1	0.330415	0.32358768262684606\
GOTERM_BP_DIRECT	GO:0006266~DNA ligation	4	0.260417	0.0191293	6.47438	1	0.330415	0.32358768262684606\
GOTERM_BP_DIRECT	GO:1903071~positive regulation of ER-associated ubiquitin-dependent protein catabolic process	4	0.260417	0.0191293	6.47438	1	0.330415	0.32358768262684606\
GOTERM_BP_DIRECT	GO:0051683~establishment of Golgi localization	4	0.260417	0.0191293	6.47438	1	0.330415	0.32358768262684606\
GOTERM_BP_DIRECT	GO:1902523~positive regulation of protein K63-linked ubiquitination	4	0.260417	0.0191293	6.47438	1	0.330415	0.32358768262684606\
GOTERM_BP_DIRECT	GO:0006999~nuclear pore organization	4	0.260417	0.0191293	6.47438	1	0.330415	0.32358768262684606\
GOTERM_BP_DIRECT	GO:0006826~iron ion transport	6	0.390625	0.0195042	3.69965	1	0.332413	0.3255448730133368\
GOTERM_BP_DIRECT	GO:0048024~regulation of mRNA splicing, via spliceosome	6	0.390625	0.0195042	3.69965	1	0.332413	0.3255448730133368\
GOTERM_BP_DIRECT	GO:0070584~mitochondrion morphogenesis	6	0.390625	0.0195042	3.69965	1	0.332413	0.3255448730133368\
GOTERM_BP_DIRECT	GO:0046827~positive regulation of protein export from nucleus	6	0.390625	0.0195042	3.69965	1	0.332413	0.3255448730133368\
GOTERM_BP_DIRECT	GO:0006631~fatty acid metabolic process	15	0.976562	0.0196233	1.96193	1	0.333335	0.326447812113849\
GOTERM_BP_DIRECT	GO:0071549~cellular response to dexamethasone stimulus	7	0.455729	0.0213168	3.12556	1	0.356805	0.3494320721994593\
GOTERM_BP_DIRECT	GO:0033344~cholesterol efflux	7	0.455729	0.0213168	3.12556	1	0.356805	0.3494320721994593\
GOTERM_BP_DIRECT	GO:0000077~DNA damage checkpoint	8	0.520833	0.0213526	2.79973	1	0.356805	0.3494320721994593\
GOTERM_BP_DIRECT	GO:0051179~localization	8	0.520833	0.0213526	2.79973	1	0.356805	0.3494320721994593\
GOTERM_BP_DIRECT	GO:2001244~positive regulation of intrinsic apoptotic signaling pathway	8	0.520833	0.0213526	2.79973	1	0.356805	0.3494320721994593\
GOTERM_BP_DIRECT	GO:0031507~heterochromatin assembly	12	0.78125	0.0215858	2.15813	1	0.35953	0.35210084965673166\
GOTERM_BP_DIRECT	GO:0030036~actin cytoskeleton organization	28	1.82292	0.0222679	1.55608	1	0.369691	0.36205218805428724\
GOTERM_BP_DIRECT	GO:0005975~carbohydrate metabolic process	23	1.4974	0.0226553	1.64542	1	0.374908	0.36716163690752723\
GOTERM_BP_DIRECT	GO:0070498~interleukin-1-mediated signaling pathway	9	0.585938	0.0231589	2.53345	1	0.381965	0.3740729396433775\
GOTERM_BP_DIRECT	GO:0071985~multivesicular body sorting pathway	6	0.390625	0.0236774	3.53148	1	0.381965	0.3740729396433775\
GOTERM_BP_DIRECT	GO:0006268~DNA unwinding involved in DNA replication	6	0.390625	0.0236774	3.53148	1	0.381965	0.3740729396433775\
GOTERM_BP_DIRECT	GO:0007004~telomere maintenance via telomerase	6	0.390625	0.0236774	3.53148	1	0.381965	0.3740729396433775\
GOTERM_BP_DIRECT	GO:0039702~viral budding via host ESCRT complex	6	0.390625	0.0236774	3.53148	1	0.381965	0.3740729396433775\
GOTERM_BP_DIRECT	GO:0060339~negative regulation of type I interferon-mediated signaling pathway	6	0.390625	0.0236774	3.53148	1	0.381965	0.3740729396433775\
GOTERM_BP_DIRECT	GO:0046628~positive regulation of insulin receptor signaling pathway	6	0.390625	0.0236774	3.53148	1	0.381965	0.3740729396433775\
GOTERM_BP_DIRECT	GO:0033554~cellular response to stress	6	0.390625	0.0236774	3.53148	1	0.381965	0.3740729396433775\
GOTERM_BP_DIRECT	GO:0001921~positive regulation of receptor recycling	5	0.325521	0.0242205	4.31626	1	0.388285	0.3802623757583705\
GOTERM_BP_DIRECT	GO:0033120~positive regulation of RNA splicing	5	0.325521	0.0242205	4.31626	1	0.388285	0.3802623757583705\
GOTERM_BP_DIRECT	GO:0048144~fibroblast proliferation	8	0.520833	0.0244846	2.72606	1	0.391295	0.3832100158563355\
GOTERM_BP_DIRECT	GO:0071480~cellular response to gamma radiation	7	0.455729	0.0249568	3.02138	1	0.397603	0.38938743345088445\
GOTERM_BP_DIRECT	GO:0032436~positive regulation of proteasomal ubiquitin-dependent protein catabolic process	13	0.846354	0.0251257	2.02812	1	0.399055	0.3908095547416059\
GOTERM_BP_DIRECT	GO:0045893~positive regulation of transcription, DNA-templated	72	4.6875	0.0255695	1.27714	1	0.40485	0.39648488486641154\
GOTERM_BP_DIRECT	GO:0031145~anaphase-promoting complex-dependent catabolic process	9	0.585938	0.0260841	2.47955	1	0.411727	0.4032199277575346\
GOTERM_BP_DIRECT	GO:0006006~glucose metabolic process	11	0.716146	0.0265304	2.19133	1	0.417033	0.4084162583916957\
GOTERM_BP_DIRECT	GO:0048146~positive regulation of fibroblast proliferation	10	0.651042	0.0266473	2.31228	1	0.417033	0.4084162583916957\
GOTERM_BP_DIRECT	GO:0019371~cyclooxygenase pathway	4	0.260417	0.0270706	5.75501	1	0.417033	0.4084162583916957\
GOTERM_BP_DIRECT	GO:0006107~oxaloacetate metabolic process	4	0.260417	0.0270706	5.75501	1	0.417033	0.4084162583916957\
GOTERM_BP_DIRECT	GO:0030388~fructose 1,6-bisphosphate metabolic process	4	0.260417	0.0270706	5.75501	1	0.417033	0.4084162583916957\
GOTERM_BP_DIRECT	GO:0090063~positive regulation of microtubule nucleation	4	0.260417	0.0270706	5.75501	1	0.417033	0.4084162583916957\
GOTERM_BP_DIRECT	GO:0039694~viral RNA genome replication	4	0.260417	0.0270706	5.75501	1	0.417033	0.4084162583916957\
GOTERM_BP_DIRECT	GO:0002544~chronic inflammatory response	4	0.260417	0.0270706	5.75501	1	0.417033	0.4084162583916957\
GOTERM_BP_DIRECT	GO:0006869~lipid transport	14	0.911458	0.0282432	1.92854	1	0.433381	0.4244262687388052\
GOTERM_BP_DIRECT	GO:0022904~respiratory electron transport chain	6	0.390625	0.0283852	3.37794	1	0.433381	0.4244262687388052\
GOTERM_BP_DIRECT	GO:0045921~positive regulation of exocytosis	6	0.390625	0.0283852	3.37794	1	0.433381	0.4244262687388052\
GOTERM_BP_DIRECT	GO:0090398~cellular senescence	10	0.651042	0.0295541	2.27171	1	0.449888	0.44059240303480157\
GOTERM_BP_DIRECT	GO:0097401~synaptic vesicle lumen acidification	5	0.325521	0.0303682	4.04649	1	0.460915	0.45139074820371405\
GOTERM_BP_DIRECT	GO:0043687~post-translational protein modification	12	0.78125	0.0309645	2.04454	1	0.46329	0.45371694915709443\
GOTERM_BP_DIRECT	GO:0030833~regulation of actin filament polymerization	8	0.520833	0.0316623	2.58975	1	0.46329	0.45371694915709443\
GOTERM_BP_DIRECT	GO:0071222~cellular response to lipopolysaccharide	24	1.5625	0.0321024	1.56955	1	0.46329	0.45371694915709443\
GOTERM_BP_DIRECT	GO:0006610~ribosomal protein import into nucleus	3	0.195312	0.0321503	9.71158	1	0.46329	0.45371694915709443\
GOTERM_BP_DIRECT	GO:0002502~peptide antigen assembly with MHC class I protein complex	3	0.195312	0.0321503	9.71158	1	0.46329	0.45371694915709443\
GOTERM_BP_DIRECT	GO:0010903~negative regulation of very-low-density lipoprotein particle remodeling	3	0.195312	0.0321503	9.71158	1	0.46329	0.45371694915709443\
GOTERM_BP_DIRECT	GO:0010916~negative regulation of very-low-density lipoprotein particle clearance	3	0.195312	0.0321503	9.71158	1	0.46329	0.45371694915709443\
GOTERM_BP_DIRECT	GO:0032392~DNA geometric change	3	0.195312	0.0321503	9.71158	1	0.46329	0.45371694915709443\
GOTERM_BP_DIRECT	GO:0002159~desmosome assembly	3	0.195312	0.0321503	9.71158	1	0.46329	0.45371694915709443\
GOTERM_BP_DIRECT	GO:0098963~dendritic transport of messenger ribonucleoprotein complex	3	0.195312	0.0321503	9.71158	1	0.46329	0.45371694915709443\
GOTERM_BP_DIRECT	GO:1905686~positive regulation of plasma membrane repair	3	0.195312	0.0321503	9.71158	1	0.46329	0.45371694915709443\
GOTERM_BP_DIRECT	GO:0032119~sequestering of zinc ion	3	0.195312	0.0321503	9.71158	1	0.46329	0.45371694915709443\
GOTERM_BP_DIRECT	GO:0006273~lagging strand elongation	3	0.195312	0.0321503	9.71158	1	0.46329	0.45371694915709443\
GOTERM_BP_DIRECT	GO:0018158~protein oxidation	3	0.195312	0.0321503	9.71158	1	0.46329	0.45371694915709443\
GOTERM_BP_DIRECT	GO:0070495~negative regulation of thrombin-activated receptor signaling pathway	3	0.195312	0.0321503	9.71158	1	0.46329	0.45371694915709443\
GOTERM_BP_DIRECT	GO:0099518~vesicle cytoskeletal trafficking	3	0.195312	0.0321503	9.71158	1	0.46329	0.45371694915709443\
GOTERM_BP_DIRECT	GO:0046294~formaldehyde catabolic process	3	0.195312	0.0321503	9.71158	1	0.46329	0.45371694915709443\
GOTERM_BP_DIRECT	GO:0051409~response to nitrosative stress	3	0.195312	0.0321503	9.71158	1	0.46329	0.45371694915709443\
GOTERM_BP_DIRECT	GO:0006986~response to unfolded protein	10	0.651042	0.0326752	2.23255	1	0.469535	0.4598329218909887\
GOTERM_BP_DIRECT	GO:0019082~viral protein processing	7	0.455729	0.0334253	2.83254	1	0.476796	0.46694399000244885\
GOTERM_BP_DIRECT	GO:0034622~cellular macromolecular complex assembly	6	0.390625	0.0336452	3.23719	1	0.476796	0.46694399000244885\
GOTERM_BP_DIRECT	GO:0018279~protein N-linked glycosylation via asparagine	6	0.390625	0.0336452	3.23719	1	0.476796	0.46694399000244885\
GOTERM_BP_DIRECT	GO:0008361~regulation of cell size	6	0.390625	0.0336452	3.23719	1	0.476796	0.46694399000244885\
GOTERM_BP_DIRECT	GO:0048260~positive regulation of receptor-mediated endocytosis	6	0.390625	0.0336452	3.23719	1	0.476796	0.46694399000244885\
GOTERM_BP_DIRECT	GO:1901215~negative regulation of neuron death	10	0.651042	0.0360172	2.19471	1	0.509003	0.49848599968938906\
GOTERM_BP_DIRECT	GO:0009408~response to heat	9	0.585938	0.0363771	2.33078	1	0.511515	0.5009455982931574\
GOTERM_BP_DIRECT	GO:0034356~NAD biosynthesis via nicotinamide riboside salvage pathway	4	0.260417	0.036494	5.17951	1	0.511515	0.5009455982931574\
GOTERM_BP_DIRECT	GO:0034340~response to type I interferon	4	0.260417	0.036494	5.17951	1	0.511515	0.5009455982931574\
GOTERM_BP_DIRECT	GO:0006111~regulation of gluconeogenesis	5	0.325521	0.0373518	3.80846	1	0.519281	0.5085512481941721\
GOTERM_BP_DIRECT	GO:0032206~positive regulation of telomere maintenance	5	0.325521	0.0373518	3.80846	1	0.519281	0.5085512481941721\
GOTERM_BP_DIRECT	GO:0071383~cellular response to steroid hormone stimulus	5	0.325521	0.0373518	3.80846	1	0.519281	0.5085512481941721\
GOTERM_BP_DIRECT	GO:0043388~positive regulation of DNA binding	7	0.455729	0.0382789	2.74671	1	0.529301	0.5183641810420386\
GOTERM_BP_DIRECT	GO:0051603~proteolysis involved in cellular protein catabolic process	7	0.455729	0.0382789	2.74671	1	0.529301	0.5183641810420386\
GOTERM_BP_DIRECT	GO:0032496~response to lipopolysaccharide	19	1.23698	0.0385466	1.65119	1	0.531571	0.5205868952871328\
GOTERM_BP_DIRECT	GO:0006541~glutamine metabolic process	6	0.390625	0.0394712	3.1077	1	0.53853	0.5274023048985917\
GOTERM_BP_DIRECT	GO:0051493~regulation of cytoskeleton organization	6	0.390625	0.0394712	3.1077	1	0.53853	0.5274023048985917\
GOTERM_BP_DIRECT	GO:0006783~heme biosynthetic process	6	0.390625	0.0394712	3.1077	1	0.53853	0.5274023048985917\
GOTERM_BP_DIRECT	GO:0046686~response to cadmium ion	6	0.390625	0.0394712	3.1077	1	0.53853	0.5274023048985917\
GOTERM_BP_DIRECT	GO:0001895~retina homeostasis	8	0.520833	0.0401257	2.46643	1	0.544563	0.5333110481196499\
GOTERM_BP_DIRECT	GO:0046627~negative regulation of insulin receptor signaling pathway	8	0.520833	0.0401257	2.46643	1	0.544563	0.5333110481196499\
GOTERM_BP_DIRECT	GO:0007409~axonogenesis	14	0.911458	0.0408171	1.83114	1	0.552485	0.5410694013466664\
GOTERM_BP_DIRECT	GO:0006281~DNA repair	33	2.14844	0.042196	1.41493	1	0.569646	0.5578754787669729\
GOTERM_BP_DIRECT	GO:0006406~mRNA export from nucleus	10	0.651042	0.0433868	2.12275	1	0.578606	0.56665052336199\
GOTERM_BP_DIRECT	GO:0051497~negative regulation of stress fiber assembly	7	0.455729	0.0435588	2.66592	1	0.578606	0.56665052336199\
GOTERM_BP_DIRECT	GO:0070269~pyroptosis	7	0.455729	0.0435588	2.66592	1	0.578606	0.56665052336199\
GOTERM_BP_DIRECT	GO:0050870~positive regulation of T cell activation	7	0.455729	0.0435588	2.66592	1	0.578606	0.56665052336199\
GOTERM_BP_DIRECT	GO:0051973~positive regulation of telomerase activity	7	0.455729	0.0435588	2.66592	1	0.578606	0.56665052336199\
GOTERM_BP_DIRECT	GO:0009615~response to virus	15	0.976562	0.0435598	1.76574	1	0.578606	0.56665052336199\
GOTERM_BP_DIRECT	GO:0032956~regulation of actin cytoskeleton organization	14	0.911458	0.0437405	1.81283	1	0.578606	0.56665052336199\
GOTERM_BP_DIRECT	GO:0007049~cell cycle	39	2.53906	0.043762	1.36487	1	0.578606	0.56665052336199\
GOTERM_BP_DIRECT	GO:0031648~protein destabilization	9	0.585938	0.0445792	2.24113	1	0.587896	0.575748315712639\
GOTERM_BP_DIRECT	GO:0034504~protein localization to nucleus	8	0.520833	0.0448606	2.40907	1	0.588238	0.5760836179614077\
GOTERM_BP_DIRECT	GO:1902774~late endosome to lysosome transport	5	0.325521	0.0451785	3.59688	1	0.588238	0.5760836179614077\
GOTERM_BP_DIRECT	GO:0008631~intrinsic apoptotic signaling pathway in response to oxidative stress	5	0.325521	0.0451785	3.59688	1	0.588238	0.5760836179614077\
GOTERM_BP_DIRECT	GO:0050678~regulation of epithelial cell proliferation	5	0.325521	0.0451785	3.59688	1	0.588238	0.5760836179614077\
GOTERM_BP_DIRECT	GO:0043086~negative regulation of catalytic activity	5	0.325521	0.0451785	3.59688	1	0.588238	0.5760836179614077\
GOTERM_BP_DIRECT	GO:0031398~positive regulation of protein ubiquitination	12	0.78125	0.0463625	1.91834	1	0.595778	0.5834677675709198\
GOTERM_BP_DIRECT	GO:0048660~regulation of smooth muscle cell proliferation	4	0.260417	0.0473656	4.70864	1	0.595778	0.5834677675709198\
GOTERM_BP_DIRECT	GO:0043279~response to alkaloid	4	0.260417	0.0473656	4.70864	1	0.595778	0.5834677675709198\
GOTERM_BP_DIRECT	GO:0061763~multivesicular body-lysosome fusion	4	0.260417	0.0473656	4.70864	1	0.595778	0.5834677675709198\
GOTERM_BP_DIRECT	GO:0071803~positive regulation of podosome assembly	4	0.260417	0.0473656	4.70864	1	0.595778	0.5834677675709198\
GOTERM_BP_DIRECT	GO:0070585~protein localization to mitochondrion	4	0.260417	0.0473656	4.70864	1	0.595778	0.5834677675709198\
GOTERM_BP_DIRECT	GO:0006098~pentose-phosphate shunt	4	0.260417	0.0473656	4.70864	1	0.595778	0.5834677675709198\
GOTERM_BP_DIRECT	GO:0051873~killing by host of symbiont cells	4	0.260417	0.0473656	4.70864	1	0.595778	0.5834677675709198\
GOTERM_BP_DIRECT	GO:0098911~regulation of ventricular cardiac muscle cell action potential	4	0.260417	0.0473656	4.70864	1	0.595778	0.5834677675709198\
GOTERM_BP_DIRECT	GO:0051469~vesicle fusion with vacuole	4	0.260417	0.0473656	4.70864	1	0.595778	0.5834677675709198\
GOTERM_BP_DIRECT	GO:0034614~cellular response to reactive oxygen species	9	0.585938	0.0491012	2.19885	1	0.595778	0.5834677675709198\
GOTERM_BP_DIRECT	GO:0051496~positive regulation of stress fiber assembly	9	0.585938	0.0491012	2.19885	1	0.595778	0.5834677675709198\
GOTERM_BP_DIRECT	GO:0018107~peptidyl-threonine phosphorylation	11	0.716146	0.0491167	1.97828	1	0.595778	0.5834677675709198\
GOTERM_BP_DIRECT	GO:0045648~positive regulation of erythrocyte differentiation	7	0.455729	0.0492723	2.58975	1	0.595778	0.5834677675709198\
GOTERM_BP_DIRECT	GO:0006904~vesicle docking involved in exocytosis	7	0.455729	0.0492723	2.58975	1	0.595778	0.5834677675709198\
GOTERM_BP_DIRECT	GO:0016226~iron-sulfur cluster assembly	7	0.455729	0.0492723	2.58975	1	0.595778	0.5834677675709198\
GOTERM_BP_DIRECT	GO:0032446~protein modification by small protein conjugation	7	0.455729	0.0492723	2.58975	1	0.595778	0.5834677675709198\
GOTERM_BP_DIRECT	GO:0002230~positive regulation of defense response to virus by host	7	0.455729	0.0492723	2.58975	1	0.595778	0.5834677675709198\
GOTERM_BP_DIRECT	GO:0043484~regulation of RNA splicing	12	0.78125	0.0499735	1.89494	1	0.595778	0.5834677675709198\
}

## Sheet: Gene Ontology_CC
Category	Term	Count	%	PValue	Fold Enrichment	Bonferroni	Benjamini	FDR\
GOTERM_CC_DIRECT	GO:0070062~extracellular exosome	587	38.2161	1.01e-195	3.55018	1.04e-192	1.04e-192	8.699857007210699E-193\
GOTERM_CC_DIRECT	GO:0005829~cytosol	825	53.7109	1.5e-117	1.98556	1.54e-114	7.68e-115	6.446730266914693E-115\
GOTERM_CC_DIRECT	GO:0005654~nucleoplasm	553	36.0026	1.67e-55	1.83757	1.72e-52	5.73e-53	4.807512361854608E-53\
GOTERM_CC_DIRECT	GO:0005737~cytoplasm	692	45.0521	5.47e-51	1.61748	5.62e-48	1.4e-48	1.1787362871634908E-48\
GOTERM_CC_DIRECT	GO:0016020~membrane	482	31.3802	5.85e-42	1.76819	6e-39	1.2e-39	1.0078863557943348E-39\
GOTERM_CC_DIRECT	GO:0005925~focal adhesion	124	8.07292	1.2e-40	3.87073	1.23e-37	2.05e-38	1.724577746074278E-38\
GOTERM_CC_DIRECT	GO:0022626~cytosolic ribosome	57	3.71094	1.18e-39	8.30333	1.21e-36	1.73e-37	1.4529164834741123E-37\
GOTERM_CC_DIRECT	GO:0005634~nucleus	678	44.1406	7.99e-38	1.5043	8.21e-35	1.03e-35	8.609554320646329E-36\
GOTERM_CC_DIRECT	GO:0005739~mitochondrion	236	15.3646	1.04e-31	2.17943	1.06e-28	1.18e-29	9.916367177393749E-30\
GOTERM_CC_DIRECT	GO:1990904~ribonucleoprotein complex	67	4.36198	1.83e-27	4.70303	1.87e-24	1.87e-25	1.5736757737874755E-25\
GOTERM_CC_DIRECT	GO:0032991~macromolecular complex	139	9.04948	3.09e-27	2.68249	3.18e-24	2.89e-25	2.4251689198860378E-25\
GOTERM_CC_DIRECT	GO:0034774~secretory granule lumen	51	3.32031	1.77e-26	5.95625	1.81e-23	1.51e-24	1.2679088402362383E-24\
GOTERM_CC_DIRECT	GO:0005840~ribosome	63	4.10156	4.48e-26	4.74164	4.6e-23	3.54e-24	2.9675071776629787E-24\
GOTERM_CC_DIRECT	GO:1904813~ficolin-1-rich granule lumen	51	3.32031	1.1e-24	5.5274	1.13e-21	8.06e-23	6.768838194859903E-23\
GOTERM_CC_DIRECT	GO:0022627~cytosolic small ribosomal subunit	31	2.01823	6.35e-23	8.93561	6.52e-20	4.35e-21	3.64865265740261E-21\
GOTERM_CC_DIRECT	GO:0022625~cytosolic large ribosomal subunit	35	2.27865	9.75e-23	7.64781	1e-19	6.26e-21	5.252604489972631E-21\
GOTERM_CC_DIRECT	GO:0042470~melanosome	43	2.79948	2.42e-21	5.65577	2.49e-18	1.46e-19	1.227207642341274E-19\
GOTERM_CC_DIRECT	GO:0072562~blood microparticle	49	3.1901	2.92e-19	4.48533	2.99e-16	1.66e-17	1.39599420661044E-17\
GOTERM_CC_DIRECT	GO:0000228~nuclear chromosome	30	1.95312	5.77e-19	7.38957	5.93e-16	3.12e-17	2.6196420463138737E-17\
GOTERM_CC_DIRECT	GO:0048471~perinuclear region of cytoplasm	121	7.8776	5.38e-16	2.17407	5.7e-13	2.76e-14	2.3201381952361642E-14\
GOTERM_CC_DIRECT	GO:0005681~spliceosomal complex	43	2.79948	5.83e-16	4.25215	5.7e-13	2.85e-14	2.3926785420902167E-14\
GOTERM_CC_DIRECT	GO:0000781~chromosome, telomeric region	48	3.125	3.22e-15	3.7159	3.31e-12	1.5e-13	1.2597881369401109E-13\
GOTERM_CC_DIRECT	GO:0071013~catalytic step 2 spliceosome	33	2.14844	3.16e-14	4.85944	3.25e-11	1.41e-12	1.1859204971892845E-12\
GOTERM_CC_DIRECT	GO:0000786~nucleosome	41	2.66927	5.08e-14	3.93936	5.22e-11	2.17e-12	1.824533755706478E-12\
GOTERM_CC_DIRECT	GO:0000502~proteasome complex	26	1.69271	6.64e-14	6.07304	6.82e-11	2.73e-12	2.288378592286099E-12\
GOTERM_CC_DIRECT	GO:0015935~small ribosomal subunit	19	1.23698	1.4e-13	8.58011	1.43e-10	5.51e-12	4.628000006523946E-12\
GOTERM_CC_DIRECT	GO:0005759~mitochondrial matrix	75	4.88281	3.07e-13	2.50262	3.15e-10	1.17e-11	9.806239772624175E-12\
GOTERM_CC_DIRECT	GO:0005576~extracellular region	253	16.4714	4.27e-13	1.54882	4.38e-10	1.57e-11	1.3140821521791909E-11\
GOTERM_CC_DIRECT	GO:0042788~polysomal ribosome	19	1.23698	6.6e-13	8.04385	6.77e-10	2.34e-11	1.960448363970037E-11\
GOTERM_CC_DIRECT	GO:0005783~endoplasmic reticulum	155	10.0911	9.71e-13	1.78712	9.97e-10	3.32e-11	2.7888972922675045E-11\
GOTERM_CC_DIRECT	GO:0005643~nuclear pore	32	2.08333	1.98e-12	4.379	2.03e-09	6.55e-11	5.500898198207526E-11\
GOTERM_CC_DIRECT	GO:0005844~polysome	20	1.30208	4.57e-12	6.94746	4.69e-09	1.47e-10	1.2303766643975145E-10\
GOTERM_CC_DIRECT	GO:0035578~azurophil granule lumen	30	1.95312	6.22e-12	4.46622	6.39e-09	1.94e-10	1.624853036352398E-10\
GOTERM_CC_DIRECT	GO:0043505~CENP-A containing nucleosome	14	0.911458	1.1e-11	10.537	1.13e-08	3.32e-10	2.790351183116006E-10\
GOTERM_CC_DIRECT	GO:0005743~mitochondrial inner membrane	81	5.27344	1.91e-11	2.22136	1.96e-08	5.6e-10	4.701948392464357E-10\
GOTERM_CC_DIRECT	GO:0071005~U2-type precatalytic spliceosome	21	1.36719	1.11e-10	5.68997	1.14e-07	3.16e-09	2.654671849217077E-9\
GOTERM_CC_DIRECT	GO:0031982~vesicle	40	2.60417	1.14e-09	2.97748	1.17e-06	3.16e-08	2.6520421609851483E-8\
GOTERM_CC_DIRECT	GO:0005788~endoplasmic reticulum lumen	55	3.58073	3.05e-09	2.39587	3.14e-06	8.25e-08	6.927057625377954E-8\
GOTERM_CC_DIRECT	GO:0071007~U2-type catalytic step 2 spliceosome	15	0.976562	6.29e-09	6.77377	6.46e-06	1.66e-07	1.389223265575591E-7\
GOTERM_CC_DIRECT	GO:0032040~small-subunit processome	23	1.4974	1.23e-08	4.15458	1.26e-05	3.15e-07	2.6425139240585713E-7\
GOTERM_CC_DIRECT	GO:0010494~cytoplasmic stress granule	26	1.69271	1.47e-08	3.70775	1.51e-05	3.68e-07	3.086946279907306E-7\
GOTERM_CC_DIRECT	GO:0016607~nuclear speck	68	4.42708	1.73e-08	2.07019	1.78e-05	4.24e-07	3.5578995282407764E-7\
GOTERM_CC_DIRECT	GO:0035577~azurophil granule membrane	20	1.30208	2.22e-08	4.59239	2.28e-05	5.3e-07	4.448327367385311E-7\
GOTERM_CC_DIRECT	GO:0015629~actin cytoskeleton	48	3.125	2.3e-08	2.42643	2.36e-05	5.37e-07	4.5058420369302807E-7\
GOTERM_CC_DIRECT	GO:0031965~nuclear membrane	46	2.99479	9.64e-08	2.36953	9.9e-05	2.2e-06	1.8460760429464464E-6\
GOTERM_CC_DIRECT	GO:0005884~actin filament	25	1.6276	1.55e-07	3.4211	0.000159	3.46e-06	2.903665145098539E-6\
GOTERM_CC_DIRECT	GO:0005635~nuclear envelope	39	2.53906	1.92e-07	2.52801	0.000197	4.19e-06	3.516678934934236E-6\
GOTERM_CC_DIRECT	GO:0030670~phagocytic vesicle membrane	22	1.43229	3.4e-07	3.63471	0.000349	7.13e-06	5.98086168687669E-6\
GOTERM_CC_DIRECT	GO:0005793~endoplasmic reticulum-Golgi intermediate compartment	22	1.43229	3.4e-07	3.63471	0.000349	7.13e-06	5.98086168687669E-6\
GOTERM_CC_DIRECT	GO:0005765~lysosomal membrane	60	3.90625	3.87e-07	2.00704	0.000398	7.96e-06	6.677364815230238E-6\
GOTERM_CC_DIRECT	GO:0030027~lamellipodium	36	2.34375	6.96e-07	2.51398	0.000714	1.4e-05	1.1762077280963277E-5\
GOTERM_CC_DIRECT	GO:0005615~extracellular space	203	13.2161	1.09e-06	1.38268	0.00111418	2.14e-05	1.7994034513323285E-5\
GOTERM_CC_DIRECT	GO:0036464~cytoplasmic ribonucleoprotein granule	22	1.43229	2.16e-06	3.27523	0.00221177	4.18e-05	3.506559264473871E-5\
GOTERM_CC_DIRECT	GO:0043231~intracellular membrane-bounded organelle	116	7.55208	2.31e-06	1.54829	0.00236844	4.39e-05	3.685691835934066E-5\
GOTERM_CC_DIRECT	GO:0030496~midbody	34	2.21354	3.02e-06	2.43712	0.0030986	5.64e-05	4.736006134985291E-5\
GOTERM_CC_DIRECT	GO:0001772~immunological synapse	15	0.976562	3.37e-06	4.41768	0.0034593	6.1e-05	5.1206207969575715E-5\
GOTERM_CC_DIRECT	GO:0005686~U2 snRNP	12	0.78125	3.39e-06	5.60588	0.00347141	6.1e-05	5.1206207969575715E-5\
GOTERM_CC_DIRECT	GO:0005912~adherens junction	33	2.14844	5.2e-06	2.41659	0.00532856	9.21e-05	7.731733561013318E-5\
GOTERM_CC_DIRECT	GO:0005813~centrosome	73	4.7526	7.41e-06	1.71696	0.0075814	0.000129	1.0826403829124411E-4\
GOTERM_CC_DIRECT	GO:0034709~methylosome	8	0.520833	1.35e-05	8.33695	0.0138002	0.000232	1.9439420902394534E-4\
GOTERM_CC_DIRECT	GO:0046540~U4/U6 x U5 tri-snRNP complex	14	0.911458	1.42e-05	4.21479	0.014485	0.000239	2.0076509667093742E-4\
GOTERM_CC_DIRECT	GO:0098978~glutamatergic synapse	57	3.71094	1.79e-05	1.8127	0.0182609	0.000297	2.4949285139351724E-4\
GOTERM_CC_DIRECT	GO:0005794~Golgi apparatus	123	8.00781	2.35e-05	1.45279	0.0238949	0.000384	3.2220851452806527E-4\
GOTERM_CC_DIRECT	GO:0005689~U12-type spliceosomal complex	11	0.716146	2.53e-05	5.13872	0.0255988	0.000405	3.400863201451856E-4\
GOTERM_CC_DIRECT	GO:0042564~NLS-dependent protein nuclear import complex	7	0.455729	2.59e-05	9.48328	0.0262065	0.000409	3.4291026707307176E-4\
GOTERM_CC_DIRECT	GO:0005764~lysosome	45	2.92969	3.24e-05	1.93536	0.0327146	0.000504	4.2298989625576294E-4\
GOTERM_CC_DIRECT	GO:1904724~tertiary granule lumen	15	0.976562	4.06e-05	3.62881	0.0408653	0.000623	5.226803023840843E-4\
GOTERM_CC_DIRECT	GO:0030532~small nuclear ribonucleoprotein complex	8	0.520833	4.45e-05	7.22536	0.0446457	0.000672	5.637389314625357E-4\
GOTERM_CC_DIRECT	GO:0005741~mitochondrial outer membrane	34	2.21354	5.24e-05	2.13248	0.0523775	0.00078	6.544118366175212E-4\
GOTERM_CC_DIRECT	GO:0002102~podosome	11	0.716146	6.63e-05	4.65697	0.0658227	0.000973	8.163973037972502E-4\
GOTERM_CC_DIRECT	GO:0005839~proteasome core complex	9	0.585938	7.33e-05	5.80609	0.0725113	0.00106017	8.898386825628097E-4\
GOTERM_CC_DIRECT	GO:0005791~rough endoplasmic reticulum	15	0.976562	7.55e-05	3.44429	0.0746418	0.00106972	8.978585380487917E-4\
GOTERM_CC_DIRECT	GO:0005782~peroxisomal matrix	14	0.911458	7.6e-05	3.64741	0.0751213	0.00106972	8.978585380487917E-4\
GOTERM_CC_DIRECT	GO:0101003~ficolin-1-rich granule membrane	15	0.976562	0.000111	3.33136	0.107989	0.00154419	0.001296098340619028\
GOTERM_CC_DIRECT	GO:0033116~endoplasmic reticulum-Golgi intermediate compartment membrane	18	1.17188	0.000115	2.90304	0.111757	0.0015716	0.001319106436221179\
GOTERM_CC_DIRECT	GO:0005685~U1 snRNP	11	0.716146	0.000118	4.38303	0.113796	0.0015716	0.001319106436221179\
GOTERM_CC_DIRECT	GO:0022624~proteasome accessory complex	8	0.520833	0.000118	6.37531	0.113984	0.0015716	0.001319106436221179\
GOTERM_CC_DIRECT	GO:0030133~transport vesicle	20	1.30208	0.000132	2.68268	0.126382	0.0017321	0.0014538142868713922\
GOTERM_CC_DIRECT	GO:0005730~nucleolus	142	9.24479	0.000154	1.35475	0.146293	0.00200197	0.001680326848489135\
GOTERM_CC_DIRECT	GO:0071556~integral component of lumenal side of endoplasmic reticulum membrane	10	0.651042	0.000163	4.67157	0.154321	0.00206916	0.0017367202600679385\
GOTERM_CC_DIRECT	GO:0098553~lumenal side of endoplasmic reticulum membrane	10	0.651042	0.000163	4.67157	0.154321	0.00206916	0.0017367202600679385\
GOTERM_CC_DIRECT	GO:0030126~COPI vesicle coat	7	0.455729	0.000174	7.29483	0.163713	0.00218009	0.0018298342660117391\
GOTERM_CC_DIRECT	GO:0033290~eukaryotic 48S preinitiation complex	8	0.520833	0.000181	6.02113	0.169272	0.00219952	0.0018461369979040983\
GOTERM_CC_DIRECT	GO:0005758~mitochondrial intermembrane space	18	1.17188	0.000181	2.80294	0.169661	0.00219952	0.0018461369979040983\
GOTERM_CC_DIRECT	GO:0016363~nuclear matrix	23	1.4974	0.000182	2.41545	0.170536	0.00219952	0.0018461369979040983\
GOTERM_CC_DIRECT	GO:0005789~endoplasmic reticulum membrane	117	7.61719	0.000193	1.39653	0.180114	0.00230897	0.001938004013582847\
GOTERM_CC_DIRECT	GO:0045335~phagocytic vesicle	16	1.04167	0.000204	3.01056	0.189322	0.00241221	0.0020246603180627\
GOTERM_CC_DIRECT	GO:0008540~proteasome regulatory particle, base subcomplex	6	0.390625	0.000213	9.03169	0.196121	0.00248049	0.0020819723517705373\
GOTERM_CC_DIRECT	GO:0005747~mitochondrial respiratory chain complex I	13	0.846354	0.000217	3.52236	0.199476	0.00249961	0.002098017088765106\
GOTERM_CC_DIRECT	GO:0010008~endosome membrane	38	2.47396	0.000244	1.88574	0.221654	0.00278393	0.0023366593494176134\
GOTERM_CC_DIRECT	GO:0045202~synapse	64	4.16667	0.000261	1.5909	0.234861	0.00294136	0.002468792343619628\
GOTERM_CC_DIRECT	GO:0042627~chylomicron	7	0.455729	0.000286	6.77377	0.254255	0.00317401	0.0026640673075667373\
GOTERM_CC_DIRECT	GO:0030667~secretory granule membrane	20	1.30208	0.000287	2.53225	0.255636	0.00317401	0.0026640673075667373\
GOTERM_CC_DIRECT	GO:0031093~platelet alpha granule lumen	15	0.976562	0.000375	2.98843	0.319503	0.00409426	0.003436466931345862\
GOTERM_CC_DIRECT	GO:0071682~endocytic vesicle lumen	8	0.520833	0.000386	5.41902	0.327183	0.00411171	0.0034511099556196953\
GOTERM_CC_DIRECT	GO:0071011~precatalytic spliceosome	8	0.520833	0.000386	5.41902	0.327183	0.00411171	0.0034511099556196953\
GOTERM_CC_DIRECT	GO:0005642~annulate lamellae	5	0.325521	0.000392	11.2896	0.331468	0.00411171	0.0034511099556196953\
GOTERM_CC_DIRECT	GO:0001726~ruffle	19	1.23698	0.000392	2.54855	0.331705	0.00411171	0.0034511099556196953\
GOTERM_CC_DIRECT	GO:0042582~azurophil granule	6	0.390625	0.000399	8.12852	0.336412	0.00414153	0.003476141076173495\
GOTERM_CC_DIRECT	GO:0046930~pore complex	7	0.455729	0.000446	6.32219	0.367792	0.00458435	0.0038478198320712124\
GOTERM_CC_DIRECT	GO:0030669~clathrin-coated endocytic vesicle membrane	15	0.976562	0.000512	2.90304	0.408815	0.00520289	0.0043669792541959134\
GOTERM_CC_DIRECT	GO:0005777~peroxisome	20	1.30208	0.000522	2.4192	0.414994	0.00525483	0.00441057647234605\
GOTERM_CC_DIRECT	GO:0005753~mitochondrial proton-transporting ATP synthase complex	8	0.520833	0.000542	5.16097	0.426974	0.00535262	0.0044926608266435755\
GOTERM_CC_DIRECT	GO:0034361~very-low-density lipoprotein particle	8	0.520833	0.000542	5.16097	0.426974	0.00535262	0.0044926608266435755\
GOTERM_CC_DIRECT	GO:0035580~specific granule lumen	14	0.911458	0.000586	3.01056	0.452524	0.00568169	0.004768860622078455\
GOTERM_CC_DIRECT	GO:0005640~nuclear outer membrane	14	0.911458	0.000586	3.01056	0.452524	0.00568169	0.004768860622078455\
GOTERM_CC_DIRECT	GO:0042645~mitochondrial nucleoid	12	0.78125	0.000602	3.38689	0.461115	0.00577633	0.004848292963744792\
GOTERM_CC_DIRECT	GO:0030665~clathrin-coated vesicle membrane	10	0.651042	0.000611	3.98457	0.466177	0.00581017	0.004876697298902014\
GOTERM_CC_DIRECT	GO:0005852~eukaryotic translation initiation factor 3 complex	7	0.455729	0.00067	5.92705	0.497477	0.00631085	0.005296938659388844\
GOTERM_CC_DIRECT	GO:0034663~endoplasmic reticulum chaperone complex	6	0.390625	0.000687	7.38957	0.506531	0.00641865	0.005387419542249998\
GOTERM_CC_DIRECT	GO:0030054~cell junction	33	2.14844	0.000712	1.87844	0.518593	0.00658363	0.0055258904144811875\
GOTERM_CC_DIRECT	GO:0016234~inclusion body	8	0.520833	0.000745	4.92638	0.534712	0.00680286	0.005709898908455868\
GOTERM_CC_DIRECT	GO:0005938~cell cortex	27	1.75781	0.000749	2.03213	0.536529	0.00680286	0.005709898908455868\
GOTERM_CC_DIRECT	GO:0043202~lysosomal lumen	18	1.17188	0.000775	2.48832	0.548821	0.00697881	0.005857575354051949\
GOTERM_CC_DIRECT	GO:0005637~nuclear inner membrane	17	1.10677	0.00094	2.53086	0.619504	0.00839096	0.007042852633641187\
GOTERM_CC_DIRECT	GO:0005768~endosome	41	2.66927	0.000948	1.71435	0.62236	0.00839096	0.007042852633641187\
GOTERM_CC_DIRECT	GO:0005834~heterotrimeric G-protein complex	10	0.651042	0.000959	3.76321	0.626812	0.00842052	0.0070676623162877145\
GOTERM_CC_DIRECT	GO:0019774~proteasome core complex, beta-subunit complex	6	0.390625	0.00110714	6.77377	0.679434	0.00963591	0.008087780352425543\
GOTERM_CC_DIRECT	GO:0031252~cell leading edge	13	0.846354	0.00125863	2.9353	0.72567	0.0108623	0.009117110609382134\
GOTERM_CC_DIRECT	GO:0005771~multivesicular body	11	0.716146	0.00135983	3.31162	0.752784	0.0114058	0.009573289570185283\
GOTERM_CC_DIRECT	GO:0034719~SMN-Sm protein complex	7	0.455729	0.00136603	5.26849	0.754355	0.0114058	0.009573289570185283\
GOTERM_CC_DIRECT	GO:0071004~U2-type prespliceosome	7	0.455729	0.00136603	5.26849	0.754355	0.0114058	0.009573289570185283\
GOTERM_CC_DIRECT	GO:0015934~large ribosomal subunit	7	0.455729	0.00136603	5.26849	0.754355	0.0114058	0.009573289570185283\
GOTERM_CC_DIRECT	GO:0001533~cornified envelope	13	0.846354	0.00146347	2.88718	0.77778	0.0121209	0.010173503409895078\
GOTERM_CC_DIRECT	GO:0045121~membrane raft	33	2.14844	0.00152165	1.79546	0.790688	0.0125019	0.010493323737863356\
GOTERM_CC_DIRECT	GO:0005694~chromosome	34	2.21354	0.00159782	1.7716	0.806461	0.0130235	0.010931120638164395\
GOTERM_CC_DIRECT	GO:0031966~mitochondrial membrane	25	1.6276	0.00161117	1.99229	0.809099	0.0130289	0.0109356291280596\
GOTERM_CC_DIRECT	GO:0005902~microvillus	14	0.911458	0.0016437	2.70951	0.815383	0.0131881	0.011069312295221068\
GOTERM_CC_DIRECT	GO:0000974~Prp19 complex	6	0.390625	0.00169032	6.25271	0.824027	0.0133535	0.011208099050127878\
GOTERM_CC_DIRECT	GO:0005687~U4 snRNP	6	0.390625	0.00169032	6.25271	0.824027	0.0133535	0.011208099050127878\
GOTERM_CC_DIRECT	GO:0005769~early endosome	39	2.53906	0.00170532	1.68803	0.826722	0.0133692	0.01122126442641172\
GOTERM_CC_DIRECT	GO:0016282~eukaryotic 43S preinitiation complex	7	0.455729	0.00187293	4.9912	0.854168	0.0145719	0.012230786639976019\
GOTERM_CC_DIRECT	GO:0031410~cytoplasmic vesicle	40	2.60417	0.00206665	1.65719	0.880525	0.0159583	0.013394372830180587\
GOTERM_CC_DIRECT	GO:0070971~endoplasmic reticulum exit site	9	0.585938	0.00225737	3.69478	0.901818	0.0173009	0.014521273556571937\
GOTERM_CC_DIRECT	GO:0005833~hemoglobin complex	6	0.390625	0.00247071	5.80609	0.921177	0.0187957	0.015775906030128205\
GOTERM_CC_DIRECT	GO:0034364~high-density lipoprotein particle	8	0.520833	0.00280068	4.01409	0.943884	0.0211493	0.017751393151736974\
GOTERM_CC_DIRECT	GO:0009986~cell surface	69	4.49219	0.00303356	1.42064	0.955852	0.0227407	0.019087102766471326\
GOTERM_CC_DIRECT	GO:0031429~box H/ACA snoRNP complex	4	0.260417	0.00357707	10.838	0.974783	0.0266207	0.022343747093907202\
GOTERM_CC_DIRECT	GO:0055038~recycling endosome membrane	18	1.17188	0.00377241	2.15802	0.979382	0.0278654	0.02338846585285878\
GOTERM_CC_DIRECT	GO:0005778~peroxisomal membrane	13	0.846354	0.00379859	2.58997	0.979931	0.0278654	0.02338846585285878\
GOTERM_CC_DIRECT	GO:0005875~microtubule associated complex	9	0.585938	0.00403944	3.38689	0.984344	0.029422	0.024695010346089757\
GOTERM_CC_DIRECT	GO:0072559~NLRP3 inflammasome complex	5	0.325521	0.00431536	6.77377	0.988221	0.0307769	0.02583225598591177\
GOTERM_CC_DIRECT	GO:0005838~proteasome regulatory particle	5	0.325521	0.00431536	6.77377	0.988221	0.0307769	0.02583225598591177\
GOTERM_CC_DIRECT	GO:0042382~paraspeckles	5	0.325521	0.00431536	6.77377	0.988221	0.0307769	0.02583225598591177\
GOTERM_CC_DIRECT	GO:0005604~basement membrane	16	1.04167	0.00438839	2.25792	0.989076	0.0310759	0.026083144152083824\
GOTERM_CC_DIRECT	GO:0044297~cell body	14	0.911458	0.0044178	2.43161	0.989402	0.0310759	0.026083144152083824\
GOTERM_CC_DIRECT	GO:0030864~cortical actin cytoskeleton	12	0.78125	0.00461622	2.66509	0.991364	0.0322507	0.027069243027459347\
GOTERM_CC_DIRECT	GO:0030127~COPII vesicle coat	6	0.390625	0.00476153	5.08033	0.992567	0.0330412	0.027732707679606918\
GOTERM_CC_DIRECT	GO:0000791~euchromatin	12	0.78125	0.00524627	2.6221	0.995493	0.0361606	0.03035092517548203\
GOTERM_CC_DIRECT	GO:0043229~intracellular organelle	11	0.716146	0.00557764	2.75968	0.996799	0.0381883	0.03205286440401313\
GOTERM_CC_DIRECT	GO:0016604~nuclear body	41	2.66927	0.00604415	1.54721	0.998023	0.0411083	0.034503719813398476\
GOTERM_CC_DIRECT	GO:0044754~autolysosome	5	0.325521	0.00638844	6.15797	0.998615	0.0426034	0.035758653879204634\
GOTERM_CC_DIRECT	GO:0042824~MHC class I peptide loading complex	5	0.325521	0.00638844	6.15797	0.998615	0.0426034	0.035758653879204634\
GOTERM_CC_DIRECT	GO:0005832~chaperonin-containing T-complex	5	0.325521	0.00638844	6.15797	0.998615	0.0426034	0.035758653879204634\
GOTERM_CC_DIRECT	GO:0005819~spindle	21	1.36719	0.00667842	1.90938	0.998974	0.0439539	0.03689217417745604\
GOTERM_CC_DIRECT	GO:0042383~sarcolemma	17	1.10677	0.00676098	2.09371	0.999058	0.0439539	0.03689217417745604\
GOTERM_CC_DIRECT	GO:0034715~pICln-Sm protein complex	4	0.260417	0.00676214	9.03169	0.999059	0.0439539	0.03689217417745604\
GOTERM_CC_DIRECT	GO:0070937~CRD-mediated mRNA stability complex	4	0.260417	0.00676214	9.03169	0.999059	0.0439539	0.03689217417745604\
GOTERM_CC_DIRECT	GO:0070821~tertiary granule membrane	13	0.846354	0.00683379	2.41258	0.999126	0.0441402	0.03704858412160253\
GOTERM_CC_DIRECT	GO:0032587~ruffle membrane	16	1.04167	0.00707774	2.14615	0.999321	0.0454302	0.03813132797727261\
GOTERM_CC_DIRECT	GO:0000792~heterochromatin	10	0.651042	0.00769848	2.8224	0.999643	0.0491077	0.04121793731037517\
GOTERM_CC_DIRECT	GO:0009898~cytoplasmic side of plasma membrane	17	1.10677	0.00803005	2.05632	0.999747	0.0509065	0.042727787129620734\
GOTERM_CC_DIRECT	GO:0012507~ER to Golgi transport vesicle membrane	11	0.716146	0.00823945	2.61444	0.999796	0.0516678	0.043366770322001515\
GOTERM_CC_DIRECT	GO:1990124~messenger ribonucleoprotein complex	6	0.390625	0.00825442	4.51585	0.999799	0.0516678	0.043366770322001515\
GOTERM_CC_DIRECT	GO:0044291~cell-cell contact zone	7	0.455729	0.00835137	3.79331	0.999818	0.0516678	0.043366770322001515\
GOTERM_CC_DIRECT	GO:0005682~U5 snRNP	7	0.455729	0.00835137	3.79331	0.999818	0.0516678	0.043366770322001515\
GOTERM_CC_DIRECT	GO:1990229~iron-sulfur cluster assembly complex	5	0.325521	0.00902908	5.64481	0.99991	0.0551956	0.046327797652496186\
GOTERM_CC_DIRECT	GO:0000276~mitochondrial proton-transporting ATP synthase complex, coupling factor F(o)	5	0.325521	0.00902908	5.64481	0.99991	0.0551956	0.046327797652496186\
GOTERM_CC_DIRECT	GO:0014069~postsynaptic density	32	2.08333	0.00949258	1.60563	0.999944	0.0576857	0.0484177607748546\
GOTERM_CC_DIRECT	GO:0030134~ER to Golgi transport vesicle	9	0.585938	0.0106441	2.90304	0.999983	0.0643032	0.053972083537969666\
GOTERM_CC_DIRECT	GO:0005770~late endosome	21	1.36719	0.010937	1.82371	0.999988	0.0656775	0.055125613671356787\
GOTERM_CC_DIRECT	GO:0005683~U7 snRNP	4	0.260417	0.0111879	7.74145	0.99999	0.0656775	0.055125613671356787\
GOTERM_CC_DIRECT	GO:0031428~box C/D snoRNP complex	4	0.260417	0.0111879	7.74145	0.99999	0.0656775	0.055125613671356787\
GOTERM_CC_DIRECT	GO:0016272~prefoldin complex	4	0.260417	0.0111879	7.74145	0.99999	0.0656775	0.055125613671356787\
GOTERM_CC_DIRECT	GO:0015630~microtubule cytoskeleton	25	1.6276	0.0111914	1.71055	0.99999	0.0656775	0.055125613671356787\
GOTERM_CC_DIRECT	GO:0005811~lipid particle	16	1.04167	0.0118912	2.0258	0.999995	0.0693879	0.05823988674554528\
GOTERM_CC_DIRECT	GO:0032993~protein-DNA complex	9	0.585938	0.0122532	2.83553	0.999997	0.0705174	0.05918789482857085\
GOTERM_CC_DIRECT	GO:0099523~presynaptic cytosol	5	0.325521	0.0122908	5.21059	0.999997	0.0705174	0.05918789482857085\
GOTERM_CC_DIRECT	GO:0031838~haptoglobin-hemoglobin complex	5	0.325521	0.0122908	5.21059	0.999997	0.0705174	0.05918789482857085\
GOTERM_CC_DIRECT	GO:0005610~laminin-5 complex	3	0.195312	0.0155129	13.5475	1	0.0875372	0.07347325889797592\
GOTERM_CC_DIRECT	GO:0071756~pentameric IgM immunoglobulin complex	3	0.195312	0.0155129	13.5475	1	0.0875372	0.07347325889797592\
GOTERM_CC_DIRECT	GO:0043260~laminin-11 complex	3	0.195312	0.0155129	13.5475	1	0.0875372	0.07347325889797592\
GOTERM_CC_DIRECT	GO:0008250~oligosaccharyltransferase complex	5	0.325521	0.0162188	4.83841	1	0.0905255	0.07598145390288331\
GOTERM_CC_DIRECT	GO:0043657~host cell	5	0.325521	0.0162188	4.83841	1	0.0905255	0.07598145390288331\
GOTERM_CC_DIRECT	GO:0002199~zona pellucida receptor complex	4	0.260417	0.0169277	6.77377	1	0.0920456	0.07725737687247008\
GOTERM_CC_DIRECT	GO:0005577~fibrinogen complex	4	0.260417	0.0169277	6.77377	1	0.0920456	0.07725737687247008\
GOTERM_CC_DIRECT	GO:0008290~F-actin capping protein complex	4	0.260417	0.0169277	6.77377	1	0.0920456	0.07725737687247008\
GOTERM_CC_DIRECT	GO:0042555~MCM complex	4	0.260417	0.0169277	6.77377	1	0.0920456	0.07725737687247008\
GOTERM_CC_DIRECT	GO:0098794~postsynapse	19	1.23698	0.0169393	1.8127	1	0.0920456	0.07725737687247008\
GOTERM_CC_DIRECT	GO:0016235~aggresome	8	0.520833	0.0170557	2.9292	1	0.0921906	0.07737904403564444\
GOTERM_CC_DIRECT	GO:0030426~growth cone	19	1.23698	0.0192956	1.78752	1	0.103752	0.08708278891059423\
GOTERM_CC_DIRECT	GO:0005697~telomerase holoenzyme complex	6	0.390625	0.0198491	3.69478	1	0.106172	0.08911397069942113\
GOTERM_CC_DIRECT	GO:0070469~respiratory chain	7	0.455729	0.0204459	3.16109	1	0.108798	0.09131792771553095\
GOTERM_CC_DIRECT	GO:0005874~microtubule	36	2.34375	0.02205	1.4646	1	0.116729	0.09797488250135614\
GOTERM_CC_DIRECT	GO:0008091~spectrin	4	0.260417	0.024017	6.02113	1	0.124573	0.1045590460808126\
GOTERM_CC_DIRECT	GO:0005732~small nucleolar ribonucleoprotein complex	4	0.260417	0.024017	6.02113	1	0.124573	0.1045590460808126\
GOTERM_CC_DIRECT	GO:0031080~nuclear pore outer ring	4	0.260417	0.024017	6.02113	1	0.124573	0.1045590460808126\
GOTERM_CC_DIRECT	GO:0000783~nuclear telomere cap complex	4	0.260417	0.024017	6.02113	1	0.124573	0.1045590460808126\
GOTERM_CC_DIRECT	GO:0032588~trans-Golgi network membrane	15	0.976562	0.0255742	1.89919	1	0.131984	0.11077879342217238\
GOTERM_CC_DIRECT	GO:0030141~secretory granule	14	0.911458	0.0257718	1.95532	1	0.132338	0.111076261339401\
GOTERM_CC_DIRECT	GO:0000139~Golgi membrane	66	4.29688	0.0259677	1.29398	1	0.132681	0.11136391172959759\
GOTERM_CC_DIRECT	GO:0032839~dendrite cytoplasm	7	0.455729	0.027539	2.96352	1	0.140012	0.11751774880877762\
GOTERM_CC_DIRECT	GO:0005911~cell-cell junction	23	1.4974	0.0276844	1.61447	1	0.140059	0.11755658640143925\
GOTERM_CC_DIRECT	GO:0035371~microtubule plus-end	6	0.390625	0.0283621	3.38689	1	0.142784	0.11984374519815232\
GOTERM_CC_DIRECT	GO:0005608~laminin-3 complex	3	0.195312	0.0295117	10.1607	1	0.145017	0.12171815039249687\
GOTERM_CC_DIRECT	GO:0071748~monomeric IgA immunoglobulin complex	3	0.195312	0.0295117	10.1607	1	0.145017	0.12171815039249687\
GOTERM_CC_DIRECT	GO:0070418~DNA-dependent protein kinase complex	3	0.195312	0.0295117	10.1607	1	0.145017	0.12171815039249687\
GOTERM_CC_DIRECT	GO:0016469~proton-transporting two-sector ATPase complex	3	0.195312	0.0295117	10.1607	1	0.145017	0.12171815039249687\
GOTERM_CC_DIRECT	GO:0072589~box H/ACA scaRNP complex	3	0.195312	0.0295117	10.1607	1	0.145017	0.12171815039249687\
GOTERM_CC_DIRECT	GO:0000776~kinetochore	20	1.30208	0.0300408	1.67254	1	0.146914	0.12331052675431096\
GOTERM_CC_DIRECT	GO:0034399~nuclear periphery	5	0.325521	0.0323273	3.98457	1	0.155781	0.13075258788050084\
GOTERM_CC_DIRECT	GO:0033018~sarcoplasmic reticulum lumen	4	0.260417	0.0324606	5.41902	1	0.155781	0.13075258788050084\
GOTERM_CC_DIRECT	GO:0005641~nuclear envelope lumen	4	0.260417	0.0324606	5.41902	1	0.155781	0.13075258788050084\
GOTERM_CC_DIRECT	GO:0098831~presynaptic active zone cytoplasmic component	4	0.260417	0.0324606	5.41902	1	0.155781	0.13075258788050084\
GOTERM_CC_DIRECT	GO:0035579~specific granule membrane	13	0.846354	0.0350101	1.93536	1	0.167234	0.1403660184874752\
GOTERM_CC_DIRECT	GO:0098793~presynapse	21	1.36719	0.0373954	1.60734	1	0.177802	0.14923554102536304\
GOTERM_CC_DIRECT	GO:0030175~filopodium	12	0.78125	0.0380446	1.98257	1	0.180054	0.15112647055490874\
GOTERM_CC_DIRECT	GO:0072686~mitotic spindle	18	1.17188	0.0386968	1.68176	1	0.182301	0.15301218722787024\
GOTERM_CC_DIRECT	GO:0042613~MHC class II protein complex	6	0.390625	0.0388819	3.12636	1	0.182337	0.1530421474986328\
GOTERM_CC_DIRECT	GO:0000221~vacuolar proton-transporting V-type ATPase, V1 domain	4	0.260417	0.0422377	4.92638	1	0.195397	0.16400399424739198\
GOTERM_CC_DIRECT	GO:0017101~aminoacyl-tRNA synthetase multienzyme complex	4	0.260417	0.0422377	4.92638	1	0.195397	0.16400399424739198\
GOTERM_CC_DIRECT	GO:0071162~CMG complex	4	0.260417	0.0422377	4.92638	1	0.195397	0.16400399424739198\
GOTERM_CC_DIRECT	GO:0042995~cell projection	23	1.4974	0.0428563	1.54254	1	0.19737	0.16565982811267488\
GOTERM_CC_DIRECT	GO:0000421~autophagosome membrane	9	0.585938	0.0432285	2.25792	1	0.198195	0.16635271822957337\
GOTERM_CC_DIRECT	GO:0030666~endocytic vesicle membrane	11	0.716146	0.044618	2.01382	1	0.201322	0.16897732754810732\
GOTERM_CC_DIRECT	GO:0030057~desmosome	6	0.390625	0.0449222	3.01056	1	0.201322	0.16897732754810732\
GOTERM_CC_DIRECT	GO:0019897~extrinsic component of plasma membrane	7	0.455729	0.0461754	2.63424	1	0.201322	0.16897732754810732\
GOTERM_CC_DIRECT	GO:0097413~Lewy body	3	0.195312	0.0468015	8.12852	1	0.201322	0.16897732754810732\
GOTERM_CC_DIRECT	GO:0000243~commitment complex	3	0.195312	0.0468015	8.12852	1	0.201322	0.16897732754810732\
GOTERM_CC_DIRECT	GO:0071751~secretory IgA immunoglobulin complex	3	0.195312	0.0468015	8.12852	1	0.201322	0.16897732754810732\
GOTERM_CC_DIRECT	GO:0098556~cytoplasmic side of rough endoplasmic reticulum membrane	3	0.195312	0.0468015	8.12852	1	0.201322	0.16897732754810732\
GOTERM_CC_DIRECT	GO:0099738~cell cortex region	3	0.195312	0.0468015	8.12852	1	0.201322	0.16897732754810732\
GOTERM_CC_DIRECT	GO:0090661~box H/ACA telomerase RNP complex	3	0.195312	0.0468015	8.12852	1	0.201322	0.16897732754810732\
GOTERM_CC_DIRECT	GO:1990111~spermatoproteasome complex	3	0.195312	0.0468015	8.12852	1	0.201322	0.16897732754810732\
GOTERM_CC_DIRECT	GO:0097452~GAIT complex	3	0.195312	0.0468015	8.12852	1	0.201322	0.16897732754810732\
GOTERM_CC_DIRECT	GO:0072558~NLRP1 inflammasome complex	3	0.195312	0.0468015	8.12852	1	0.201322	0.16897732754810732\
GOTERM_CC_DIRECT	GO:0016581~NuRD complex	5	0.325521	0.046851	3.56514	1	0.201322	0.16897732754810732\
GOTERM_CC_DIRECT	GO:0005684~U2-type spliceosomal complex	5	0.325521	0.046851	3.56514	1	0.201322	0.16897732754810732\
GOTERM_CC_DIRECT	GO:0030140~trans-Golgi network transport vesicle	5	0.325521	0.046851	3.56514	1	0.201322	0.16897732754810732\
GOTERM_CC_DIRECT	GO:0005856~cytoskeleton	53	3.45052	0.0492471	1.28677	1	0.210737	0.17687926596732392\
}

## Sheet: Gene Ontology_MF
Category	Term	Count	%	PValue	Fold Enrichment	Bonferroni	Benjamini	FDR\
GOTERM_MF_DIRECT	GO:0003723~RNA binding	408	26.5625	2.32e-124	3.43916	3.41e-121	3.41e-121	3.1920697618064074E-121\
GOTERM_MF_DIRECT	GO:0005515~protein binding	1285	83.6589	6.62e-61	1.26913	9.74e-58	4.87e-58	4.557207884157115E-58\
GOTERM_MF_DIRECT	GO:0045296~cadherin binding	129	8.39844	1.32e-57	5.03933	1.94e-54	6.46e-55	6.039176880140291E-55\
GOTERM_MF_DIRECT	GO:0003735~structural constituent of ribosome	68	4.42708	1.29e-26	4.4505	1.9e-23	4.74e-24	4.437128467264485E-24\
GOTERM_MF_DIRECT	GO:0003729~mRNA binding	69	4.49219	1.76e-19	3.38253	2.59e-16	5.17e-17	4.837168350151361E-17\
GOTERM_MF_DIRECT	GO:0019904~protein domain specific binding	66	4.29688	1.07e-17	3.2482	1.57e-14	2.61e-15	2.4456150425858026E-15\
GOTERM_MF_DIRECT	GO:0030527~structural constituent of chromatin	39	2.53906	1.43e-17	5.02604	2.1e-14	3e-15	2.8057847855013534E-15\
GOTERM_MF_DIRECT	GO:0042802~identical protein binding	237	15.4297	2.23e-17	1.70562	3.29e-14	4.11e-15	3.843995444818608E-15\
GOTERM_MF_DIRECT	GO:0019899~enzyme binding	83	5.40365	2.52e-16	2.67411	3.27e-13	4.11e-14	3.846362716674454E-14\
GOTERM_MF_DIRECT	GO:0051082~unfolded protein binding	38	2.47396	7.22e-12	3.59867	1.06e-08	1.06e-09	9.940454128844786E-10\
GOTERM_MF_DIRECT	GO:0005524~ATP binding	189	12.3047	1.44e-09	1.53318	2.11e-06	1.92e-07	1.7967545317415297E-7\
GOTERM_MF_DIRECT	GO:0044183~protein binding involved in protein folding	20	1.30208	3.49e-09	5.00026	5.13e-06	4.28e-07	4.00066912246914E-7\
GOTERM_MF_DIRECT	GO:0003697~single-stranded DNA binding	30	1.95312	1.49e-08	3.28965	2.2e-05	1.69e-06	1.5823193342740784E-6\
GOTERM_MF_DIRECT	GO:0031625~ubiquitin protein ligase binding	54	3.51562	1.73e-07	2.14297	0.000254	1.82e-05	1.6994479011689794E-5\
GOTERM_MF_DIRECT	GO:0016887~ATPase activity	67	4.36198	6.16e-07	1.89062	0.000906	6.04e-05	5.6499838071386746E-5\
GOTERM_MF_DIRECT	GO:0031072~heat shock protein binding	19	1.23698	1.28e-06	3.77004	0.00188465	0.000103	9.664951668287283E-5\
GOTERM_MF_DIRECT	GO:0016491~oxidoreductase activity	42	2.73438	1.3e-06	2.25334	0.00191478	0.000103	9.664951668287283E-5\
GOTERM_MF_DIRECT	GO:0051015~actin filament binding	42	2.73438	1.3e-06	2.25334	0.00191478	0.000103	9.664951668287283E-5\
GOTERM_MF_DIRECT	GO:0005525~GTP binding	62	4.03646	1.33e-06	1.90428	0.0019612	0.000103	9.664951668287283E-5\
GOTERM_MF_DIRECT	GO:0003690~double-stranded DNA binding	27	1.75781	1.66e-06	2.86032	0.00244409	0.000122	1.1445224794537112E-4\
GOTERM_MF_DIRECT	GO:0051287~NAD binding	14	0.911458	2.98e-06	4.72998	0.00436814	0.000208	1.949991439679291E-4\
GOTERM_MF_DIRECT	GO:0042803~protein homodimerization activity	96	6.25	4.25e-06	1.60222	0.00623371	0.000284	2.65879998640794E-4\
GOTERM_MF_DIRECT	GO:0009055~electron carrier activity	19	1.23698	5.38e-06	3.44221	0.00787928	0.000344	3.2172152561839377E-4\
GOTERM_MF_DIRECT	GO:0003779~actin binding	53	3.45052	5.65e-06	1.93159	0.00828361	0.000347	3.2420369794259994E-4\
GOTERM_MF_DIRECT	GO:0060090~binding, bridging	34	2.21354	8.02e-06	2.32253	0.0117248	0.000472	4.412924673105954E-4\
GOTERM_MF_DIRECT	GO:0008022~protein C-terminus binding	35	2.27865	8.84e-06	2.27877	0.0129138	0.0005	4.676316955724074E-4\
GOTERM_MF_DIRECT	GO:0031492~nucleosomal DNA binding	14	0.911458	1.09e-05	4.26852	0.0158704	0.000593	5.542370803663285E-4\
GOTERM_MF_DIRECT	GO:0003725~double-stranded RNA binding	19	1.23698	1.54e-05	3.20963	0.0224568	0.000801	7.494507163958756E-4\
GOTERM_MF_DIRECT	GO:0016620~oxidoreductase activity, acting on the aldehyde or oxo group of donors, NAD or NADP as acceptor	10	0.651042	1.58e-05	5.95269	0.0229669	0.000801	7.494507163958756E-4\
GOTERM_MF_DIRECT	GO:0004601~peroxidase activity	13	0.846354	1.83e-05	4.39212	0.0265586	0.000897	8.393015536044284E-4\
GOTERM_MF_DIRECT	GO:0003743~translation initiation factor activity	17	1.10677	3.15e-05	3.32049	0.0452624	0.00149413	0.0013976365086410235\
GOTERM_MF_DIRECT	GO:0098641~cadherin binding involved in cell-cell adhesion	9	0.585938	3.46e-05	6.25033	0.0495926	0.00158949	0.001486835774275849\
GOTERM_MF_DIRECT	GO:0048306~calcium-dependent protein binding	21	1.36719	4.36e-05	2.7927	0.062129	0.00194368	0.0018181551663924592\
GOTERM_MF_DIRECT	GO:0044877~macromolecular complex binding	53	3.45052	5.08e-05	1.78581	0.0719544	0.00215006	0.0020112015022403784\
GOTERM_MF_DIRECT	GO:0046982~protein heterodimerization activity	54	3.51562	5.28e-05	1.77175	0.0747934	0.00215006	0.0020112015022403784\
GOTERM_MF_DIRECT	GO:0003755~peptidyl-prolyl cis-trans isomerase activity	14	0.911458	5.52e-05	3.7236	0.0779994	0.00215006	0.0020112015022403784\
GOTERM_MF_DIRECT	GO:0046933~proton-transporting ATP synthase activity, rotational mechanism	9	0.585938	5.55e-05	5.92136	0.0784557	0.00215006	0.0020112015022403784\
GOTERM_MF_DIRECT	GO:0070063~RNA polymerase binding	9	0.585938	5.55e-05	5.92136	0.0784557	0.00215006	0.0020112015022403784\
GOTERM_MF_DIRECT	GO:0005201~extracellular matrix structural constituent	26	1.69271	0.000101	2.33825	0.137826	0.00380231	0.003556751021559777\
GOTERM_MF_DIRECT	GO:0043022~ribosome binding	18	1.17188	0.000138	2.84825	0.183461	0.00506667	0.004739455146209844\
GOTERM_MF_DIRECT	GO:0005049~nuclear export signal receptor activity	7	0.455729	0.000157	7.29205	0.205791	0.00561929	0.005256389074504627\
GOTERM_MF_DIRECT	GO:0003924~GTPase activity	50	3.25521	0.000238	1.71242	0.295321	0.00815846	0.00763156806994598\
GOTERM_MF_DIRECT	GO:0003724~RNA helicase activity	17	1.10677	0.000238	2.83348	0.295915	0.00815846	0.00763156806994598\
GOTERM_MF_DIRECT	GO:0004812~aminoacyl-tRNA ligase activity	7	0.455729	0.000271	6.73112	0.328996	0.0090665	0.008480966414368686\
GOTERM_MF_DIRECT	GO:0031593~polyubiquitin binding	11	0.716146	0.000382	3.81965	0.429717	0.0124781	0.011672260746851465\
GOTERM_MF_DIRECT	GO:0051117~ATPase binding	18	1.17188	0.000403	2.61642	0.4469	0.0128717	0.012040398205210549\
GOTERM_MF_DIRECT	GO:0031210~phosphatidylcholine binding	10	0.651042	0.000521	4.03247	0.535366	0.0160646	0.015027136554121384\
GOTERM_MF_DIRECT	GO:0019843~rRNA binding	12	0.78125	0.000534	3.40927	0.544462	0.0160646	0.015027136554121384\
GOTERM_MF_DIRECT	GO:0060228~phosphatidylcholine-sterol O-acyltransferase activator activity	5	0.325521	0.000535	10.4172	0.544963	0.0160646	0.015027136554121384\
GOTERM_MF_DIRECT	GO:0016874~ligase activity	13	0.846354	0.00055	3.18644	0.554886	0.016184	0.015138835577196358\
GOTERM_MF_DIRECT	GO:0061608~nuclear import signal receptor activity	8	0.520833	0.000629	5.00026	0.603785	0.0181472	0.016975202182476307\
GOTERM_MF_DIRECT	GO:0008137~NADH dehydrogenase (ubiquinone) activity	12	0.78125	0.000657	3.33351	0.61958	0.0185801	0.017380116620626333\
GOTERM_MF_DIRECT	GO:0016209~antioxidant activity	8	0.520833	0.000879	4.76216	0.725743	0.0241823	0.022620562158896084\
GOTERM_MF_DIRECT	GO:0003678~DNA helicase activity	14	0.911458	0.000901	2.869	0.734446	0.0241823	0.022620562158896084\
GOTERM_MF_DIRECT	GO:0008139~nuclear localization sequence binding	9	0.585938	0.000915	4.16689	0.739977	0.0241823	0.022620562158896084\
GOTERM_MF_DIRECT	GO:0005178~integrin binding	26	1.69271	0.000921	2.03136	0.74201	0.0241823	0.022620562158896084\
GOTERM_MF_DIRECT	GO:0003676~nucleic acid binding	44	2.86458	0.00096	1.67182	0.756557	0.0247753	0.02317526929080759\
GOTERM_MF_DIRECT	GO:0050786~RAGE receptor binding	6	0.390625	0.000995	6.81854	0.768733	0.0252319	0.023602413210833142\
GOTERM_MF_DIRECT	GO:0031267~small GTPase binding	41	2.66927	0.001102	1.69711	0.802483	0.0274752	0.025700785824813173\
GOTERM_MF_DIRECT	GO:0051920~peroxiredoxin activity	5	0.325521	0.00116941	8.92904	0.82115	0.0278444	0.026046177740390596\
GOTERM_MF_DIRECT	GO:0043878~glyceraldehyde-3-phosphate dehydrogenase (NAD+) (non-phosphorylating) activity	5	0.325521	0.00116941	8.92904	0.82115	0.0278444	0.026046177740390596\
GOTERM_MF_DIRECT	GO:0048027~mRNA 5'-UTR binding	9	0.585938	0.00119252	4.01807	0.827135	0.0278444	0.026046177740390596\
GOTERM_MF_DIRECT	GO:0023026~MHC class II protein complex binding	9	0.585938	0.00119252	4.01807	0.827135	0.0278444	0.026046177740390596\
GOTERM_MF_DIRECT	GO:0003746~translation elongation factor activity	10	0.651042	0.00136402	3.57162	0.865722	0.0313511	0.02932639644743855\
GOTERM_MF_DIRECT	GO:0016504~peptidase activator activity	6	0.390625	0.00159362	6.25033	0.904256	0.0360648	0.03373564798809443\
GOTERM_MF_DIRECT	GO:0005080~protein kinase C binding	13	0.846354	0.00183694	2.80187	0.933105	0.0409415	0.03829745335513278\
GOTERM_MF_DIRECT	GO:0015631~tubulin binding	14	0.911458	0.0019321	2.65165	0.941858	0.0424197	0.03968017051328453\
GOTERM_MF_DIRECT	GO:0000400~four-way junction DNA binding	7	0.455729	0.00207073	4.86137	0.952603	0.0447947	0.041901743380524485\
GOTERM_MF_DIRECT	GO:1990446~U1 snRNP binding	5	0.325521	0.00219087	7.81291	0.960296	0.0463483	0.043355084010707326\
GOTERM_MF_DIRECT	GO:0004867~serine-type endopeptidase inhibitor activity	19	1.23698	0.00220556	2.19919	0.961147	0.0463483	0.043355084010707326\
GOTERM_MF_DIRECT	GO:0005543~phospholipid binding	21	1.36719	0.00236275	2.08344	0.969184	0.0489522	0.04579080384700756\
GOTERM_MF_DIRECT	GO:0003713~transcription coactivator activity	36	2.34375	0.00258545	1.68548	0.97781	0.0528222	0.04941085779441014\
GOTERM_MF_DIRECT	GO:0019901~protein kinase binding	61	3.97135	0.00290427	1.45801	0.986135	0.058523	0.05474349099207544\
GOTERM_MF_DIRECT	GO:0016616~oxidoreductase activity, acting on the CH-OH group of donors, NAD or NADP as acceptor	10	0.651042	0.00306433	3.2053	0.989052	0.060914	0.05698002702811795\
GOTERM_MF_DIRECT	GO:0050839~cell adhesion molecule binding	14	0.911458	0.00333043	2.50013	0.992607	0.0653208	0.06110224471514825\
GOTERM_MF_DIRECT	GO:0003714~transcription corepressor activity	29	1.88802	0.00345305	1.77705	0.993831	0.0668347	0.06251836892539632\
GOTERM_MF_DIRECT	GO:0004298~threonine-type endopeptidase activity	6	0.390625	0.00351879	5.35743	0.994402	0.0672227	0.06288132580243035\
GOTERM_MF_DIRECT	GO:0043531~ADP binding	10	0.651042	0.00367851	3.12516	0.995578	0.0679391	0.0635514254241667\
GOTERM_MF_DIRECT	GO:1903136~cuprous ion binding	5	0.325521	0.00369485	6.94481	0.995683	0.0679391	0.0635514254241667\
GOTERM_MF_DIRECT	GO:0070883~pre-miRNA binding	5	0.325521	0.00369485	6.94481	0.995683	0.0679391	0.0635514254241667\
GOTERM_MF_DIRECT	GO:0061629~RNA polymerase II sequence-specific DNA binding transcription factor binding	27	1.75781	0.00396419	1.80491	0.9971	0.0719916	0.06734226413858393\
GOTERM_MF_DIRECT	GO:0015485~cholesterol binding	12	0.78125	0.00428532	2.67871	0.998195	0.0768745	0.07190983174884781\
GOTERM_MF_DIRECT	GO:0008143~poly(A) binding	8	0.520833	0.00439445	3.7039	0.998464	0.0778823	0.07285254018005859\
GOTERM_MF_DIRECT	GO:0034513~box H/ACA snoRNA binding	4	0.260417	0.00450883	10.0005	0.998703	0.0789583	0.0738589858115106\
GOTERM_MF_DIRECT	GO:0004866~endopeptidase inhibitor activity	11	0.716146	0.00476749	2.80627	0.999115	0.0825056	0.07717727636152891\
GOTERM_MF_DIRECT	GO:0004029~aldehyde dehydrogenase (NAD) activity	6	0.390625	0.00493428	5.00026	0.999308	0.0843991	0.07894841476777112\
GOTERM_MF_DIRECT	GO:0047485~protein N-terminus binding	18	1.17188	0.00526638	2.08344	0.999577	0.0890442	0.08329355424754312\
GOTERM_MF_DIRECT	GO:0004859~phospholipase inhibitor activity	5	0.325521	0.00577086	6.25033	0.999799	0.0964651	0.09023523355507813\
GOTERM_MF_DIRECT	GO:0048156~tau protein binding	10	0.651042	0.00611161	2.90713	0.999879	0.101013	0.09448965998326596\
GOTERM_MF_DIRECT	GO:0070034~telomerase RNA binding	7	0.455729	0.00631246	3.97748	0.99991	0.102715	0.09608182355284264\
GOTERM_MF_DIRECT	GO:0003684~damaged DNA binding	13	0.846354	0.00635425	2.4255	0.999915	0.102715	0.09608182355284264\
GOTERM_MF_DIRECT	GO:0019887~protein kinase regulator activity	6	0.390625	0.00671056	4.68775	0.99995	0.106163	0.09930721920681457\
GOTERM_MF_DIRECT	GO:0017056~structural constituent of nuclear pore	8	0.520833	0.0067119	3.44846	0.99995	0.106163	0.09930721920681457\
GOTERM_MF_DIRECT	GO:0005518~collagen binding	13	0.846354	0.00716862	2.38983	0.999975	0.112181	0.10493645111949483\
GOTERM_MF_DIRECT	GO:0051020~GTPase binding	9	0.585938	0.00778935	3.0407	0.99999	0.120612	0.1128225639417676\
GOTERM_MF_DIRECT	GO:0004177~aminopeptidase activity	8	0.520833	0.00816254	3.33351	0.999994	0.122583	0.11466659134044609\
GOTERM_MF_DIRECT	GO:0002020~protease binding	18	1.17188	0.00830322	1.99126	0.999995	0.122583	0.11466659134044609\
GOTERM_MF_DIRECT	GO:0015288~porin activity	4	0.260417	0.00848254	8.33377	0.999996	0.122583	0.11466659134044609\
GOTERM_MF_DIRECT	GO:0055131~C3HC4-type RING finger domain binding	4	0.260417	0.00848254	8.33377	0.999996	0.122583	0.11466659134044609\
GOTERM_MF_DIRECT	GO:0050815~phosphoserine binding	4	0.260417	0.00848254	8.33377	0.999996	0.122583	0.11466659134044609\
GOTERM_MF_DIRECT	GO:0036402~proteasome-activating ATPase activity	4	0.260417	0.00848254	8.33377	0.999996	0.122583	0.11466659134044609\
GOTERM_MF_DIRECT	GO:0043177~organic acid binding	5	0.325521	0.00849999	5.68212	0.999996	0.122583	0.11466659134044609\
GOTERM_MF_DIRECT	GO:0031489~myosin V binding	6	0.390625	0.00889006	4.412	0.999998	0.126352	0.11819197428238325\
GOTERM_MF_DIRECT	GO:0000166~nucleotide binding	16	1.04167	0.00903706	2.08344	0.999998	0.126352	0.11819197428238325\
GOTERM_MF_DIRECT	GO:0008233~peptidase activity	17	1.10677	0.00909085	2.02392	0.999999	0.126352	0.11819197428238325\
GOTERM_MF_DIRECT	GO:0015078~hydrogen ion transmembrane transporter activity	9	0.585938	0.0091908	2.96068	0.999999	0.126352	0.11819197428238325\
GOTERM_MF_DIRECT	GO:0097718~disordered domain specific binding	9	0.585938	0.0091908	2.96068	0.999999	0.126352	0.11819197428238325\
GOTERM_MF_DIRECT	GO:0004175~endopeptidase activity	14	0.911458	0.0095096	2.21531	0.999999	0.129524	0.12115932877746345\
GOTERM_MF_DIRECT	GO:0035591~signaling adaptor activity	10	0.651042	0.00962636	2.71753	0.999999	0.129912	0.12152174395692746\
GOTERM_MF_DIRECT	GO:0003677~DNA binding	132	8.59375	0.00996833	1.22501	1	0.133304	0.12469472409147606\
GOTERM_MF_DIRECT	GO:0001618~virus receptor activity	14	0.911458	0.0105472	2.18762	1	0.139458	0.13045157089069012\
GOTERM_MF_DIRECT	GO:0003682~chromatin binding	56	3.64583	0.0106182	1.3945	1	0.139458	0.13045157089069012\
GOTERM_MF_DIRECT	GO:0019001~guanyl nucleotide binding	5	0.325521	0.0119532	5.20861	1	0.155603	0.1455538045570689\
GOTERM_MF_DIRECT	GO:0000287~magnesium ion binding	30	1.95312	0.0121758	1.60265	1	0.155981	0.14590738916721044\
GOTERM_MF_DIRECT	GO:0046961~proton-transporting ATPase activity, rotational mechanism	7	0.455729	0.0121943	3.50018	1	0.155981	0.14590738916721044\
GOTERM_MF_DIRECT	GO:0019903~protein phosphatase binding	15	0.976562	0.0130207	2.06055	1	0.165116	0.15445270903471497\
GOTERM_MF_DIRECT	GO:0008134~transcription factor binding	12	0.78125	0.013353	2.30781	1	0.167882	0.15703998372332517\
GOTERM_MF_DIRECT	GO:0051087~chaperone binding	17	1.10677	0.0139532	1.93192	1	0.172656	0.16150533661575037\
GOTERM_MF_DIRECT	GO:0008379~thioredoxin peroxidase activity	4	0.260417	0.0139674	7.14323	1	0.172656	0.16150533661575037\
GOTERM_MF_DIRECT	GO:0043024~ribosomal small subunit binding	6	0.390625	0.0146161	3.94758	1	0.179169	0.16759833750391626\
GOTERM_MF_DIRECT	GO:1990841~promoter-specific chromatin binding	12	0.78125	0.0165794	2.23892	1	0.201556	0.18853887776566422\
GOTERM_MF_DIRECT	GO:0070006~metalloaminopeptidase activity	7	0.455729	0.0177793	3.24091	1	0.209542	0.19600904190799243\
GOTERM_MF_DIRECT	GO:0070653~high-density lipoprotein particle receptor binding	3	0.195312	0.0181411	12.5007	1	0.209542	0.19600904190799243\
GOTERM_MF_DIRECT	GO:0008426~protein kinase C inhibitor activity	3	0.195312	0.0181411	12.5007	1	0.209542	0.19600904190799243\
GOTERM_MF_DIRECT	GO:0036134~12-hydroxyheptadecatrienoic acid synthase activity	3	0.195312	0.0181411	12.5007	1	0.209542	0.19600904190799243\
GOTERM_MF_DIRECT	GO:0050178~phenylpyruvate tautomerase activity	3	0.195312	0.0181411	12.5007	1	0.209542	0.19600904190799243\
GOTERM_MF_DIRECT	GO:0042288~MHC class I protein binding	6	0.390625	0.0182334	3.7502	1	0.209542	0.19600904190799243\
GOTERM_MF_DIRECT	GO:0017116~single-stranded DNA-dependent ATP-dependent DNA helicase activity	6	0.390625	0.0182334	3.7502	1	0.209542	0.19600904190799243\
GOTERM_MF_DIRECT	GO:0030544~Hsp70 protein binding	10	0.651042	0.0185975	2.45111	1	0.212069	0.1983735243013789\
GOTERM_MF_DIRECT	GO:0043021~ribonucleoprotein complex binding	8	0.520833	0.0190301	2.85729	1	0.215333	0.20142629265742198\
GOTERM_MF_DIRECT	GO:0019215~intermediate filament binding	4	0.260417	0.0210333	6.25033	1	0.23224	0.2172410589095013\
GOTERM_MF_DIRECT	GO:0030619~U1 snRNA binding	4	0.260417	0.0210333	6.25033	1	0.23224	0.2172410589095013\
GOTERM_MF_DIRECT	GO:0035925~mRNA 3'-UTR AU-rich region binding	7	0.455729	0.0211386	3.12516	1	0.23224	0.2172410589095013\
GOTERM_MF_DIRECT	GO:0044548~S100 protein binding	5	0.325521	0.0212586	4.46452	1	0.23224	0.2172410589095013\
GOTERM_MF_DIRECT	GO:0019900~kinase binding	16	1.04167	0.0213136	1.88689	1	0.23224	0.2172410589095013\
GOTERM_MF_DIRECT	GO:0051879~Hsp90 protein binding	9	0.585938	0.0218083	2.55695	1	0.235882	0.22064867540319633\
GOTERM_MF_DIRECT	GO:0030234~enzyme regulator activity	8	0.520833	0.0220414	2.77792	1	0.236664	0.22137945202047296\
GOTERM_MF_DIRECT	GO:0030674~protein binding, bridging	17	1.10677	0.0222225	1.83199	1	0.236879	0.22158084785473847\
GOTERM_MF_DIRECT	GO:0030515~snoRNA binding	6	0.390625	0.0223943	3.57162	1	0.236993	0.22168768469013603\
GOTERM_MF_DIRECT	GO:0005198~structural molecule activity	25	1.6276	0.0240208	1.59447	1	0.25239	0.2360904084140565\
GOTERM_MF_DIRECT	GO:0008092~cytoskeletal protein binding	11	0.716146	0.0243977	2.21786	1	0.254219	0.23780132537838267\
GOTERM_MF_DIRECT	GO:0016787~hydrolase activity	31	2.01823	0.0245405	1.50202	1	0.254219	0.23780132537838267\
GOTERM_MF_DIRECT	GO:0042162~telomeric DNA binding	7	0.455729	0.024902	3.0174	1	0.254381	0.2379529063043558\
GOTERM_MF_DIRECT	GO:0051787~misfolded protein binding	7	0.455729	0.024902	3.0174	1	0.254381	0.2379529063043558\
GOTERM_MF_DIRECT	GO:0043130~ubiquitin binding	15	0.976562	0.0256743	1.89404	1	0.260462	0.24364053644911873\
GOTERM_MF_DIRECT	GO:0005200~structural constituent of cytoskeleton	16	1.04167	0.0267412	1.83496	1	0.26848	0.2511406662343516\
GOTERM_MF_DIRECT	GO:0004602~glutathione peroxidase activity	6	0.390625	0.0271243	3.40927	1	0.26848	0.2511406662343516\
GOTERM_MF_DIRECT	GO:0035197~siRNA binding	5	0.325521	0.0271947	4.16689	1	0.26848	0.2511406662343516\
GOTERM_MF_DIRECT	GO:0017070~U6 snRNA binding	5	0.325521	0.0271947	4.16689	1	0.26848	0.2511406662343516\
GOTERM_MF_DIRECT	GO:0051219~phosphoprotein binding	8	0.520833	0.0290196	2.63172	1	0.284585	0.2662061143641384\
GOTERM_MF_DIRECT	GO:0016655~oxidoreductase activity, acting on NAD(P)H, quinone or similar compound as acceptor	4	0.260417	0.0297025	5.55585	1	0.28745	0.2688861205560253\
GOTERM_MF_DIRECT	GO:0004090~carbonyl reductase (NADPH) activity	4	0.260417	0.0297025	5.55585	1	0.28745	0.2688861205560253\
GOTERM_MF_DIRECT	GO:0051536~iron-sulfur cluster binding	6	0.390625	0.0324442	3.26104	1	0.309905	0.2898908412544139\
GOTERM_MF_DIRECT	GO:0008135~translation factor activity, RNA binding	6	0.390625	0.0324442	3.26104	1	0.309905	0.2898908412544139\
GOTERM_MF_DIRECT	GO:0031491~nucleosome binding	7	0.455729	0.0337083	2.82273	1	0.310123	0.29009439636006723\
GOTERM_MF_DIRECT	GO:0030021~extracellular matrix structural constituent conferring compression resistance	5	0.325521	0.0340228	3.90646	1	0.310123	0.29009439636006723\
GOTERM_MF_DIRECT	GO:0005344~oxygen transporter activity	5	0.325521	0.0340228	3.90646	1	0.310123	0.29009439636006723\
GOTERM_MF_DIRECT	GO:0004167~dopachrome isomerase activity	3	0.195312	0.0343644	9.37549	1	0.310123	0.29009439636006723\
GOTERM_MF_DIRECT	GO:0030060~L-malate dehydrogenase activity	3	0.195312	0.0343644	9.37549	1	0.310123	0.29009439636006723\
GOTERM_MF_DIRECT	GO:0003909~DNA ligase activity	3	0.195312	0.0343644	9.37549	1	0.310123	0.29009439636006723\
GOTERM_MF_DIRECT	GO:0003910~DNA ligase (ATP) activity	3	0.195312	0.0343644	9.37549	1	0.310123	0.29009439636006723\
GOTERM_MF_DIRECT	GO:1905172~RISC complex binding	3	0.195312	0.0343644	9.37549	1	0.310123	0.29009439636006723\
GOTERM_MF_DIRECT	GO:0043532~angiostatin binding	3	0.195312	0.0343644	9.37549	1	0.310123	0.29009439636006723\
GOTERM_MF_DIRECT	GO:0003824~catalytic activity	19	1.23698	0.0364515	1.66093	1	0.326952	0.30583671218561725\
GOTERM_MF_DIRECT	GO:0031490~chromatin DNA binding	13	0.846354	0.0374573	1.91187	1	0.333937	0.31237078726476436\
GOTERM_MF_DIRECT	GO:0015035~protein disulfide oxidoreductase activity	6	0.390625	0.0383703	3.12516	1	0.340016	0.3180574472688157\
GOTERM_MF_DIRECT	GO:0042826~histone deacetylase binding	18	1.17188	0.0386456	1.67919	1	0.340405	0.3184214529694996\
GOTERM_MF_DIRECT	GO:0035612~AP-2 adaptor complex binding	4	0.260417	0.039959	5.00026	1	0.341742	0.3196717621208068\
GOTERM_MF_DIRECT	GO:0070181~small ribosomal subunit rRNA binding	4	0.260417	0.039959	5.00026	1	0.341742	0.3196717621208068\
GOTERM_MF_DIRECT	GO:0008239~dipeptidyl-peptidase activity	4	0.260417	0.039959	5.00026	1	0.341742	0.3196717621208068\
GOTERM_MF_DIRECT	GO:0098505~G-rich strand telomeric DNA binding	4	0.260417	0.039959	5.00026	1	0.341742	0.3196717621208068\
GOTERM_MF_DIRECT	GO:0031720~haptoglobin binding	4	0.260417	0.039959	5.00026	1	0.341742	0.3196717621208068\
GOTERM_MF_DIRECT	GO:0019003~GDP binding	12	0.78125	0.0418914	1.94815	1	0.356198	0.3331939464135236\
GOTERM_MF_DIRECT	GO:0050660~flavin adenine dinucleotide binding	11	0.716146	0.0429826	2.02217	1	0.363376	0.33990864756894296\
GOTERM_MF_DIRECT	GO:0050750~low-density lipoprotein particle receptor binding	6	0.390625	0.0449143	3.00016	1	0.375392	0.35114819812572606\
GOTERM_MF_DIRECT	GO:0043236~laminin binding	6	0.390625	0.0449143	3.00016	1	0.375392	0.35114819812572606\
GOTERM_MF_DIRECT	GO:0017124~SH3 domain binding	17	1.10677	0.0491423	1.66024	1	0.408409	0.3820330904288666\
}
