# Supplementary material for: A Proteomic Analysis of Nasopharyngeal Carcinoma in a Moroccan Subpopulation
Source: Cancers (Basel). 2024 Sep 26;16(19):3282. doi: 10.3390/cancers16193282 (PMC11476039; doi:10.3390/cancers16193282)
Supplement: Supplementary file 1 [file cancers-16-03282-s001.zip › Table S18 -KEGGpathways_MalevsFemale.xlsx]

## Sheet: KEGG_FFPEsex0 05
Category	Term	Count	%	PValue	Fold Enrichment	Bonferroni	Benjamini	FDR\
KEGG_PATHWAY	hsa00620:Pyruvate metabolism	3	5.17241	0.0147198	15.6584	0.6901	0.745755	0.7457550650297334\
KEGG_PATHWAY	hsa03010:Ribosome	4	6.89655	0.0278242	5.87579	0.892393	0.745755	0.7457550650297334\
KEGG_PATHWAY	hsa00010:Glycolysis / Gluconeogenesis	3	5.17241	0.0286632	10.9842	0.899488	0.745755	0.7457550650297334\
KEGG_PATHWAY	hsa05022:Pathways of neurodegeneration - multiple diseases	6	10.3448	0.0377598	3.0922	0.952203	0.745755	0.7457550650297334\
}
