# Supplementary material for: A Proteomic Analysis of Nasopharyngeal Carcinoma in a Moroccan Subpopulation
Source: Cancers (Basel). 2024 Sep 26;16(19):3282. doi: 10.3390/cancers16193282 (PMC11476039; doi:10.3390/cancers16193282)
Supplement: Supplementary file 1 [file cancers-16-03282-s001.zip › Table S19 - KEGGpathways_NPCvsControl.xlsx]

## Sheet: KEGG pathway_FFPE0 05
Category	Term	Count	%	PValue	Fold Enrichment	Bonferroni	Benjamini	FDR\
KEGG_PATHWAY	hsa03010:Ribosome	63	4.10156	1.59e-19	3.45681	5.3e-17	4.58e-17	3.7372336878312774E-17\
KEGG_PATHWAY	hsa05171:Coronavirus disease - COVID-19	76	4.94792	2.76e-19	3.00177	9.16e-17	4.58e-17	3.7372336878312774E-17\
KEGG_PATHWAY	hsa05014:Amyotrophic lateral sclerosis	89	5.79427	1.42e-13	2.24047	4.71e-11	1.57e-11	1.2823702277679126E-11\
KEGG_PATHWAY	hsa05020:Prion disease	70	4.55729	6.69e-12	2.3582	2.22e-09	5.55e-10	4.5335170274969737E-10\
KEGG_PATHWAY	hsa04613:Neutrophil extracellular trap formation	55	3.58073	1.67e-11	2.63864	5.56e-09	1.11e-09	9.076908068986829E-10\
KEGG_PATHWAY	hsa04141:Protein processing in endoplasmic reticulum	49	3.1901	2.41e-10	2.64118	8.01e-08	1.33e-08	1.0895383184999563E-8\
KEGG_PATHWAY	hsa05012:Parkinson disease	65	4.23177	4.43e-10	2.23915	1.47e-07	2.1e-08	1.7165590010708784E-8\
KEGG_PATHWAY	hsa05322:Systemic lupus erythematosus	41	2.66927	2.66e-09	2.7423	8.82e-07	1.1e-07	8.996000347801635E-8\
KEGG_PATHWAY	hsa05131:Shigellosis	59	3.84115	7.87e-09	2.1888	2.61e-06	2.9e-07	2.369049102314592E-7\
KEGG_PATHWAY	hsa00190:Oxidative phosphorylation	38	2.47396	5.38e-08	2.59854	1.79e-05	1.79e-06	1.458495651809169E-6\
KEGG_PATHWAY	hsa05022:Pathways of neurodegeneration - multiple diseases	91	5.92448	6.84e-08	1.7518	2.27e-05	2.07e-06	1.6859944628901804E-6\
KEGG_PATHWAY	hsa05034:Alcoholism	47	3.0599	7.76e-08	2.29082	2.58e-05	2.15e-06	1.7525948271798062E-6\
KEGG_PATHWAY	hsa03050:Proteasome	20	1.30208	1.01e-07	3.98404	3.36e-05	2.47e-06	2.0147447519713225E-6\
KEGG_PATHWAY	hsa01200:Carbon metabolism	34	2.21354	1.04e-07	2.70915	3.46e-05	2.47e-06	2.0147447519713225E-6\
KEGG_PATHWAY	hsa05415:Diabetic cardiomyopathy	49	3.1901	1.25e-07	2.21183	4.17e-05	2.78e-06	2.267227888739163E-6\
KEGG_PATHWAY	hsa03013:Nucleocytoplasmic transport	32	2.08333	2.51e-07	2.71505	8.34e-05	5.21e-06	4.2567566878323206E-6\
KEGG_PATHWAY	hsa03040:Spliceosome	50	3.25521	3.59e-07	2.12113	0.000119	7.02e-06	5.7284065429967285E-6\
KEGG_PATHWAY	hsa00280:Valine, leucine and isoleucine degradation	19	1.23698	1.22e-06	3.62713	0.000404	2.25e-05	1.8331993161465463E-5\
KEGG_PATHWAY	hsa05016:Huntington disease	61	3.97135	3.49e-06	1.82667	0.0011567	6.09e-05	4.972196035501078E-5\
KEGG_PATHWAY	hsa00071:Fatty acid degradation	17	1.10677	5.37e-06	3.62269	0.00178113	8.91e-05	7.275829732719827E-5\
KEGG_PATHWAY	hsa05208:Chemical carcinogenesis - reactive oxygen species	47	3.0599	1.26e-05	1.93128	0.00416215	0.000199	1.621182667320216E-4\
KEGG_PATHWAY	hsa05203:Viral carcinogenesis	44	2.86458	1.37e-05	1.9764	0.00455191	0.000207	1.6927388146069605E-4\
KEGG_PATHWAY	hsa00010:Glycolysis / Gluconeogenesis	21	1.36719	1.78e-05	2.87208	0.00590628	0.000258	2.102320760333678E-4\
KEGG_PATHWAY	hsa05010:Alzheimer disease	69	4.49219	2.91e-05	1.64653	0.00961322	0.000402	3.285324299436723E-4\
KEGG_PATHWAY	hsa04216:Ferroptosis	15	0.976562	6.33e-05	3.35242	0.0207825	0.00084	6.856908717973955E-4\
KEGG_PATHWAY	hsa05170:Human immunodeficiency virus 1 infection	43	2.79948	7.97e-05	1.85859	0.0261069	0.00101741	8.304774021025263E-4\
KEGG_PATHWAY	hsa00620:Pyruvate metabolism	16	1.04167	8.48e-05	3.11942	0.0277599	0.00104264	8.510703250840674E-4\
KEGG_PATHWAY	hsa04145:Phagosome	33	2.14844	0.000174	1.9894	0.0560821	0.00206111	0.0016824105553110112\
KEGG_PATHWAY	hsa05134:Legionellosis	17	1.10677	0.000215	2.78171	0.0688841	0.00246082	0.0020086832053253863\
KEGG_PATHWAY	hsa01100:Metabolic pathways	209	13.6068	0.000264	1.24117	0.0838361	0.00291828	0.0023820903417425036\
KEGG_PATHWAY	hsa04510:Focal adhesion	40	2.60417	0.000277	1.80557	0.0877996	0.00296396	0.002419378575305853\
KEGG_PATHWAY	hsa00270:Cysteine and methionine metabolism	16	1.04167	0.0003	2.81947	0.0947469	0.00311018	0.00253873322622701\
KEGG_PATHWAY	hsa05132:Salmonella infection	46	2.99479	0.000409	1.69282	0.126914	0.00411191	0.0033564077430197695\
KEGG_PATHWAY	hsa01240:Biosynthesis of cofactors	32	2.08333	0.000444	1.9165	0.136993	0.00433235	0.003536346724069639\
KEGG_PATHWAY	hsa04612:Antigen processing and presentation	20	1.30208	0.00055	2.34956	0.166954	0.00516902	0.004219288855346891\
KEGG_PATHWAY	hsa04932:Non-alcoholic fatty liver disease	32	2.08333	0.00056	1.89178	0.16984	0.00516902	0.004219288855346891\
KEGG_PATHWAY	hsa04714:Thermogenesis	43	2.79948	0.000607	1.69837	0.182615	0.00544821	0.004447181358938117\
KEGG_PATHWAY	hsa00020:Citrate cycle (TCA cycle)	11	0.716146	0.00088	3.35987	0.253481	0.00768961	0.0062767564143549216\
KEGG_PATHWAY	hsa05100:Bacterial invasion of epithelial cells	19	1.23698	0.00127563	2.26107	0.345433	0.0108592	0.008864020648635123\
KEGG_PATHWAY	hsa05418:Fluid shear stress and atherosclerosis	28	1.82292	0.00194516	1.84584	0.476083	0.0161448	0.01317844978624535\
KEGG_PATHWAY	hsa00330:Arginine and proline metabolism	14	0.911458	0.00214046	2.56572	0.509042	0.0173325	0.014147948747758706\
KEGG_PATHWAY	hsa04979:Cholesterol metabolism	14	0.911458	0.00259221	2.51541	0.57757	0.0204908	0.016725920961079846\
KEGG_PATHWAY	hsa05017:Spinocerebellar ataxia	28	1.82292	0.00296588	1.79421	0.626984	0.0228993	0.018691908992429177\
KEGG_PATHWAY	hsa05135:Yersinia infection	27	1.75781	0.00326469	1.8059	0.662318	0.0246336	0.020107544213196372\
KEGG_PATHWAY	hsa05169:Epstein-Barr virus infection	36	2.34375	0.00357473	1.63306	0.695455	0.0263735	0.0215278010415203\
KEGG_PATHWAY	hsa05163:Human cytomegalovirus infection	39	2.53906	0.0038767	1.5883	0.72461	0.0279797	0.022838846731842093\
KEGG_PATHWAY	hsa00380:Tryptophan metabolism	12	0.78125	0.00433106	2.61808	0.763317	0.0305939	0.024972707826077665\
KEGG_PATHWAY	hsa04144:Endocytosis	42	2.73438	0.00473238	1.53943	0.792967	0.0327323	0.026718223887204007\
KEGG_PATHWAY	hsa04520:Adherens junction	20	1.30208	0.00487894	1.9706	0.802846	0.0330573	0.026983500415411654\
KEGG_PATHWAY	hsa05143:African trypanosomiasis	11	0.716146	0.00503632	2.72422	0.812932	0.0334412	0.0272968604072561\
KEGG_PATHWAY	hsa05164:Influenza A	31	2.01823	0.00557182	1.66118	0.84355	0.0362714	0.029607111888562687\
KEGG_PATHWAY	hsa00640:Propanoate metabolism	10	0.651042	0.00577307	2.86353	0.853717	0.0368589	0.03008660069064907\
KEGG_PATHWAY	hsa01230:Biosynthesis of amino acids	17	1.10677	0.00609556	2.07701	0.868654	0.0381835	0.03116785579608961\
KEGG_PATHWAY	hsa03250:Viral life cycle - HIV-1	15	0.976562	0.00687713	2.18174	0.898844	0.0422584	0.03449409479399388\
KEGG_PATHWAY	hsa00340:Histidine metabolism	8	0.520833	0.00700065	3.3321	0.902936	0.0422584	0.03449409479399388\
KEGG_PATHWAY	hsa00480:Glutathione metabolism	14	0.911458	0.00720804	2.25063	0.90944	0.0427334	0.034881790433953834\
KEGG_PATHWAY	hsa05145:Toxoplasmosis	22	1.43229	0.00801297	1.81615	0.930818	0.046672	0.038096744554313416\
KEGG_PATHWAY	hsa00051:Fructose and mannose metabolism	10	0.651042	0.00885165	2.69508	0.947756	0.0506681	0.0413585966686563\
KEGG_PATHWAY	hsa05416:Viral myocarditis	14	0.911458	0.0112031	2.1381	0.976256	0.0630412	0.05145830488643926\
KEGG_PATHWAY	hsa00630:Glyoxylate and dicarboxylate metabolism	9	0.585938	0.0127197	2.74899	0.985736	0.0703823	0.057450640867648936\
KEGG_PATHWAY	hsa03030:DNA replication	10	0.651042	0.0130351	2.54536	0.987172	0.0709453	0.05791016124926839\
KEGG_PATHWAY	hsa05146:Amoebiasis	20	1.30208	0.0133031	1.79672	0.988278	0.0712361	0.058147576960539\
KEGG_PATHWAY	hsa04512:ECM-receptor interaction	18	1.17188	0.0146446	1.85325	0.992538	0.0771748	0.06299508700602256\
KEGG_PATHWAY	hsa04810:Regulation of actin cytoskeleton	37	2.40885	0.0148796	1.48053	0.993106	0.0771881	0.06300596087355824\
KEGG_PATHWAY	hsa05417:Lipid and atherosclerosis	35	2.27865	0.0161943	1.4917	0.995575	0.0827157	0.06751790728644702\
KEGG_PATHWAY	hsa05152:Tuberculosis	30	1.95312	0.0198629	1.52721	0.99872	0.0999162	0.08155807377587826\
KEGG_PATHWAY	hsa04217:Necroptosis	27	1.75781	0.022288	1.55603	0.999438	0.110442	0.09014989059539148\
KEGG_PATHWAY	hsa04670:Leukocyte transendothelial migration	21	1.36719	0.0229949	1.6733	0.999558	0.112269	0.09164146584350327\
KEGG_PATHWAY	hsa04370:VEGF signaling pathway	13	0.846354	0.0234336	2.01903	0.999619	0.112753	0.09203613634377658\
KEGG_PATHWAY	hsa04728:Dopaminergic synapse	23	1.4974	0.0277127	1.59663	0.999911	0.131437	0.10728761828816664\
KEGG_PATHWAY	hsa04723:Retrograde endocannabinoid signaling	25	1.6276	0.0298848	1.54785	0.999958	0.139743	0.11406720366266472\
KEGG_PATHWAY	hsa04625:C-type lectin receptor signaling pathway	19	1.23698	0.0312819	1.67406	0.999974	0.144244	0.11774170196373474\
KEGG_PATHWAY	hsa03015:mRNA surveillance pathway	18	1.17188	0.0320436	1.7004	0.99998	0.145171	0.11849800951216338\
KEGG_PATHWAY	hsa03430:Mismatch repair	7	0.455729	0.0328444	2.78883	0.999985	0.145171	0.11849800951216338\
KEGG_PATHWAY	hsa03060:Protein export	7	0.455729	0.0328444	2.78883	0.999985	0.145171	0.11849800951216338\
KEGG_PATHWAY	hsa04146:Peroxisome	16	1.04167	0.0332319	1.76642	0.999987	0.145171	0.11849800951216338\
KEGG_PATHWAY	hsa00520:Amino sugar and nucleotide sugar metabolism	11	0.716146	0.0359881	2.05706	0.999995	0.155169	0.12665941443408515\
KEGG_PATHWAY	hsa05130:Pathogenic Escherichia coli infection	31	2.01823	0.0383667	1.43466	0.999998	0.163304	0.1332996998803757\
KEGG_PATHWAY	hsa01212:Fatty acid metabolism	12	0.78125	0.0414866	1.92911	0.999999	0.174349	0.14231481105498614\
KEGG_PATHWAY	hsa00250:Alanine, aspartate and glutamate metabolism	9	0.585938	0.0425485	2.22891	0.999999	0.176576	0.1441329017362695\
KEGG_PATHWAY	hsa00410:beta-Alanine metabolism	8	0.520833	0.04556	2.36472	1	0.18674	0.15242914424258153\
}
