# Supplementary material for: A Proteomic Analysis of Nasopharyngeal Carcinoma in a Moroccan Subpopulation
Source: Cancers (Basel). 2024 Sep 26;16(19):3282. doi: 10.3390/cancers16193282 (PMC11476039; doi:10.3390/cancers16193282)
Supplement: Supplementary file 1 [file cancers-16-03282-s001.zip › Table S2- DEP_list_NPCcluster1vs2.csv]

protein_id	log2FC	pvalue	adj.pvalue	is_significant
RBBP7_HUMAN	-6.762314352	6.0749546726413e-08	0.000103639	TRUE
Q5JRI1_HUMAN	2.746704044	3.12183581296921e-06	0.002662926	TRUE
FKBP4_HUMAN	3.815515705	0.000101002	0.057436369	TRUE
HCFC1_HUMAN	-1.03574158	0.000307737	0.107714572	TRUE
C9JP00_HUMAN	-2.355316682	0.000416556	0.107714572	TRUE
ADPPT_HUMAN	2.08301538	0.000485252	0.107714572	TRUE
GBP5_HUMAN	3.564455315	0.00048613	0.107714572	TRUE
PSA5_HUMAN	2.183765206	0.000505109	0.107714572	TRUE
CN37_HUMAN	3.027217219	0.000601167	0.113954601	TRUE
ACADV_HUMAN	2.274877338	0.000930442	0.158733396	TRUE
FUBP1_HUMAN	2.822525209	0.001023854	0.158790524	TRUE
AL9A1_HUMAN	2.491864465	0.001256833	0.178679787	TRUE
SYHC_HUMAN	-2.97329825	0.001372003	0.180049015	TRUE
H1X_HUMAN	3.978125133	0.001647089	0.193108828	TRUE
UBC9_HUMAN	2.230116041	0.001731144	0.193108828	TRUE
DEK_HUMAN	2.325617392	0.002164489	0.193108828	TRUE
A0A7I2YQD7_HUMAN	7.179551837	0.002315601	0.193108828	TRUE
NIT2_HUMAN	1.167797588	0.002367838	0.193108828	TRUE
F13A_HUMAN	3.58833499	0.002684847	0.193108828	TRUE
IASPP_HUMAN	-2.504737113	0.002759478	0.193108828	TRUE
SFXN1_HUMAN	1.79308406	0.00279197	0.193108828	TRUE
MDHC_HUMAN	1.694308004	0.002836281	0.193108828	TRUE
CH60_HUMAN	1.807358592	0.002862387	0.193108828	TRUE
GBP1_HUMAN	2.282568495	0.002898492	0.193108828	TRUE
SNUT2_HUMAN	1.737791616	0.002966052	0.193108828	TRUE
HS90B_HUMAN	2.536474929	0.003165862	0.193108828	TRUE
RUVB2_HUMAN	1.03954396	0.00316943	0.193108828	TRUE
CAN2_HUMAN	2.699210995	0.003467916	0.204009108	TRUE
PGK1_HUMAN	2.05450214	0.003839102	0.214399637	TRUE
GRP75_HUMAN	1.649129578	0.00389589	0.214399637	TRUE
A0A0C4DG89_HUMAN	2.632998769	0.004224284	0.225207141	TRUE
H2B2E_HUMAN	2.048213854	0.004492888	0.232268685	TRUE
RNAS6_HUMAN	1.609701899	0.005435055	0.272711856	TRUE
NCEH1_HUMAN	-4.049945811	0.005626951	0.274273657	TRUE
SF3B1_HUMAN	2.734844142	0.005985529	0.281673116	TRUE
STMN1_HUMAN	2.290336206	0.006379835	0.281673116	TRUE
GDS1_HUMAN	2.890226859	0.006392233	0.281673116	TRUE
PYGB_HUMAN	1.822416361	0.006439186	0.281673116	TRUE
A0A499FI31_HUMAN	1.181394198	0.006943157	0.296125665	TRUE
CROCC_HUMAN	2.823715553	0.007425653	0.302495379	TRUE
E9PF32_HUMAN	2.116385377	0.007511735	0.302495379	TRUE
GLMN_HUMAN	-3.139328476	0.007624444	0.302495379	TRUE
TPIS_HUMAN	2.092840031	0.008486859	0.323376237	TRUE
HEMO_HUMAN	2.561728837	0.008529854	0.323376237	TRUE
SQOR_HUMAN	1.412656555	0.009104343	0.330468289	TRUE
TR150_HUMAN	1.591453131	0.00940107	0.334129687	TRUE
COX5B_HUMAN	-3.437367582	0.010045532	0.343022452	TRUE
TAGL2_HUMAN	2.272649064	0.010082952	0.343022452	TRUE
EVL_HUMAN	2.462769948	0.010258636	0.343022452	TRUE
MYO1G_HUMAN	2.604356266	0.010568114	0.343022452	TRUE
RAB21_HUMAN	1.470115548	0.010656618	0.343022452	TRUE
CISY_HUMAN	2.122233091	0.011434641	0.35335751	TRUE
CYRIB_HUMAN	1.587065086	0.01163041	0.35335751	TRUE
A0A024RA52_HUMAN	2.508246753	0.011874959	0.35335751	TRUE
GIPC2_HUMAN	4.520740195	0.012821286	0.35335751	TRUE
A0A804HLJ9_HUMAN	2.245982411	0.013094078	0.35335751	TRUE
HSP74_HUMAN	1.887374693	0.013543948	0.35335751	TRUE
A2A3Z5_HUMAN	1.33251801	0.013557235	0.35335751	TRUE
PSA1_HUMAN	1.748408612	0.013748663	0.35335751	TRUE
SYEP_HUMAN	-2.415701385	0.013825996	0.35335751	TRUE
G3V2N3_HUMAN	1.509022073	0.013934139	0.35335751	TRUE
GGT5_HUMAN	2.88282905	0.013952179	0.35335751	TRUE
UBA1_HUMAN	1.334371704	0.014006371	0.35335751	TRUE
OXLA_HUMAN	2.927709055	0.014115081	0.35335751	TRUE
ETFA_HUMAN	1.289537272	0.014500077	0.35335751	TRUE
NT5D1_HUMAN	1.628921837	0.014672069	0.35335751	TRUE
APT_HUMAN	2.204857036	0.015064834	0.35335751	TRUE
F8W1A4_HUMAN	2.997046185	0.015069822	0.35335751	TRUE
CY1_HUMAN	1.551428101	0.015139174	0.35335751	TRUE
RS16_HUMAN	2.121146158	0.015217152	0.35335751	TRUE
BYST_HUMAN	1.986104015	0.015327348	0.35335751	TRUE
FBRL_HUMAN	2.549801079	0.015805466	0.357785639	TRUE
CSRP1_HUMAN	3.29650193	0.016082974	0.357785639	TRUE
NDUA9_HUMAN	1.084969742	0.016425064	0.357785639	TRUE
MYO1F_HUMAN	1.123859482	0.016710052	0.357785639	TRUE
KAP2_HUMAN	1.647669586	0.016972146	0.357785639	TRUE
HS71B_HUMAN	2.544402792	0.017068502	0.357785639	TRUE
RPR1B_HUMAN	2.002850773	0.017137947	0.357785639	TRUE
H14_HUMAN	2.847370751	0.0171972	0.357785639	TRUE
PTBP1_HUMAN	1.677974534	0.018013862	0.370260836	TRUE
F6T1Q0_HUMAN	1.290186937	0.01865399	0.374718113	TRUE
HDGF_HUMAN	1.700818877	0.018943499	0.375786145	TRUE
ABC3C_HUMAN	2.053270857	0.019663249	0.378182734	TRUE
SMCE1_HUMAN	1.69260474	0.019729345	0.378182734	TRUE
TPD54_HUMAN	1.337609013	0.020998372	0.387899247	TRUE
QCR7_HUMAN	-2.939509935	0.021032455	0.387899247	TRUE
PA1B2_HUMAN	1.254517899	0.021364246	0.387899247	TRUE
CBX3_HUMAN	1.113494346	0.021373112	0.387899247	TRUE
TSAP1_HUMAN	-2.207680386	0.02189781	0.388966984	TRUE
H32_HUMAN	2.777167512	0.022343942	0.388966984	TRUE
AL5AP_HUMAN	1.159765389	0.022729649	0.391684656	TRUE
RL12_HUMAN	1.411809436	0.023021207	0.392741786	TRUE
H2AY_HUMAN	1.174210939	0.023401083	0.395269783	TRUE
PGM2_HUMAN	2.115459747	0.025619497	0.423407638	TRUE
ROA2_HUMAN	1.132415858	0.025888352	0.423407638	TRUE
CORO7_HUMAN	1.897100691	0.026059673	0.423407638	TRUE
XRCC6_HUMAN	1.23384756	0.026366728	0.424355082	TRUE
ILKAP_HUMAN	1.19386568	0.026877074	0.428526054	TRUE
ALDH2_HUMAN	1.523067522	0.028225726	0.438785749	TRUE
A0A669KBG8_HUMAN	-1.23139126	0.028519342	0.438785749	TRUE
SRSF9_HUMAN	1.014547067	0.028768273	0.438785749	TRUE
RANG_HUMAN	1.098588429	0.028774568	0.438785749	TRUE
MYOF_HUMAN	-2.661487568	0.02887293	0.438785749	TRUE
PTN6_HUMAN	1.921783772	0.029740303	0.439223681	TRUE
RLA2_HUMAN	1.427535476	0.029791248	0.439223681	TRUE
A0A494C146_HUMAN	1.09862479	0.029943565	0.439223681	TRUE
PP1R7_HUMAN	-2.063802782	0.030122609	0.439223681	TRUE
AACT_HUMAN	3.211809718	0.030595225	0.44005328	TRUE
HNRPR_HUMAN	1.074794566	0.03085314	0.44005328	TRUE
RS3A_HUMAN	-2.741115844	0.031238365	0.44005328	TRUE
XPO5_HUMAN	1.137808959	0.031812648	0.44005328	TRUE
I3L0N3_HUMAN	-1.704340957	0.032078124	0.44005328	TRUE
CAND1_HUMAN	1.21575969	0.032102987	0.44005328	TRUE
LSM5_HUMAN	1.758452078	0.03224306	0.44005328	TRUE
PSME3_HUMAN	1.336680641	0.032924301	0.443039689	TRUE
TCPD_HUMAN	1.752225823	0.032981266	0.443039689	TRUE
HS90A_HUMAN	2.027573549	0.033669977	0.44875766	TRUE
RBM14_HUMAN	1.500079303	0.034169936	0.448766966	TRUE
SRRT_HUMAN	1.333050307	0.034699513	0.448766966	TRUE
LIPA1_HUMAN	2.199649436	0.03507786	0.448766966	TRUE
PARK7_HUMAN	1.245561238	0.035437087	0.448766966	TRUE
Q5T0R9_HUMAN	1.694509917	0.035639767	0.448766966	TRUE
PRS6B_HUMAN	1.461701278	0.035833051	0.448766966	TRUE
DKC1_HUMAN	2.105629215	0.036068004	0.448766966	TRUE
BID_HUMAN	1.308059967	0.036337834	0.448766966	TRUE
PTPRC_HUMAN	1.346044861	0.036457701	0.448766966	TRUE
HECD1_HUMAN	-2.529375011	0.036495569	0.448766966	TRUE
C1QBP_HUMAN	1.387592944	0.036564249	0.448766966	TRUE
CD2_HUMAN	3.382597936	0.036893649	0.449575465	TRUE
GLRX3_HUMAN	1.186987288	0.037204227	0.450144755	TRUE
BI2L1_HUMAN	-1.023818833	0.038018101	0.45675268	TRUE
IF5A1_HUMAN	1.278336659	0.039185828	0.46748967	TRUE
PRDX3_HUMAN	1.489520811	0.039918355	0.472921622	TRUE
NEDD1_HUMAN	-1.002402351	0.040222849	0.473242622	TRUE
GSK3B_HUMAN	-1.071681592	0.040946271	0.47845437	TRUE
NCOA5_HUMAN	3.985498487	0.042363421	0.486924341	TRUE
B8ZZQ6_HUMAN	2.423848552	0.043308301	0.486924341	TRUE
A0A087WV25_HUMAN	-1.698230523	0.044087898	0.486924341	TRUE
CYTA_HUMAN	1.944677782	0.044088314	0.486924341	TRUE
RALY_HUMAN	1.474615104	0.044608746	0.486924341	TRUE
HCD2_HUMAN	2.502038237	0.044662167	0.486924341	TRUE
ATLA2_HUMAN	-3.019576308	0.0448345	0.486924341	TRUE
DNJB1_HUMAN	1.804354392	0.044889854	0.486924341	TRUE
ISG15_HUMAN	2.619432281	0.044940786	0.486924341	TRUE
LETM1_HUMAN	2.14950823	0.044974319	0.486924341	TRUE
PLD3_HUMAN	1.227379744	0.04513015	0.486924341	TRUE
TCPQ_HUMAN	2.573882008	0.045381577	0.486924341	TRUE
INPP_HUMAN	2.044798351	0.045994526	0.489432137	TRUE
NAMPT_HUMAN	2.341964585	0.047680569	0.501144253	TRUE
KCY_HUMAN	1.643051749	0.047881895	0.501144253	TRUE
CNBP_HUMAN	1.39771389	0.048673263	0.506320653	TRUE
UCHL3_HUMAN	-1.277434875	0.049307288	0.50792047	TRUE
SAMP_HUMAN	-1.277388325	0.049422508	0.50792047	TRUE
