# Supplementary material for: A Proteomic Analysis of Nasopharyngeal Carcinoma in a Moroccan Subpopulation
Source: Cancers (Basel). 2024 Sep 26;16(19):3282. doi: 10.3390/cancers16193282 (PMC11476039; doi:10.3390/cancers16193282)
Supplement: Supplementary file 1 [file cancers-16-03282-s001.zip › Table S3-DEP_list_NPCcluster1vs3.csv]

protein_id	log2FC	pvalue	adj.pvalue	is_significant
CBX3_HUMAN	2.032078999	8.93241489485774e-06	0.000100109	TRUE
LEG9_HUMAN	1.924606244	9.10037186985235e-06	0.000101242	TRUE
1433E_HUMAN	2.290870714	9.33515331125179e-06	0.000102721	TRUE
GCN1_HUMAN	2.468656766	9.3691521703132e-06	0.000102721	TRUE
EFHD2_HUMAN	1.991503024	9.4738824816254e-06	0.000103122	TRUE
TERA_HUMAN	2.173362245	9.68063706263678e-06	0.000104227	TRUE
PDIA6_HUMAN	2.171340459	9.71316359876795e-06	0.000104227	TRUE
I3L1P8_HUMAN	1.563585363	9.90875766193611e-06	0.000105577	TRUE
PGBM_HUMAN	2.073441725	1.04616880638453e-05	0.000110689	TRUE
RINI_HUMAN	1.528346381	1.11034862126935e-05	0.000116664	TRUE
H4_HUMAN	2.443843414	1.16929733446902e-05	0.00012201	TRUE
KHDR1_HUMAN	2.29234922	1.2301628860012e-05	0.000127482	TRUE
ASC_HUMAN	2.494567963	1.29104452906148e-05	0.000132881	TRUE
PSB10_HUMAN	3.206692197	1.306519832589e-05	0.000133565	TRUE
BGH3_HUMAN	2.856861138	1.35159641410088e-05	0.000137246	TRUE
A0A087WWU8_HUMAN	2.241514318	1.57317672018209e-05	0.000157708	TRUE
6PGD_HUMAN	2.014420307	1.5739575150775e-05	0.000157708	TRUE
GDIR1_HUMAN	2.596568041	1.74105376635758e-05	0.000173061	TRUE
GDIR2_HUMAN	1.937031847	1.75005039722009e-05	0.000173061	TRUE
LMNB1_HUMAN	2.855163267	1.88526626403451e-05	0.000185221	TRUE
SRSF3_HUMAN	2.571915562	1.91560192803752e-05	0.000186987	TRUE
PSDE_HUMAN	1.324388574	1.9707442830974e-05	0.000191137	TRUE
DX39A_HUMAN	3.456013769	2.10592522158493e-05	0.000202947	TRUE
SSRP1_HUMAN	-2.465949003	2.13385228198248e-05	0.000204337	TRUE
IF2A_HUMAN	1.369092343	2.18214919320836e-05	0.000207647	TRUE
HS71B_HUMAN	2.472961355	2.22803390321769e-05	0.000210688	TRUE
TCP4_HUMAN	1.417423471	2.66896088043644e-05	0.000250816	TRUE
CISY_HUMAN	2.205763111	2.78400472044638e-05	0.000260012	TRUE
MOES_HUMAN	2.597692291	2.83045649507319e-05	0.000262729	TRUE
IGBP1_HUMAN	-2.724660875	2.91034142150259e-05	0.000268497	TRUE
LMNA_HUMAN	2.298543461	2.93973049054763e-05	0.000269564	TRUE
ETFB_HUMAN	2.921694389	3.04886933402138e-05	0.000277524	TRUE
PLSL_HUMAN	2.696876327	3.06321855287894e-05	0.000277524	TRUE
GAK_HUMAN	1.488063667	3.12840881051546e-05	0.000281743	TRUE
HNRPL_HUMAN	2.423897111	3.30361242286692e-05	0.000295761	TRUE
PHB2_HUMAN	1.935296307	3.37653075694888e-05	0.000300511	TRUE
HS90A_HUMAN	2.500650703	3.57553843441938e-05	0.000316362	TRUE
XRCC5_HUMAN	2.550943657	3.66186648383948e-05	0.000322117	TRUE
RL22_HUMAN	2.009780839	3.6862968829432e-05	0.000322391	TRUE
Q9HBD4_HUMAN	-3.083875688	3.72505089059061e-05	0.000323908	TRUE
XPO2_HUMAN	2.284601402	4.56715453682754e-05	0.000394863	TRUE
RL3_HUMAN	2.910119632	4.69313501187951e-05	0.00040345	TRUE
PSME1_HUMAN	1.710618688	4.86851520917764e-05	0.000416162	TRUE
A2ACR1_HUMAN	2.332969177	5.01329265736317e-05	0.00042613	TRUE
PRS6B_HUMAN	1.902074667	5.06757431915084e-05	0.000428337	TRUE
G3BP1_HUMAN	2.323842795	5.26196332060191e-05	0.000442297	TRUE
LMNB2_HUMAN	1.672069953	5.34248342125565e-05	0.000446584	TRUE
SAP_HUMAN	1.773889672	5.37888011877818e-05	0.000447156	TRUE
C9JLU1_HUMAN	1.178787011	5.93816270457737e-05	0.00049091	TRUE
SARNP_HUMAN	2.272624243	5.97008780824915e-05	0.00049091	TRUE
BUB3_HUMAN	1.650603129	6.83756315629225e-05	0.000559202	TRUE
IDHC_HUMAN	2.364103557	6.90725782073187e-05	0.000561865	TRUE
METK2_HUMAN	1.266301287	7.4981778083183e-05	0.000606671	TRUE
UB2L3_HUMAN	3.137680028	8.35312204099381e-05	0.000672249	TRUE
UBP5_HUMAN	1.250072528	8.96230417948285e-05	0.000717459	TRUE
GNAI2_HUMAN	2.312550528	9.01015023380136e-05	0.000717492	TRUE
ANXA5_HUMAN	1.844921511	9.52419875765997e-05	0.000754456	TRUE
SC22B_HUMAN	1.681974793	9.61112894195537e-05	0.000757377	TRUE
SYVC_HUMAN	1.892040111	0.000103486	0.000811265	TRUE
FKB1A_HUMAN	1.337399635	0.000106202	0.000823401	TRUE
RL27_HUMAN	1.497057854	0.000106587	0.000823401	TRUE
J3KN67_HUMAN	2.132696056	0.000106667	0.000823401	TRUE
ERO1A_HUMAN	1.107106441	0.000108312	0.00083186	TRUE
A0A7I2V659_HUMAN	2.082793124	0.000110736	0.000846176	TRUE
1433B_HUMAN	2.035567271	0.000115341	0.000876936	TRUE
MTX2_HUMAN	1.509007691	0.000120661	0.000912803	TRUE
TXND5_HUMAN	2.737923839	0.000122625	0.000923046	TRUE
PABP1_HUMAN	1.750464194	0.000128391	0.000961663	TRUE
MVP_HUMAN	1.59122167	0.000131919	0.000983219	TRUE
MCA3_HUMAN	-2.178665442	0.000135783	0.001007061	TRUE
UBQL2_HUMAN	1.300167684	0.000146572	0.00108177	TRUE
CAP1_HUMAN	1.795854611	0.000152527	0.00112026	TRUE
UBE2N_HUMAN	1.25203703	0.000161414	0.001179807	TRUE
HDGF_HUMAN	1.948050697	0.000163888	0.001192124	TRUE
TCPQ_HUMAN	2.597283206	0.000173826	0.001258367	TRUE
PRDX5_HUMAN	1.640401037	0.000178673	0.001287297	TRUE
RS25_HUMAN	1.3622424	0.000195772	0.001403809	TRUE
TPIS_HUMAN	1.61606351	0.000208385	0.001487201	TRUE
PEA15_HUMAN	1.500184194	0.000210149	0.001492749	TRUE
LDHB_HUMAN	2.467144256	0.000214834	0.001512599	TRUE
FIS1_HUMAN	2.199343351	0.000214943	0.001512599	TRUE
GANAB_HUMAN	2.446024692	0.000216893	0.001519256	TRUE
A0A024R4E5_HUMAN	2.003627951	0.000226106	0.001576492	TRUE
TBB5_HUMAN	1.393052336	0.000243008	0.001686568	TRUE
RBBP4_HUMAN	1.752475336	0.000252591	0.001745066	TRUE
APEX1_HUMAN	2.363748366	0.000282047	0.001939716	TRUE
TYB4_HUMAN	3.059054739	0.000288561	0.001975533	TRUE
RECQ1_HUMAN	1.672720391	0.000292831	0.001993626	TRUE
E9PR30_HUMAN	1.526487796	0.000293839	0.001993626	TRUE
ZYX_HUMAN	1.803543805	0.000308768	0.002085563	TRUE
LSM5_HUMAN	2.095367787	0.00032924	0.002213954	TRUE
H37_HUMAN	2.730522156	0.000331047	0.002216259	TRUE
BASP1_HUMAN	1.415322967	0.000350443	0.002335773	TRUE
M0R0F0_HUMAN	1.368968016	0.000357763	0.002374104	TRUE
PCBP1_HUMAN	1.944754972	0.00038422	0.002538534	TRUE
RL10A_HUMAN	1.878125177	0.000393144	0.002586203	TRUE
C9JXB8_HUMAN	1.559159559	0.000398	0.002606812	TRUE
LC7L3_HUMAN	1.729566416	0.000418911	0.002731948	TRUE
PUR6_HUMAN	1.971984076	0.000433992	0.002818153	TRUE
CAN1_HUMAN	1.751201449	0.000442817	0.002863172	TRUE
A0A7P0T893_HUMAN	1.499414183	0.000446858	0.002877004	TRUE
G8JLB6_HUMAN	1.35819446	0.00045718	0.00293099	TRUE
A0A7P0Z497_HUMAN	3.52809565	0.000460006	0.002936664	TRUE
APT_HUMAN	1.73094852	0.00047253	0.002996747	TRUE
VATB2_HUMAN	2.14912306	0.000474993	0.002996747	TRUE
RPN1_HUMAN	1.812892269	0.00047536	0.002996747	TRUE
HMGA1_HUMAN	1.290357908	0.000524447	0.003292483	TRUE
SRP14_HUMAN	2.467228902	0.000553068	0.003457816	TRUE
PML_HUMAN	1.810296079	0.000555909	0.003461277	TRUE
GLRX3_HUMAN	1.134709934	0.000559336	0.003465409	TRUE
RS13_HUMAN	1.929794554	0.000561162	0.003465409	TRUE
F13A_HUMAN	-2.354003961	0.000568659	0.003465409	TRUE
HMGB2_HUMAN	2.34499921	0.00057139	0.003465409	TRUE
B0QYK0_HUMAN	1.100916579	0.000571542	0.003465409	TRUE
SYWC_HUMAN	2.42424104	0.000572245	0.003465409	TRUE
RBMX_HUMAN	2.284520525	0.000572606	0.003465409	TRUE
TCPA_HUMAN	1.879865262	0.000606511	0.003655979	TRUE
DPY30_HUMAN	1.568183459	0.000611932	0.003674019	TRUE
DHB4_HUMAN	1.838983698	0.000634507	0.003794504	TRUE
E7EQR4_HUMAN	2.979921047	0.000688817	0.004099553	TRUE
PHF5A_HUMAN	1.2152309	0.000690936	0.004099553	TRUE
ATX2L_HUMAN	2.349154975	0.000714784	0.004224488	TRUE
TPD54_HUMAN	1.713153568	0.000776466	0.00457118	TRUE
RL27A_HUMAN	2.495688793	0.000792092	0.004645096	TRUE
A0A140T9T7_HUMAN	2.084397551	0.000851099	0.004971862	TRUE
S10A6_HUMAN	1.883166089	0.000866231	0.005040797	TRUE
GAPR1_HUMAN	1.00950284	0.000881038	0.005107319	TRUE
G6PI_HUMAN	1.109774487	0.000885002	0.005110715	TRUE
ITIH4_HUMAN	-1.532235543	0.000932557	0.005364861	TRUE
SYEP_HUMAN	2.484912699	0.000938998	0.005381456	TRUE
JUPI2_HUMAN	1.97533109	0.000949954	0.005423701	TRUE
RED_HUMAN	3.24006702	0.000956882	0.005442713	TRUE
RL19_HUMAN	2.305033468	0.000967091	0.005480183	TRUE
NDKA_HUMAN	1.713352535	0.000974818	0.005503357	TRUE
LEG1_HUMAN	1.837438154	0.000989839	0.005550734	TRUE
CAPR1_HUMAN	3.545926678	0.000990547	0.005550734	TRUE
PDC6I_HUMAN	1.404785494	0.001003784	0.005604155	TRUE
SRPRB_HUMAN	1.242878469	0.001014954	0.005625745	TRUE
NACAM_HUMAN	1.308722219	0.001015088	0.005625745	TRUE
WASL_HUMAN	-4.640797229	0.0010297	0.005685898	TRUE
HSP74_HUMAN	1.908576515	0.00107347	0.005906035	TRUE
GSTO1_HUMAN	1.890685952	0.001077457	0.005906495	TRUE
K7EK07_HUMAN	3.260784317	0.001084964	0.005926175	TRUE
HRG_HUMAN	-1.743824186	0.001116256	0.006075163	TRUE
HSPB1_HUMAN	2.075809816	0.001145008	0.006188568	TRUE
FAS_HUMAN	2.540681909	0.001145274	0.006188568	TRUE
HIG2A_HUMAN	1.875428194	0.001152928	0.00620776	TRUE
F8W8I6_HUMAN	-2.279352954	0.001194883	0.006410841	TRUE
CAZA1_HUMAN	1.027190184	0.001262879	0.006744815	TRUE
NHRF1_HUMAN	1.752283902	0.001266046	0.006744815	TRUE
A0A0J9YWB6_HUMAN	-3.475642944	0.001277504	0.006781975	TRUE
FCL_HUMAN	-1.118009908	0.001315903	0.006961402	TRUE
ITAM_HUMAN	-2.813362256	0.001416398	0.007444932	TRUE
VINC_HUMAN	1.056161807	0.001417145	0.007444932	TRUE
RS23_HUMAN	1.644874924	0.001506694	0.007887985	TRUE
HAT1_HUMAN	4.108151608	0.001553732	0.008106196	TRUE
HMGN4_HUMAN	-3.315273739	0.001576066	0.008194459	TRUE
AT1A1_HUMAN	1.521721581	0.00160689	0.008326113	TRUE
IMA7_HUMAN	1.879639325	0.0016406	0.008471767	TRUE
MCM7_HUMAN	1.768745702	0.001657713	0.008502102	TRUE
C9JFR7_HUMAN	1.291527065	0.001678314	0.008578677	TRUE
A0A2R8Y6J3_HUMAN	2.247662043	0.001743786	0.008883329	TRUE
PRS7_HUMAN	1.649948315	0.001776209	0.009018134	TRUE
A0A6Q8PGW4_HUMAN	2.440507548	0.001870276	0.009463971	TRUE
RSMB_HUMAN	1.368625754	0.001908258	0.009623979	TRUE
RS8_HUMAN	2.319858509	0.001917172	0.009636816	TRUE
SF3B1_HUMAN	2.076240843	0.001940978	0.009724171	TRUE
NP1L4_HUMAN	1.431911631	0.001985095	0.009912373	TRUE
SAHH_HUMAN	1.247815672	0.00203653	0.010135755	TRUE
UFM1_HUMAN	1.461475723	0.002047641	0.010157642	TRUE
ACADV_HUMAN	1.389308327	0.002102184	0.010394134	TRUE
BTK_HUMAN	1.361926896	0.002175756	0.010722861	TRUE
ASPH_HUMAN	-2.209663108	0.002219141	0.010901169	TRUE
A0A087WUK2_HUMAN	1.293111127	0.002248226	0.011008305	TRUE
AK1A1_HUMAN	1.761824297	0.002274215	0.011099635	TRUE
QCR2_HUMAN	2.47457436	0.002359689	0.011479775	TRUE
PSA5_HUMAN	1.152086001	0.002378351	0.011533476	TRUE
THIO_HUMAN	1.048512832	0.002414234	0.011651099	TRUE
GTR1_HUMAN	-1.978480701	0.002418007	0.011651099	TRUE
CLPT1_HUMAN	1.566497296	0.002431118	0.011677086	TRUE
RACK1_HUMAN	2.004662625	0.002441564	0.011690145	TRUE
USO1_HUMAN	1.107206128	0.002591773	0.012370199	TRUE
A0A804HKH9_HUMAN	1.375538585	0.002651982	0.012617765	TRUE
C1TC_HUMAN	2.062373967	0.002722779	0.012913998	TRUE
HNRL2_HUMAN	1.741273957	0.002737975	0.01294549	TRUE
PHB1_HUMAN	1.323062894	0.00275341	0.012977909	TRUE
SNUT1_HUMAN	1.847380183	0.002824258	0.013270506	TRUE
A0A087WYP2_HUMAN	1.208060741	0.003030302	0.014194572	TRUE
G3P_HUMAN	1.224062504	0.003070411	0.014338064	TRUE
MOGS_HUMAN	1.802412086	0.003080102	0.014339061	TRUE
KCD12_HUMAN	1.696722711	0.003122888	0.01449365	TRUE
SUN2_HUMAN	-2.075415362	0.003259666	0.015082185	TRUE
AHNK_HUMAN	1.78191611	0.00328676	0.015161181	TRUE
COF1_HUMAN	1.69619295	0.003319863	0.015267333	TRUE
A0A7P0TA35_HUMAN	1.908349812	0.003389668	0.015541115	TRUE
NUCB2_HUMAN	-2.379897895	0.003411702	0.015594879	TRUE
CSN3_HUMAN	1.536180379	0.003460081	0.015768382	TRUE
U520_HUMAN	2.023174613	0.003491818	0.015826636	TRUE
PAIRB_HUMAN	1.411496102	0.003495727	0.015826636	TRUE
ANXA1_HUMAN	1.272288716	0.003504245	0.015826636	TRUE
RM12_HUMAN	-4.803081652	0.003519082	0.015846341	TRUE
F5GWT4_HUMAN	-2.049296842	0.003531963	0.01585715	TRUE
GSTK1_HUMAN	1.199627238	0.003560873	0.015939648	TRUE
HMGB1_HUMAN	2.134485167	0.003785231	0.016844278	TRUE
NIBA1_HUMAN	-1.899832193	0.003805954	0.01688683	TRUE
TCPG_HUMAN	1.392735495	0.003843198	0.017002218	TRUE
PYM1_HUMAN	1.339667044	0.003868119	0.017062576	TRUE
CEAM8_HUMAN	-2.284358707	0.003883354	0.017079984	TRUE
ACLY_HUMAN	1.878059523	0.004007293	0.017574011	TRUE
ETHE1_HUMAN	1.267223331	0.004050017	0.017710047	TRUE
FKBP3_HUMAN	1.597832142	0.004106003	0.017903118	TRUE
GCP60_HUMAN	2.043658871	0.004270644	0.018567485	TRUE
YLPM1_HUMAN	1.881710113	0.00438738	0.019020361	TRUE
H3BNC9_HUMAN	1.99170447	0.004438827	0.019188413	TRUE
CCAR2_HUMAN	1.353483415	0.004451707	0.019189267	TRUE
SF3B2_HUMAN	2.115896146	0.004482343	0.019266435	TRUE
SHLB1_HUMAN	1.839703557	0.004568928	0.019582971	TRUE
CAPG_HUMAN	1.961335422	0.004620037	0.019746092	TRUE
HDGR3_HUMAN	2.259379221	0.004679093	0.019942161	TRUE
HNRPF_HUMAN	3.34050365	0.004733644	0.020117986	TRUE
HEMO_HUMAN	-1.84393559	0.004811385	0.020391109	TRUE
OR1J2_HUMAN	-6.011447961	0.004867707	0.02054193	TRUE
STRAP_HUMAN	2.139565099	0.004874126	0.02054193	TRUE
CIRBP_HUMAN	-1.210595645	0.00498283	0.020941726	TRUE
QCR1_HUMAN	1.440741675	0.005220252	0.021878785	TRUE
SSBP_HUMAN	1.720989952	0.005237228	0.0218893	TRUE
SUCB2_HUMAN	1.975546756	0.005269448	0.02196329	TRUE
SND1_HUMAN	1.707281086	0.005395666	0.022427588	TRUE
H0YD13_HUMAN	1.223669345	0.00542031	0.0224683	TRUE
RL13_HUMAN	1.368013857	0.005563966	0.022989062	TRUE
UVRAG_HUMAN	-2.010134271	0.005576329	0.022989062	TRUE
SYSC_HUMAN	1.622267054	0.005870033	0.024134131	TRUE
AMBP_HUMAN	-1.47113016	0.005937243	0.024344305	TRUE
PRDX1_HUMAN	1.793515328	0.005972763	0.024423759	TRUE
CKAP4_HUMAN	1.532151232	0.006004472	0.024487239	TRUE
KPYM_HUMAN	-3.420846942	0.006025786	0.024508104	TRUE
CPNS1_HUMAN	1.284581365	0.006071814	0.024599397	TRUE
DRG1_HUMAN	2.237041794	0.006098022	0.024599397	TRUE
ECHA_HUMAN	1.378342856	0.006113267	0.024599397	TRUE
PLAK_HUMAN	2.423424752	0.006249747	0.024979664	TRUE
IQGA1_HUMAN	1.716678837	0.006257299	0.024979664	TRUE
HAP40_HUMAN	-2.883647936	0.006436146	0.025626022	TRUE
RS16_HUMAN	1.255228725	0.006475533	0.025715176	TRUE
A0A0A0MR02_HUMAN	1.070032002	0.006503685	0.025738857	TRUE
RL35A_HUMAN	2.433221067	0.00651552	0.025738857	TRUE
A0A804HKI2_HUMAN	2.210046276	0.006698598	0.026393173	TRUE
TMM43_HUMAN	-2.959988476	0.006750746	0.026529553	TRUE
TNPO1_HUMAN	2.115518041	0.006969037	0.027189446	TRUE
ARF4_HUMAN	1.731031032	0.006972574	0.027189446	TRUE
RS26_HUMAN	1.37521655	0.007126222	0.027705734	TRUE
SRRT_HUMAN	1.44604372	0.007141597	0.027705734	TRUE
RL35_HUMAN	1.356878035	0.00756612	0.029277596	TRUE
CDC37_HUMAN	1.953001693	0.007732945	0.029745961	TRUE
RMD3_HUMAN	1.306904814	0.007749023	0.029745961	TRUE
CAH2_HUMAN	-2.039024559	0.007786293	0.029745961	TRUE
A0A7I2V620_HUMAN	1.393518917	0.00780955	0.029745961	TRUE
NAMPT_HUMAN	2.136056101	0.007817874	0.029745961	TRUE
COX5B_HUMAN	2.977406269	0.007823555	0.029745961	TRUE
RAGP1_HUMAN	1.903693844	0.00782478	0.029745961	TRUE
1433S_HUMAN	2.768450618	0.007860136	0.029805479	TRUE
RAB10_HUMAN	2.089826995	0.007920789	0.029960383	TRUE
CALR_HUMAN	1.31308074	0.00794184	0.029965097	TRUE
CO6A3_HUMAN	1.846160121	0.008062736	0.030345571	TRUE
API5_HUMAN	2.891821559	0.008185572	0.030731442	TRUE
A0A7P0T954_HUMAN	-2.237123666	0.008282037	0.031016638	TRUE
MDHC_HUMAN	1.461438208	0.008358833	0.031226948	TRUE
EIF3F_HUMAN	1.289331289	0.008384879	0.031247099	TRUE
A0A024RAC6_HUMAN	-3.181807971	0.008496315	0.03158458	TRUE
F5GXX5_HUMAN	-2.655866152	0.00864067	0.032042483	TRUE
MTAP_HUMAN	-1.756878599	0.008709736	0.032219636	TRUE
A0A087WT59_HUMAN	-1.758819206	0.008794983	0.032455632	TRUE
THOC2_HUMAN	-1.841544118	0.009114716	0.033553686	TRUE
AKAP1_HUMAN	1.628306552	0.009195716	0.033769704	TRUE
XPO4_HUMAN	-3.113304356	0.009262036	0.033930898	TRUE
CPNE1_HUMAN	2.348352831	0.009326088	0.034083023	TRUE
LYRIC_HUMAN	1.759630214	0.009797648	0.035720102	TRUE
TPPC3_HUMAN	-3.565097795	0.009954063	0.036203119	TRUE
DDRGK_HUMAN	1.05610427	0.010123349	0.036608417	TRUE
SYQ_HUMAN	1.839203306	0.010126175	0.036608417	TRUE
PUR9_HUMAN	1.595895808	0.010160741	0.036608417	TRUE
PRDX3_HUMAN	1.260238278	0.010162284	0.036608417	TRUE
GMPPA_HUMAN	1.264054578	0.010324288	0.037103677	TRUE
RL36_HUMAN	2.973509572	0.010620842	0.037999753	TRUE
EMAL4_HUMAN	1.66678726	0.010648972	0.037999753	TRUE
I3L1H5_HUMAN	-2.695593094	0.010747791	0.038228317	TRUE
DHE3_HUMAN	1.296391701	0.010763558	0.038228317	TRUE
A0A1W2PPH1_HUMAN	1.484082174	0.010826362	0.038361326	TRUE
SEC13_HUMAN	1.580597211	0.011090913	0.039206896	TRUE
HYOU1_HUMAN	1.647174773	0.0111811	0.039433576	TRUE
NDK3_HUMAN	2.328336581	0.011393952	0.040090814	TRUE
EMIL1_HUMAN	1.065159304	0.011672328	0.040880167	TRUE
K7ELL7_HUMAN	1.500395673	0.012068545	0.042102129	TRUE
ATP5H_HUMAN	1.035852229	0.012076883	0.042102129	TRUE
H32_HUMAN	2.039305797	0.012174243	0.042336996	TRUE
G3BP2_HUMAN	1.487395257	0.01220879	0.042336996	TRUE
RD23A_HUMAN	-1.349249274	0.0122282	0.042336996	TRUE
CAH1_HUMAN	-1.907662972	0.012346269	0.042551036	TRUE
ATPB_HUMAN	1.641779071	0.012528967	0.043082563	TRUE
PP1RB_HUMAN	-1.231860244	0.012690697	0.043539737	TRUE
F120A_HUMAN	1.531900042	0.012743702	0.043622671	TRUE
ABCF1_HUMAN	1.832012041	0.012844966	0.043782646	TRUE
NUDC1_HUMAN	-2.99028003	0.012848311	0.043782646	TRUE
RANG_HUMAN	1.273755316	0.012928174	0.043955793	TRUE
PGM2_HUMAN	1.307324867	0.013124168	0.044522122	TRUE
EIF3A_HUMAN	1.558559007	0.013189655	0.044644181	TRUE
LASP1_HUMAN	2.459053732	0.013680426	0.046201974	TRUE
H7C2Z6_HUMAN	-2.388686767	0.013753324	0.046344718	TRUE
MMP9_HUMAN	-1.444111979	0.014226336	0.047726046	TRUE
KAP3_HUMAN	1.374296615	0.015154009	0.050725699	TRUE
RPN2_HUMAN	1.888506143	0.015394049	0.051319297	TRUE
PHP14_HUMAN	1.219846865	0.015399181	0.051319297	TRUE
DHX15_HUMAN	1.654623327	0.015982448	0.053146031	TRUE
QOR_HUMAN	1.881706026	0.01614401	0.053565542	TRUE
HUWE1_HUMAN	1.842236934	0.0165965	0.05483199	TRUE
RTCB_HUMAN	1.469125863	0.016598183	0.05483199	TRUE
ADPPT_HUMAN	1.249590803	0.016974742	0.055953779	TRUE
TCPD_HUMAN	1.079259388	0.017092609	0.056097867	TRUE
TCPH_HUMAN	1.153352725	0.017195906	0.056314732	TRUE
SF3A3_HUMAN	1.602105967	0.017312533	0.056574216	TRUE
A0A7I2YQD7_HUMAN	-3.168539947	0.017428937	0.056823521	TRUE
SPTA1_HUMAN	-2.722845395	0.017490436	0.056823521	TRUE
CALM3_HUMAN	1.044289579	0.017527818	0.056823521	TRUE
MX1_HUMAN	1.843721135	0.017539051	0.056823521	TRUE
A0A804HJ17_HUMAN	2.60766341	0.017715646	0.057273017	TRUE
FKB15_HUMAN	1.956459647	0.017955917	0.057926017	TRUE
EPB42_HUMAN	-1.838999725	0.018135963	0.058382367	TRUE
RL15_HUMAN	1.854242819	0.018555758	0.059606926	TRUE
RMP_HUMAN	-2.615041454	0.018645814	0.059769314	TRUE
ICAM1_HUMAN	1.53836502	0.019216592	0.061468719	TRUE
ATPD_HUMAN	1.405021381	0.019337847	0.06172608	TRUE
RUVB1_HUMAN	1.455549252	0.019392703	0.061770862	TRUE
AP2A1_HUMAN	1.593306482	0.019634347	0.062320609	TRUE
S10AE_HUMAN	1.525603316	0.019647674	0.062320609	TRUE
DHSO_HUMAN	2.054174841	0.019893958	0.062969788	TRUE
TXLNA_HUMAN	1.703875618	0.020540242	0.064776475	TRUE
YBOX3_HUMAN	1.025735183	0.020802201	0.065433949	TRUE
E9PJ81_HUMAN	1.299122094	0.021025765	0.065999963	TRUE
MAT2B_HUMAN	2.629697541	0.021070069	0.066002099	TRUE
SERPH_HUMAN	1.687070204	0.021655105	0.067554997	TRUE
A0A087WZ13_HUMAN	2.081473655	0.022226685	0.06919542	TRUE
H12_HUMAN	1.529855497	0.022430757	0.069687341	TRUE
F5H669_HUMAN	1.07237148	0.022684454	0.070187277	TRUE
B5MCB4_HUMAN	-1.018801062	0.02282689	0.070483847	TRUE
TIF1B_HUMAN	1.337945998	0.023523605	0.072487198	TRUE
AT2A2_HUMAN	1.258414548	0.023610909	0.07256307	TRUE
PP1B_HUMAN	-1.183038989	0.023644146	0.07256307	TRUE
SLU7_HUMAN	-3.725847358	0.02434214	0.074457005	TRUE
PCNP_HUMAN	1.291110437	0.024359694	0.074457005	TRUE
LGMN_HUMAN	1.296300583	0.024411681	0.07446547	TRUE
ZA2G_HUMAN	-1.894387702	0.02513644	0.076215299	TRUE
TBCB_HUMAN	-1.195966543	0.025536678	0.07722044	TRUE
B3AT_HUMAN	-2.608525485	0.025585372	0.07722044	TRUE
SPAS2_HUMAN	-1.407046996	0.025621058	0.07722044	TRUE
SNAA_HUMAN	1.111004272	0.026801006	0.080616147	TRUE
PLOD1_HUMAN	1.898450704	0.026928983	0.08084038	TRUE
APOA2_HUMAN	-1.301484314	0.026995727	0.080880268	TRUE
ERH_HUMAN	1.231596405	0.027265041	0.081525706	TRUE
SYFB_HUMAN	1.265797569	0.02765573	0.082513251	TRUE
HEM2_HUMAN	-1.522864136	0.027704383	0.082513251	TRUE
H31_HUMAN	1.867424654	0.028084534	0.08348114	TRUE
SYRC_HUMAN	1.386185841	0.028247564	0.083801107	TRUE
ANM5_HUMAN	1.099513211	0.028329656	0.083880175	TRUE
K7ELQ9_HUMAN	1.483311676	0.029019883	0.085422339	TRUE
I3L0N3_HUMAN	1.264039039	0.029079731	0.085432296	TRUE
SCMC1_HUMAN	2.033887992	0.02964269	0.086917423	TRUE
COPG1_HUMAN	1.218996699	0.029765016	0.086948014	TRUE
YTDC2_HUMAN	1.636079116	0.029768058	0.086948014	TRUE
PDXK_HUMAN	2.292838709	0.029870854	0.087080159	TRUE
EPS15_HUMAN	-1.216910793	0.029945626	0.087130253	TRUE
AGFG1_HUMAN	1.686077047	0.030412663	0.088319307	TRUE
DEK_HUMAN	2.16511564	0.030512224	0.088438687	TRUE
OLA1_HUMAN	1.364325379	0.031199778	0.090258631	TRUE
Q8WVC2_HUMAN	-1.047996289	0.03204941	0.092539614	TRUE
HNRL1_HUMAN	1.265172506	0.032669071	0.094123719	TRUE
EIF3C_HUMAN	1.120765312	0.032722456	0.094123719	TRUE
ECHB_HUMAN	1.061285522	0.033873483	0.097249676	TRUE
ANXA3_HUMAN	-1.748580897	0.0350912	0.10053311	TRUE
CERU_HUMAN	-1.354071162	0.035216489	0.10053311	TRUE
UBAC1_HUMAN	-1.879386275	0.03590799	0.102229925	TRUE
SNX5_HUMAN	-1.422226499	0.036386803	0.102797674	TRUE
A0A087WV05_HUMAN	1.642612149	0.036406865	0.102797674	TRUE
MAN1_HUMAN	-3.487333533	0.03641485	0.102797674	TRUE
LAMC1_HUMAN	1.844301838	0.036417418	0.102797674	TRUE
GGT5_HUMAN	-2.379614777	0.036801053	0.103419125	TRUE
J3KNB4_HUMAN	-2.218905455	0.036803142	0.103419125	TRUE
SPT6H_HUMAN	1.936760955	0.036842636	0.103419125	TRUE
RUFY1_HUMAN	1.075244164	0.038271689	0.107231602	TRUE
KPRB_HUMAN	1.850655889	0.03837633	0.107326038	TRUE
DOK2_HUMAN	-1.835514093	0.038732618	0.108056691	TRUE
MANF_HUMAN	1.074054582	0.038882896	0.108056691	TRUE
NEBU_HUMAN	2.283467169	0.038897798	0.108056691	TRUE
LPCT4_HUMAN	1.387356906	0.038923263	0.108056691	TRUE
CLIC4_HUMAN	-2.613644932	0.039280707	0.108849286	TRUE
PRP19_HUMAN	1.477193934	0.040480781	0.111969693	TRUE
SEPT9_HUMAN	1.594199026	0.04099231	0.113177675	TRUE
PEPD_HUMAN	1.513877662	0.04123768	0.11364774	TRUE
LEG3_HUMAN	2.050707484	0.042128807	0.115682187	TRUE
PRC2A_HUMAN	1.467749465	0.044245957	0.121056297	TRUE
A0A7P0T9J0_HUMAN	1.321558864	0.04461035	0.121613441	TRUE
CO6A1_HUMAN	1.324801894	0.0454861	0.1237534	TRUE
SBP1_HUMAN	-2.985290468	0.045558918	0.1237534	TRUE
PRELP_HUMAN	-2.572066791	0.04568625	0.123876876	TRUE
IF4B_HUMAN	1.055752591	0.046221719	0.12510458	TRUE
ECM1_HUMAN	-1.262760218	0.046485179	0.125592992	TRUE
A0A7P0TAP4_HUMAN	-1.79118359	0.047158491	0.127108975	TRUE
ESRP1_HUMAN	1.124904432	0.047214305	0.127108975	TRUE
MFAP1_HUMAN	1.797700763	0.047671937	0.127885888	TRUE
ESYT1_HUMAN	1.147736488	0.047788133	0.127961292	TRUE
CD14_HUMAN	1.253033505	0.049164893	0.130962117	TRUE
MOB1A_HUMAN	2.076147145	0.049260213	0.130985417	TRUE
ALDH2_HUMAN	2.087883741	6.3138627415249e-07	1.02027046813445e-05	TRUE
E5RI99_HUMAN	1.704144884	6.33875902211756e-07	1.02027046813445e-05	TRUE
RL28_HUMAN	1.325996102	2.54503218499735e-09	1.13253932232382e-07	TRUE
IMB1_HUMAN	2.729468901	7.1718540395338e-07	1.14221212229628e-05	TRUE
A8MXP9_HUMAN	2.762032995	4.48633743488358e-08	1.15047941338625e-06	TRUE
RU17_HUMAN	2.626922454	7.63313242613251e-07	1.20301347507693e-05	TRUE
IDHP_HUMAN	2.594639815	8.01462842314749e-07	1.25011678394043e-05	TRUE
RLA2_HUMAN	2.049831494	8.16235268041865e-07	1.26016730668096e-05	TRUE
IF4H_HUMAN	2.779301284	2.98196356496305e-09	1.28906024965403e-07	TRUE
RL4_HUMAN	3.232132419	3.18673087917887e-09	1.33931217227712e-07	TRUE
AMPL_HUMAN	2.995280471	5.38895288393348e-08	1.35891428556523e-06	TRUE
HNRPR_HUMAN	2.155477707	3.32496807864402e-09	1.35964235215903e-07	TRUE
ILF2_HUMAN	2.378444498	1.85007564823536e-12	1.39958222789005e-09	TRUE
ENAH_HUMAN	-4.543106392	9.40832943774339e-07	1.43785883225311e-05	TRUE
NUP35_HUMAN	2.087448799	9.93874733623556e-07	1.50373247197244e-05	TRUE
1433G_HUMAN	1.7316375	1.01491227688655e-06	1.51718965488712e-05	TRUE
PDLI1_HUMAN	2.411728119	1.02282448644075e-06	1.51718965488712e-05	TRUE
RL18_HUMAN	3.097739812	1.20957466265281e-10	1.52507205382809e-08	TRUE
CNDP2_HUMAN	2.402021719	1.44793954603983e-10	1.58388631099626e-08	TRUE
SMD1_HUMAN	2.725519496	1.56130219863826e-10	1.58388631099626e-08	TRUE
SAMH1_HUMAN	3.846629948	1.69478209244289e-10	1.58388631099626e-08	TRUE
PAR12_HUMAN	2.424127159	1.74442460476598e-10	1.58388631099626e-08	TRUE
CH10_HUMAN	1.968128938	1.86461068807375e-10	1.58388631099626e-08	TRUE
CLIC1_HUMAN	2.695862154	1.88433268988319e-10	1.58388631099626e-08	TRUE
THOC4_HUMAN	3.056395398	1.07915720048979e-06	1.58520858673888e-05	TRUE
RBM39_HUMAN	2.261054585	6.51330891443536e-08	1.61551416189192e-06	TRUE
A0A7P0TAE9_HUMAN	3.296427152	6.70098418975584e-08	1.61728592682063e-06	TRUE
LDHA_HUMAN	2.751403529	6.73423750097157e-08	1.61728592682063e-06	TRUE
A0A1X7SBZ2_HUMAN	2.320001892	2.05696792932031e-10	1.63799604055875e-08	TRUE
ETFA_HUMAN	2.107330697	4.24057455816751e-09	1.66002396666361e-07	TRUE
HS90B_HUMAN	3.195993164	4.27897783872311e-09	1.66002396666361e-07	TRUE
RL7A_HUMAN	2.417009253	4.4651107256044e-09	1.68892813195987e-07	TRUE
MARCS_HUMAN	2.090415096	1.1726536672807e-06	1.70598557557279e-05	TRUE
TGM2_HUMAN	2.127744371	1.18552609595923e-06	1.70828665065364e-05	TRUE
A0A087WXM6_HUMAN	2.917965541	4.81294160081802e-09	1.77609283952138e-07	TRUE
RAB7A_HUMAN	1.79558703	4.93957696967584e-09	1.77942379883799e-07	TRUE
1433T_HUMAN	2.481865204	7.57663065620306e-08	1.79116284106801e-06	TRUE
SFPQ_HUMAN	3.150348084	1.26990281290595e-06	1.81260656219501e-05	TRUE
EF2_HUMAN	3.00843048	2.43644660002929e-10	1.81676286924501e-08	TRUE
HNRPM_HUMAN	2.781725276	2.52161402869433e-10	1.81676286924501e-08	TRUE
ENOA_HUMAN	2.861818391	1.38949128736243e-06	1.96476665213024e-05	TRUE
A0A7I2V2R3_HUMAN	3.934893716	2.866769044374e-10	1.9715552564263e-08	TRUE
TAGL2_HUMAN	3.292195558	5.68330582595422e-09	1.99973063131831e-07	TRUE
RL29_HUMAN	1.579872992	8.68803173847965e-08	2.02230646466457e-06	TRUE
ALDOA_HUMAN	2.818079107	9.36316899569078e-08	2.13036746789345e-06	TRUE
ILF3_HUMAN	2.698056754	9.43388105412168e-08	2.13036746789345e-06	TRUE
RAN_HUMAN	1.58352628	1.52747506598772e-06	2.13987942114761e-05	TRUE
A0A7I2V4J2_HUMAN	3.505151296	1.5652061253757e-06	2.17262097953525e-05	TRUE
RS18_HUMAN	2.491092949	9.97252231904611e-08	2.21888621598776e-06	TRUE
U2AF1_HUMAN	1.659514843	1.6195433869548e-06	2.22760831314783e-05	TRUE
IF5A1_HUMAN	1.974819215	1.66882589502926e-06	2.27471493619754e-05	TRUE
PTBP1_HUMAN	2.516490752	7.30051641362195e-09	2.51038212132046e-07	TRUE
PRKDC_HUMAN	2.873053631	7.50226747392446e-09	2.52242904178838e-07	TRUE
RL7_HUMAN	3.447384584	3.8500980181766e-10	2.53269491369617e-08	TRUE
ARP3_HUMAN	1.914626921	1.19336510451262e-07	2.61675565670666e-06	TRUE
RL8_HUMAN	2.365431771	8.23718826481468e-09	2.70931866188361e-07	TRUE
CAND1_HUMAN	2.354977078	8.58812621018501e-09	2.76464573532126e-07	TRUE
HNRPU_HUMAN	2.948801129	9.54375112272032e-09	3.0082698851408e-07	TRUE
F8WJN3_HUMAN	2.02379118	1.16329168520224e-11	3.05564094661902e-09	TRUE
H2AY_HUMAN	2.498857998	1.22759580278853e-11	3.05564094661902e-09	TRUE
F8WE65_HUMAN	1.927589259	1.41371359063669e-11	3.05564094661902e-09	TRUE
HNRPK_HUMAN	2.953822039	9.32254273777744e-12	3.05564094661902e-09	TRUE
H2B2E_HUMAN	3.627334963	9.86610793063392e-12	3.05564094661902e-09	TRUE
ATPA_HUMAN	2.269184914	1.42135110792196e-07	3.07214889469419e-06	TRUE
STAT1_HUMAN	2.145560387	1.44746616692615e-07	3.0845300148722e-06	TRUE
NPM_HUMAN	3.81343269	5.05321562371819e-10	3.0920782698729e-08	TRUE
A0A7I2V428_HUMAN	2.830933463	5.10918418683559e-10	3.0920782698729e-08	TRUE
MDHM_HUMAN	1.908974216	2.39022903203434e-06	3.22894332631068e-05	TRUE
H15_HUMAN	2.592282233	1.04683857138355e-08	3.23238113980266e-07	TRUE
RS7_HUMAN	2.511250078	1.55716024297092e-07	3.27219923279862e-06	TRUE
CPSF5_HUMAN	2.211894347	2.47468900949066e-06	3.31345528438882e-05	TRUE
RL6_HUMAN	2.409768254	1.66663445710924e-07	3.4219615300272e-06	TRUE
HP1B3_HUMAN	2.074811234	1.67545632923094e-07	3.4219615300272e-06	TRUE
A0A0B4J1Z1_HUMAN	2.107324372	1.69627967450126e-07	3.4219615300272e-06	TRUE
SET_HUMAN	1.888779733	2.68796740909849e-06	3.54972430975486e-05	TRUE
SMD3_HUMAN	1.41078651	2.69807201336292e-06	3.54972430975486e-05	TRUE
TCPB_HUMAN	2.404348223	1.21079903880883e-08	3.66387789143552e-07	TRUE
TKT_HUMAN	2.777043216	2.9670210577315e-06	3.86991625892048e-05	TRUE
ROA2_HUMAN	2.896586052	2.66453525910038e-14	4.03144184701887e-11	TRUE
EF1G_HUMAN	2.332144507	7.12814918202298e-10	4.14803450476953e-08	TRUE
RS3_HUMAN	1.891706452	2.19984030991327e-11	4.16044798612347e-09	TRUE
PSMD2_HUMAN	1.838424516	3.28837188345865e-06	4.22551298571387e-05	TRUE
RLA1_HUMAN	1.870614771	3.29550913624743e-06	4.22551298571387e-05	TRUE
FSCN1_HUMAN	2.680293424	3.39903259316543e-06	4.32162715416747e-05	TRUE
XRCC6_HUMAN	2.274678041	8.30072455215713e-10	4.65148009163472e-08	TRUE
D6R9P3_HUMAN	2.087557414	2.47847658840783e-07	4.93412510297506e-06	TRUE
ATPO_HUMAN	1.748648473	4.00414136736416e-06	5.04855490735164e-05	TRUE
RU2A_HUMAN	2.18963225	1.80947321570812e-08	5.36810387326743e-07	TRUE
NGDN_HUMAN	1.613828503	4.64540817590731e-06	5.80867981003947e-05	TRUE
2AAA_HUMAN	2.556567237	4.74484560952781e-06	5.88438639935704e-05	TRUE
MYH9_HUMAN	2.448665938	4.8254068563125e-06	5.93564274276488e-05	TRUE
DC1I2_HUMAN	-5.290677761	4.93521629074678e-06	6.00837575948141e-05	TRUE
CLH1_HUMAN	2.716514746	4.96395882310097e-06	6.00837575948141e-05	TRUE
PDIA3_HUMAN	3.271902675	3.10082468146788e-07	6.09291914683235e-06	TRUE
IF16_HUMAN	3.02510397	5.09731144560099e-06	6.12081921999548e-05	TRUE
C9J9K3_HUMAN	2.092725657	2.14165929435239e-08	6.23140483145225e-07	TRUE
CH60_HUMAN	1.504336769	5.33803708169245e-06	6.35940953118163e-05	TRUE
ANXA4_HUMAN	2.537770302	5.41316001401171e-06	6.38118954343573e-05	TRUE
PLEC_HUMAN	1.75171475	5.44067052943298e-06	6.38118954343573e-05	TRUE
COR1A_HUMAN	3.058358839	1.18892629075162e-09	6.42444813538288e-08	TRUE
BIP_HUMAN	1.83979343	5.62480755128547e-06	6.5464106346884e-05	TRUE
RDH14_HUMAN	-4.98060022	2.3494053813522e-08	6.7068874377092e-07	TRUE
DHX9_HUMAN	2.409399283	2.43634112884195e-08	6.82626690358864e-07	TRUE
A0A7P0TAT8_HUMAN	2.492569067	3.51926419339676e-07	6.82647015975552e-06	TRUE
H2AV_HUMAN	2.412201982	3.58716607529175e-07	6.87010414166635e-06	TRUE
6PGL_HUMAN	1.985968813	3.69876297146021e-07	6.99528546977413e-06	TRUE
ANXA2_HUMAN	1.926544096	3.86993162626581e-07	7.22865006239527e-06	TRUE
SRRM2_HUMAN	1.790228959	4.02994670745116e-07	7.41816529359073e-06	TRUE
M0R117_HUMAN	1.574666528	4.06944956621302e-07	7.41816529359073e-06	TRUE
YBOX1_HUMAN	2.517068399	1.45758827230225e-09	7.60458984825275e-08	TRUE
RL23_HUMAN	2.63152774	6.64968422525725e-06	7.6801314754307e-05	TRUE
FUBP2_HUMAN	2.335188792	1.52940726749762e-09	7.71331065241298e-08	TRUE
RS11_HUMAN	2.420032044	2.84025383212594e-08	7.81328008728463e-07	TRUE
LSP1_HUMAN	2.780418339	4.36723371466385e-07	7.85031159127314e-06	TRUE
RL11_HUMAN	1.246287939	4.41028741082761e-07	7.85031159127314e-06	TRUE
ELAV1_HUMAN	1.345399719	2.95340303324565e-08	7.97946212375119e-07	TRUE
C1QBP_HUMAN	2.270444444	4.5422590044808e-07	7.9912068299761e-06	TRUE
TYPH_HUMAN	2.894979453	3.04329987876883e-08	8.07809248522324e-07	TRUE
VIME_HUMAN	2.573930622	7.10787493485299e-06	8.14713240638831e-05	TRUE
RLA0_HUMAN	2.824447044	1.74733516544734e-09	8.1528316771063e-08	TRUE
PARP1_HUMAN	1.948504331	1.76468128998408e-09	8.1528316771063e-08	TRUE
A0A7I2V3R8_HUMAN	3.884485257	1.77821180002979e-09	8.1528316771063e-08	TRUE
PSME2_HUMAN	3.580094155	4.9929373924229e-07	8.6164357705905e-06	TRUE
SRSF1_HUMAN	2.541788291	5.01154228560452e-07	8.6164357705905e-06	TRUE
1433Z_HUMAN	2.253578832	5.09668637072025e-07	8.66436683022442e-06	TRUE
PGK1_HUMAN	1.895839049	7.62882110416641e-06	8.67850100045396e-05	TRUE
GRP75_HUMAN	1.694162956	5.18197881493876e-07	8.71148216333594e-06	TRUE
DX39B_HUMAN	6.86139357	5.91309223807457e-11	9.30432345311064e-09	TRUE
K7EQ55_HUMAN	2.152593439	6.74638123143723e-11	9.30432345311064e-09	TRUE
UBA1_HUMAN	2.325746295	6.76454448012009e-11	9.30432345311064e-09	TRUE
RS14_HUMAN	2.249676842	5.59642474584621e-07	9.30482487963221e-06	TRUE
EFTU_HUMAN	2.553889114	3.64171386380008e-08	9.49985013091296e-07	TRUE
A0A1B0GVD5_HUMAN	2.352076953	5.80562418139863e-07	9.54772759397405e-06	TRUE
TLN1_HUMAN	2.484216067	8.61633065385448e-06	9.72873752185211e-05	TRUE
