# Supplementary material for: A Proteomic Analysis of Nasopharyngeal Carcinoma in a Moroccan Subpopulation
Source: Cancers (Basel). 2024 Sep 26;16(19):3282. doi: 10.3390/cancers16193282 (PMC11476039; doi:10.3390/cancers16193282)
Supplement: Supplementary file 1 [file cancers-16-03282-s001.zip › Table S4-DEP_list_NPCcluster2vs3.csv]

protein_id	log2FC	pvalue	adj.pvalue	is_significant
RU2A_HUMAN	-2.935214346	2.00162296604134e-06	0.000108874	TRUE
PRKDC_HUMAN	-4.290481827	2.02924921444136e-06	0.000108874	TRUE
SMD1_HUMAN	-3.430712485	2.29163809573052e-06	0.000117828	TRUE
CH60_HUMAN	-3.311695361	2.64110974512732e-06	0.000130365	TRUE
CH10_HUMAN	-2.451546738	3.09851236668379e-06	0.00014706	TRUE
PGK1_HUMAN	-3.950341189	3.28149216111129e-06	0.000149976	TRUE
K7EQ55_HUMAN	-2.117812891	5.24536617874105e-06	0.000231171	TRUE
CBX3_HUMAN	-3.145573345	5.67370596504801e-06	0.000241426	TRUE
HNRPU_HUMAN	-4.312276712	6.4793446270528e-06	0.000266517	TRUE
C1QBP_HUMAN	-3.658037388	8.10696402053779e-06	0.00030953	TRUE
FUBP2_HUMAN	-3.10362669	8.40583251093818e-06	0.00030953	TRUE
PSA5_HUMAN	-3.335851207	8.60147884473861e-06	0.00030953	TRUE
CNDP2_HUMAN	-2.781048224	8.71372050648134e-06	0.00030953	TRUE
A0A7I2V428_HUMAN	-3.712365814	8.77922150244181e-06	0.00030953	TRUE
RAB7A_HUMAN	-2.478754026	1.02412018243569e-05	0.000351046	TRUE
RLA2_HUMAN	-3.47736697	1.11727835125919e-05	0.000354558	TRUE
STAT1_HUMAN	-3.040196903	1.14091025862351e-05	0.000354558	TRUE
ALDH2_HUMAN	-3.610951264	1.15919701197953e-05	0.000354558	TRUE
HNRPM_HUMAN	-3.476165023	1.2057526982634e-05	0.000354558	TRUE
A0A1X7SBZ2_HUMAN	-2.773086387	1.22550976349167e-05	0.000354558	TRUE
RL7A_HUMAN	-3.025519959	1.2490125184339e-05	0.000354558	TRUE
PARP1_HUMAN	-2.301811854	1.25550219851611e-05	0.000354558	TRUE
HNRPK_HUMAN	-3.12812255	1.26422511272928e-05	0.000354558	TRUE
CLIC1_HUMAN	-3.193967364	1.33197825062936e-05	0.000365258	TRUE
ACADV_HUMAN	-3.664185665	1.39434032004893e-05	0.000374047	TRUE
TCPB_HUMAN	-3.491124107	1.46348833254262e-05	0.000384244	TRUE
NPM_HUMAN	-4.81102403	1.60280668191071e-05	0.000412055	TRUE
IF5A1_HUMAN	-3.253155874	1.74808335360321e-05	0.000440232	TRUE
CISY_HUMAN	-4.327996202	1.78664937000583e-05	0.000440945	TRUE
DHX9_HUMAN	-3.300307986	1.9658288419766e-05	0.000475653	TRUE
THOC4_HUMAN	-4.401486595	2.02025977835696e-05	0.000479423	TRUE
RL28_HUMAN	-1.542511911	2.28824364278957e-05	0.000532772	TRUE
METK2_HUMAN	-2.071410723	2.42093970674873e-05	0.000549702	TRUE
EF1G_HUMAN	-2.801226748	2.45004787085001e-05	0.000549702	TRUE
COR1A_HUMAN	-3.866431362	2.63539320808359e-05	0.000580728	TRUE
ELAV1_HUMAN	-1.616314484	3.66030349407964e-05	0.000770036	TRUE
A8MXP9_HUMAN	-3.725687047	3.75127495582106e-05	0.000770036	TRUE
HP1B3_HUMAN	-2.985999282	3.75407096904201e-05	0.000770036	TRUE
RS7_HUMAN	-3.451668413	3.79311011080574e-05	0.000770036	TRUE
RL4_HUMAN	-4.012048776	3.80649940281419e-05	0.000770036	TRUE
HS71B_HUMAN	-5.017364146	4.02140728645861e-05	0.00080039	TRUE
TPIS_HUMAN	-3.708903541	4.70020623644096e-05	0.000920644	TRUE
HDGF_HUMAN	-3.648869575	5.65098585094681e-05	0.001088098	TRUE
PSDE_HUMAN	-1.992039399	5.73147507869631e-05	0.001088098	TRUE
SRSF1_HUMAN	-3.741008795	6.07120085129864e-05	0.001120267	TRUE
RS3_HUMAN	-1.928816133	6.08248602351757e-05	0.001120267	TRUE
A0A7I2V2R3_HUMAN	-4.400132279	6.65940713489022e-05	0.001203738	TRUE
1433T_HUMAN	-3.417399663	6.73078586128639e-05	0.001203738	TRUE
HS90A_HUMAN	-4.528224252	7.14126007890226e-05	0.001258902	TRUE
PRS6B_HUMAN	-3.363775944	7.49164349524989e-05	0.001302069	TRUE
SF3B1_HUMAN	-4.811084985	7.61477349651152e-05	0.001305088	TRUE
ADPPT_HUMAN	-3.332606183	8.01534016345862e-05	0.001354922	TRUE
HSP74_HUMAN	-3.795951207	0.000107059	0.00176406	TRUE
EF2_HUMAN	-3.225850867	0.000107216	0.00176406	TRUE
TPD54_HUMAN	-3.050762581	0.000113513	0.00184309	TRUE
ASC_HUMAN	-3.453473212	0.000115909	0.001857555	TRUE
MDHC_HUMAN	-3.155746212	0.000129652	0.002040316	TRUE
BUB3_HUMAN	-2.129765943	0.00013062	0.002040316	TRUE
APT_HUMAN	-3.935805556	0.000136263	0.002101851	TRUE
MDHM_HUMAN	-2.863922903	0.0001475	0.002247101	TRUE
AL9A1_HUMAN	-3.374718103	0.000150088	0.002258634	TRUE
LSM5_HUMAN	-3.853819865	0.000152938	0.002273805	TRUE
PSME1_HUMAN	-2.980303691	0.000156241	0.002295254	TRUE
ATPA_HUMAN	-3.11590588	0.00016174	0.002348091	TRUE
EFTU_HUMAN	-3.272784224	0.000169705	0.002435076	TRUE
RLA0_HUMAN	-3.04143229	0.00017995	0.00254559	TRUE
A0A7I2V3R8_HUMAN	-4.333915078	0.000181533	0.00254559	TRUE
A0A499FI31_HUMAN	-1.986330455	0.000184181	0.002553707	TRUE
RAN_HUMAN	-2.431050827	0.000189459	0.002597691	TRUE
1433Z_HUMAN	-3.25268611	0.000195197	0.002646959	TRUE
Q9HBD4_HUMAN	3.386974148	0.000216796	0.002907892	TRUE
XRCC5_HUMAN	-4.390899909	0.00022961	0.00304665	TRUE
6PGL_HUMAN	-2.590899345	0.000232079	0.003046658	TRUE
NIT2_HUMAN	-2.00787334	0.000239516	0.003111182	TRUE
SET_HUMAN	-2.627398097	0.000245001	0.003149289	TRUE
SFPQ_HUMAN	-4.172007716	0.000262908	0.003344622	TRUE
LMNB1_HUMAN	-4.625051075	0.000275728	0.003471925	TRUE
SMD3_HUMAN	-2.092249739	0.000287433	0.00356884	TRUE
CAP1_HUMAN	-3.24065494	0.000291307	0.00356884	TRUE
ETFB_HUMAN	-4.463267498	0.000293784	0.00356884	TRUE
SARNP_HUMAN	-3.45418124	0.000294993	0.00356884	TRUE
RL27_HUMAN	-2.363998066	0.000305043	0.003654591	TRUE
E5RI99_HUMAN	-2.141091206	0.000310118	0.003679668	TRUE
TCPQ_HUMAN	-5.171165213	0.000353989	0.004134723	TRUE
IGBP1_HUMAN	3.187878093	0.000355171	0.004134723	TRUE
RL11_HUMAN	-1.635233162	0.000373964	0.004285411	TRUE
A0A087WYP2_HUMAN	-1.857882749	0.00037506	0.004285411	TRUE
GLRX3_HUMAN	-2.321697222	0.000387647	0.004388585	TRUE
H4_HUMAN	-3.983018467	0.00039151	0.004392034	TRUE
RLA1_HUMAN	-2.728348274	0.000399012	0.004435866	TRUE
A0A7I2V659_HUMAN	-3.508715653	0.000476981	0.00521202	TRUE
GAPR1_HUMAN	-1.599559833	0.000477276	0.00521202	TRUE
C9J9K3_HUMAN	-2.226574577	0.000481871	0.005216043	TRUE
RL18_HUMAN	-2.848253952	0.000494216	0.00529358	TRUE
PSMD2_HUMAN	-2.534749779	0.000497614	0.00529358	TRUE
H15_HUMAN	-2.859821249	0.000509062	0.005369076	TRUE
PLSL_HUMAN	-4.274848699	0.000513412	0.005369076	TRUE
GDIR1_HUMAN	-4.232883755	0.000520946	0.005382969	TRUE
A0A0B4J1Z1_HUMAN	-2.10720738	0.000523465	0.005382969	TRUE
RL8_HUMAN	-2.484307182	0.000528855	0.005393451	TRUE
ATPO_HUMAN	-2.323983326	0.000539127	0.005413676	TRUE
RS16_HUMAN	-3.376374883	0.000539621	0.005413676	TRUE
DEK_HUMAN	-4.490733031	0.000548049	0.005413676	TRUE
GAK_HUMAN	-2.023425166	0.000549568	0.005413676	TRUE
GDIR2_HUMAN	-2.819918701	0.000552774	0.005413676	TRUE
ILF3_HUMAN	-2.907231542	0.000570257	0.005540925	TRUE
GBP1_HUMAN	-3.371933648	0.000588227	0.005670875	TRUE
XPO2_HUMAN	-3.195978958	0.000594049	0.005682608	TRUE
TYPH_HUMAN	-3.296093064	0.000612148	0.005810695	TRUE
AMPL_HUMAN	-3.250088099	0.000626241	0.00589909	TRUE
H2AV_HUMAN	-3.085291377	0.00063856	0.005969564	TRUE
ANXA4_HUMAN	-3.759244061	0.000665997	0.006179254	TRUE
UBP5_HUMAN	-2.224627279	0.000696812	0.006416912	TRUE
IMB1_HUMAN	-3.340280084	0.00071056	0.006495042	TRUE
G8JLB6_HUMAN	-2.370549755	0.000718658	0.006520769	TRUE
CYRIB_HUMAN	-2.419903945	0.000732452	0.006581694	TRUE
A0A7P0T893_HUMAN	-2.71458974	0.000738981	0.006581694	TRUE
RL7_HUMAN	-3.194430565	0.000745856	0.006581694	TRUE
PRDX5_HUMAN	-2.966095072	0.000746708	0.006581694	TRUE
MARCS_HUMAN	-2.709698688	0.000761247	0.006662262	TRUE
FIS1_HUMAN	-3.164279514	0.000788898	0.006855633	TRUE
CPSF5_HUMAN	-2.752019335	0.000801003	0.006872422	TRUE
NGDN_HUMAN	-1.753753662	0.000808144	0.006872422	TRUE
IDHP_HUMAN	-3.273515129	0.000812549	0.006872422	TRUE
A0A1B0GVD5_HUMAN	-2.916363714	0.000813107	0.006872422	TRUE
PHB2_HUMAN	-3.051389193	0.00085287	0.007142483	TRUE
MCM7_HUMAN	-3.057089846	0.000856635	0.007142483	TRUE
SRRT_HUMAN	-2.779094027	0.000877088	0.007253494	TRUE
RINI_HUMAN	-2.304267091	0.000881705	0.007253494	TRUE
H1X_HUMAN	-4.568789462	0.000904611	0.007363153	TRUE
RSMB_HUMAN	-2.402589987	0.000906969	0.007363153	TRUE
MOES_HUMAN	-3.721126624	0.000922047	0.007398712	TRUE
PUR6_HUMAN	-3.606508085	0.00092334	0.007398712	TRUE
H32_HUMAN	-4.816473309	0.000944816	0.007521951	TRUE
A0A7P0TAE9_HUMAN	-3.688936351	0.000991128	0.007840079	TRUE
PDS5B_HUMAN	-1.380500975	0.001001013	0.007867834	TRUE
YBOX1_HUMAN	-2.390076463	0.0010169	0.007942115	TRUE
FUBP1_HUMAN	-3.821486614	0.001024427	0.007950585	TRUE
SFXN1_HUMAN	-3.349906936	0.001037279	0.008000013	TRUE
IF16_HUMAN	-4.134307002	0.001056311	0.008046685	TRUE
RU17_HUMAN	-3.103601584	0.001056372	0.008046685	TRUE
6PGD_HUMAN	-2.732738332	0.001069547	0.008097064	TRUE
G3BP1_HUMAN	-3.054649936	0.001140315	0.008473533	TRUE
NHRF1_HUMAN	-3.051706831	0.001143369	0.008473533	TRUE
CSN3_HUMAN	-3.00110894	0.001145181	0.008473533	TRUE
CAN2_HUMAN	-3.613471677	0.001146742	0.008473533	TRUE
SYVC_HUMAN	-2.909560428	0.001168145	0.008580304	TRUE
RANG_HUMAN	-2.372343746	0.00118806	0.008648839	TRUE
SAP_HUMAN	-2.698036297	0.001194038	0.008648839	TRUE
PARK7_HUMAN	-2.201498428	0.001198502	0.008648839	TRUE
HIG2A_HUMAN	-2.159812913	0.001222305	0.008769325	TRUE
GCN1_HUMAN	-3.324274843	0.001237807	0.008828401	TRUE
SYSC_HUMAN	-2.66457797	0.001244847	0.008828401	TRUE
LMNB2_HUMAN	-2.190589669	0.001295509	0.009135192	TRUE
TERA_HUMAN	-3.024236202	0.001307325	0.00916613	TRUE
PGM2_HUMAN	-3.422784614	0.001316575	0.009178833	TRUE
RUVB2_HUMAN	-1.264930737	0.001324885	0.009184877	TRUE
TCPA_HUMAN	-2.8106641	0.001350744	0.009308015	TRUE
CCAR2_HUMAN	-2.680261419	0.001357733	0.009308015	TRUE
VATB2_HUMAN	-3.136683662	0.001365453	0.009309223	TRUE
SSBP_HUMAN	-2.431614486	0.001381226	0.009365013	TRUE
ARP3_HUMAN	-1.987737318	0.001454632	0.00978007	TRUE
C9JLU1_HUMAN	-1.812461942	0.001458292	0.00978007	TRUE
SRRM2_HUMAN	-1.793438563	0.001549344	0.010320504	TRUE
PRDX3_HUMAN	-2.749759089	0.001555603	0.010320504	TRUE
1433G_HUMAN	-1.99570478	0.001566302	0.010335917	TRUE
1433B_HUMAN	-3.402225741	0.001590368	0.010407338	TRUE
KCD12_HUMAN	-3.330422646	0.001598658	0.010407338	TRUE
PDIA3_HUMAN	-3.666494175	0.001602575	0.010407338	TRUE
NAMPT_HUMAN	-4.478020686	0.00161086	0.010407338	TRUE
LDHA_HUMAN	-2.946611077	0.00166142	0.010678083	TRUE
RECQ1_HUMAN	-2.561764283	0.0017629	0.011231229	TRUE
CROCC_HUMAN	-4.569080895	0.001765688	0.011231229	TRUE
U2AF1_HUMAN	-2.005422508	0.001819693	0.011465173	TRUE
ITIH4_HUMAN	2.299531239	0.001821049	0.011465173	TRUE
RS18_HUMAN	-2.498941165	0.00184727	0.011571225	TRUE
PDIA6_HUMAN	-2.800010884	0.001907804	0.011890051	TRUE
ATX2L_HUMAN	-2.402198996	0.001922918	0.011924024	TRUE
TCP4_HUMAN	-1.665026094	0.00194873	0.012023663	TRUE
U520_HUMAN	-3.23989259	0.00200651	0.012318577	TRUE
UFM1_HUMAN	-2.526310801	0.002039113	0.012456759	TRUE
TCPD_HUMAN	-2.831485211	0.002105285	0.012797646	TRUE
RL23_HUMAN	-3.492052656	0.002228138	0.013478049	TRUE
FKBP4_HUMAN	-3.320681455	0.002288998	0.01377865	TRUE
ANXA2_HUMAN	-2.099298225	0.00230561	0.013811278	TRUE
IMA7_HUMAN	-2.918347457	0.002349743	0.014007646	TRUE
HNRPL_HUMAN	-3.172716095	0.002401696	0.014248524	TRUE
API5_HUMAN	-4.617903884	0.002459185	0.014519782	TRUE
GBP5_HUMAN	-3.90718233	0.002498145	0.014660198	TRUE
RMD3_HUMAN	-2.258374316	0.002506728	0.014660198	TRUE
PUR9_HUMAN	-3.299582961	0.002566929	0.014941461	TRUE
A0A087WXM6_HUMAN	-2.067824768	0.002652718	0.015285149	TRUE
KHDR1_HUMAN	-2.999762379	0.002656108	0.015285149	TRUE
2AAA_HUMAN	-3.038374638	0.002663134	0.015285149	TRUE
PHB1_HUMAN	-2.798992078	0.002716046	0.015480966	TRUE
H14_HUMAN	-3.91924785	0.002722342	0.015480966	TRUE
MTX2_HUMAN	-1.93359617	0.002789202	0.015755656	TRUE
F8W1A4_HUMAN	-4.313933389	0.002796182	0.015755656	TRUE
CN37_HUMAN	-2.681547175	0.002818738	0.015810558	TRUE
SF3B2_HUMAN	-3.054132953	0.00285542	0.01594384	TRUE
LEG9_HUMAN	-2.356778344	0.002912448	0.016177647	TRUE
APEX1_HUMAN	-3.231385617	0.002923513	0.016177647	TRUE
M0R117_HUMAN	-1.540009311	0.002992903	0.016441414	TRUE
EFHD2_HUMAN	-2.527675956	0.002997827	0.016441414	TRUE
RUVB1_HUMAN	-2.594101008	0.00308302	0.016833834	TRUE
LDHB_HUMAN	-3.867560232	0.003171842	0.017242522	TRUE
CAPG_HUMAN	-3.730380522	0.003236656	0.017517688	TRUE
PSA1_HUMAN	-2.333268797	0.003274418	0.017644681	TRUE
DPY30_HUMAN	-2.500809843	0.003301622	0.017713918	TRUE
DHX15_HUMAN	-2.826257893	0.003325907	0.017716766	TRUE
RS23_HUMAN	-2.59058122	0.003330867	0.017716766	TRUE
PCNP_HUMAN	-2.60633579	0.00338189	0.017836376	TRUE
TCPG_HUMAN	-2.444141413	0.003382263	0.017836376	TRUE
IDHC_HUMAN	-3.263355775	0.003406446	0.017887465	TRUE
SQOR_HUMAN	-2.191878736	0.003505052	0.018327264	TRUE
1433E_HUMAN	-2.843625426	0.003590161	0.018693077	TRUE
RS25_HUMAN	-1.857198264	0.003614626	0.018699702	TRUE
PSME2_HUMAN	-3.612043116	0.003621741	0.018699702	TRUE
NACAM_HUMAN	-2.06751956	0.003675232	0.018896818	TRUE
VIME_HUMAN	-3.130156461	0.00369686	0.018929151	TRUE
RS28_HUMAN	-1.74784235	0.003779438	0.019272009	TRUE
A0A804HKH9_HUMAN	-1.979164075	0.003798112	0.01928753	TRUE
CAZA1_HUMAN	-1.713753995	0.00382254	0.019332025	TRUE
RL6_HUMAN	-2.27694466	0.003888309	0.019584381	TRUE
PDLI1_HUMAN	-2.50393631	0.003941485	0.019771515	TRUE
GSTO1_HUMAN	-3.112661063	0.003991435	0.019883754	TRUE
PSB10_HUMAN	-3.123051564	0.003996087	0.019883754	TRUE
RTCB_HUMAN	-3.09917623	0.004071393	0.020177104	TRUE
MYH9_HUMAN	-2.868154664	0.004144233	0.020455932	TRUE
CLH1_HUMAN	-3.18554985	0.004162897	0.020466195	TRUE
ACLY_HUMAN	-2.803956091	0.00421774	0.020653534	TRUE
ATPD_HUMAN	-3.295759327	0.004581038	0.022343877	TRUE
MIC19_HUMAN	-1.413131728	0.004716533	0.022914178	TRUE
EIF3F_HUMAN	-2.231950446	0.004829978	0.023373305	TRUE
ITAM_HUMAN	3.874105304	0.004891558	0.023578839	TRUE
PRDX1_HUMAN	-3.323688496	0.005098378	0.024480148	TRUE
UB2L3_HUMAN	-3.615476967	0.005230844	0.024974613	TRUE
DHE3_HUMAN	-2.60857734	0.005254639	0.024974613	TRUE
F5GWT4_HUMAN	2.492374513	0.005274721	0.024974613	TRUE
HDGR3_HUMAN	-2.294798349	0.005300396	0.024974613	TRUE
PDC6I_HUMAN	-1.992811437	0.005312179	0.024974613	TRUE
FAS_HUMAN	-3.863303395	0.00532279	0.024974613	TRUE
CYTA_HUMAN	-3.163071412	0.005404878	0.025263711	TRUE
NIBA1_HUMAN	1.512650435	0.005519553	0.025702372	TRUE
SNX2_HUMAN	-1.621430572	0.00568534	0.026374849	TRUE
BGH3_HUMAN	-3.417001723	0.005820893	0.026902552	TRUE
CAN1_HUMAN	-2.405415459	0.005936014	0.027332243	TRUE
A0A0A0MR02_HUMAN	-1.842166108	0.005981793	0.027440641	TRUE
A0A024RA52_HUMAN	-3.774987007	0.006037993	0.027595863	TRUE
HMGA1_HUMAN	-1.70071014	0.006086442	0.027714648	TRUE
RS13_HUMAN	-2.938944355	0.00612951	0.027787534	TRUE
PI42C_HUMAN	6.427425214	0.006158879	0.027787534	TRUE
RS11_HUMAN	-2.131817028	0.006170004	0.027787534	TRUE
PGBM_HUMAN	-2.330259261	0.006231199	0.027961088	TRUE
PML_HUMAN	-2.381032868	0.006256071	0.027970985	TRUE
RPR1B_HUMAN	-3.170996121	0.006504264	0.028953058	TRUE
IF2A_HUMAN	-1.45904137	0.006552392	0.028953058	TRUE
RACK1_HUMAN	-3.511604077	0.006586252	0.028953058	TRUE
NDUV2_HUMAN	-1.19673159	0.006587043	0.028953058	TRUE
ENOA_HUMAN	-3.039087376	0.006593038	0.028953058	TRUE
EVL_HUMAN	-3.543062058	0.007035252	0.030785462	TRUE
MVP_HUMAN	-2.174936169	0.007165221	0.031134501	TRUE
NP1L4_HUMAN	-2.111572612	0.007165477	0.031134501	TRUE
NUP35_HUMAN	-1.37859826	0.007268937	0.03147322	TRUE
PEA15_HUMAN	-2.113846734	0.007531403	0.032495632	TRUE
A0A804HKI2_HUMAN	-3.254006206	0.007747699	0.033312407	TRUE
PRDX6_HUMAN	-1.630419597	0.007792763	0.033389823	TRUE
BID_HUMAN	-2.314266501	0.008102027	0.034594813	TRUE
ANXA5_HUMAN	-2.416027728	0.008142991	0.034643764	TRUE
ALDOA_HUMAN	-2.527841712	0.00816964	0.034643764	TRUE
ECHA_HUMAN	-2.6208501	0.008205365	0.034676099	TRUE
BASP1_HUMAN	-2.119420914	0.008320341	0.035041984	TRUE
RL22_HUMAN	-2.024923775	0.008944941	0.037544414	TRUE
K7EJE8_HUMAN	-2.43484128	0.00907197	0.037948512	TRUE
CD14_HUMAN	-2.324937624	0.009222012	0.038330511	TRUE
RS2_HUMAN	-2.982718437	0.009225415	0.038330511	TRUE
SAHH_HUMAN	-1.963335246	0.009257694	0.038335552	TRUE
SHLB1_HUMAN	-2.265163745	0.009325989	0.038489199	TRUE
A0A6Q8PGW4_HUMAN	-2.980141502	0.009488566	0.039029635	TRUE
CEAM8_HUMAN	2.506382719	0.009627375	0.039469038	TRUE
A0A140T9T7_HUMAN	-2.529680395	0.009695216	0.03961555	TRUE
TNPO1_HUMAN	-2.321976746	0.009825752	0.040016428	TRUE
CAPR1_HUMAN	-3.054795465	0.009994703	0.040570602	TRUE
MOGS_HUMAN	-2.494099852	0.010051212	0.040666215	TRUE
NDUA9_HUMAN	-1.918843419	0.010677641	0.043059505	TRUE
H31_HUMAN	-4.178996807	0.010793372	0.043384434	TRUE
AK1A1_HUMAN	-2.616738325	0.010926712	0.043581833	TRUE
RBBP4_HUMAN	-1.991240084	0.010940479	0.043581833	TRUE
HUWE1_HUMAN	-2.688181444	0.010957817	0.043581833	TRUE
A0A7I2YQD7_HUMAN	-4.01101189	0.010983752	0.043581833	TRUE
TLN1_HUMAN	-2.725914331	0.011119821	0.043980319	TRUE
A0A7P0Z497_HUMAN	-3.61454779	0.01124419	0.044330129	TRUE
SRSF3_HUMAN	-2.649730739	0.011319176	0.044483639	TRUE
A0A804HJ17_HUMAN	-4.813066902	0.011391417	0.044625425	TRUE
HMGB2_HUMAN	-2.644840948	0.011608671	0.045218804	TRUE
RL27A_HUMAN	-3.289636112	0.011616176	0.045218804	TRUE
CSRP1_HUMAN	-3.871775804	0.01171842	0.045473366	TRUE
LC7L3_HUMAN	-1.589087791	0.011795189	0.045627783	TRUE
LASP1_HUMAN	-3.331114403	0.011987856	0.046228168	TRUE
A0A1W2PPH1_HUMAN	-2.649444225	0.012062015	0.046269193	TRUE
K7EK07_HUMAN	-4.612019969	0.012117809	0.046269193	TRUE
H7C2Z6_HUMAN	3.295255546	0.012131631	0.046269193	TRUE
RBM14_HUMAN	-2.45194513	0.012175412	0.046269193	TRUE
PABP1_HUMAN	-1.953544737	0.012185971	0.046269193	TRUE
COF1_HUMAN	-2.566772359	0.012271253	0.046450079	TRUE
ESYT1_HUMAN	-2.387026261	0.012819274	0.048155221	TRUE
SYFB_HUMAN	-1.973225741	0.012825672	0.048155221	TRUE
PTN6_HUMAN	-3.723811356	0.012838791	0.048155221	TRUE
E9PR30_HUMAN	-1.970131131	0.012997066	0.048601151	TRUE
A0A7P0T954_HUMAN	2.398930383	0.013063191	0.048700839	TRUE
FSCN1_HUMAN	-2.416684844	0.013226745	0.049162058	TRUE
PHF5A_HUMAN	-1.14574587	0.013279389	0.049209506	TRUE
A2ACR1_HUMAN	-2.459191436	0.013322002	0.049219611	TRUE
EIF3C_HUMAN	-1.584793071	0.013368911	0.049245482	TRUE
RS14_HUMAN	-1.980970505	0.013491855	0.049361713	TRUE
YLPM1_HUMAN	-1.907159224	0.013492948	0.049361713	TRUE
MAT2B_HUMAN	-3.373593764	0.013521198	0.049361713	TRUE
TIF1B_HUMAN	-2.382136332	0.013560471	0.049361713	TRUE
C1TC_HUMAN	-2.489807801	0.013725745	0.049816382	TRUE
B3AT_HUMAN	4.850840014	0.013773814	0.049844243	TRUE
QOR_HUMAN	-2.599013034	0.014032191	0.05063077	TRUE
STRAP_HUMAN	-2.005227746	0.014116171	0.050785292	TRUE
RAB21_HUMAN	-1.513957783	0.014496034	0.051995062	TRUE
GAR1_HUMAN	-2.029266227	0.014563261	0.051995062	TRUE
GANAB_HUMAN	-2.901454704	0.014578842	0.051995062	TRUE
LIPA1_HUMAN	-3.180183827	0.014750843	0.052456887	TRUE
UB2V2_HUMAN	1.33293172	0.014835898	0.052607752	TRUE
A0A087WUK2_HUMAN	-1.726376235	0.014918577	0.052749354	TRUE
THIO_HUMAN	-1.683013077	0.014982125	0.052822693	TRUE
A0A0J9YWB6_HUMAN	2.538162578	0.015043232	0.052887033	TRUE
D6R9P3_HUMAN	-1.718815174	0.015745776	0.05519968	TRUE
B8ZZQ6_HUMAN	-3.094279672	0.016100305	0.056282652	TRUE
RBMX_HUMAN	-2.73498416	0.01650151	0.057522214	TRUE
QCR2_HUMAN	-2.829628479	0.016683306	0.057992112	TRUE
A0A7P0TAT8_HUMAN	-2.139316836	0.01685732	0.058432397	TRUE
LA_HUMAN	-1.9277654	0.016980916	0.058695938	TRUE
SRSF9_HUMAN	-1.866534374	0.017126384	0.059033401	TRUE
MX1_HUMAN	-3.659252636	0.017272822	0.059372318	TRUE
COTL1_HUMAN	-3.957330575	0.017389423	0.059607078	TRUE
HNRL2_HUMAN	-2.18183727	0.017504849	0.059611429	TRUE
CPNS1_HUMAN	-1.887173865	0.01752313	0.059611429	TRUE
UBC9_HUMAN	-1.532307016	0.017535615	0.059611429	TRUE
A0A7I2V620_HUMAN	-2.018849715	0.018248004	0.06186274	TRUE
TCPZ_HUMAN	-1.906437555	0.018757792	0.063416753	TRUE
CALM3_HUMAN	-2.179535394	0.018815691	0.063438697	TRUE
RS26_HUMAN	-2.152299179	0.01905354	0.064065583	TRUE
A0A7I2YQ95_HUMAN	-2.272158203	0.019332002	0.064639115	TRUE
ABC3C_HUMAN	-2.711047901	0.019374252	0.064639115	TRUE
GDS1_HUMAN	-4.012341772	0.019381258	0.064639115	TRUE
SAMP_HUMAN	1.677907798	0.019580842	0.065124014	TRUE
HRG_HUMAN	2.032887977	0.01965227	0.065124014	TRUE
UBQL2_HUMAN	-1.247082898	0.019684973	0.065124014	TRUE
MNDA_HUMAN	-2.217204161	0.019746645	0.06515337	TRUE
EIF3A_HUMAN	-2.181918341	0.020117424	0.066055225	TRUE
H7BZJ3_HUMAN	-1.475883885	0.020127038	0.066055225	TRUE
UBE2N_HUMAN	-1.222418585	0.020683427	0.067701189	TRUE
B0QYK0_HUMAN	-1.199405008	0.020923072	0.068272452	TRUE
KAP3_HUMAN	-2.240745613	0.020968605	0.068272452	TRUE
ETHE1_HUMAN	-1.475910433	0.021101525	0.068524425	TRUE
RL12_HUMAN	-1.633628574	0.021518044	0.06935235	TRUE
DKC1_HUMAN	-2.885200289	0.021559777	0.06935235	TRUE
NIPA1_HUMAN	5.090388119	0.021681279	0.06935235	TRUE
PAIRB_HUMAN	-2.292100868	0.021682325	0.06935235	TRUE
KAP2_HUMAN	-1.849659499	0.021685473	0.06935235	TRUE
G6PI_HUMAN	-1.396953261	0.021693685	0.06935235	TRUE
LSP1_HUMAN	-2.140385389	0.022103834	0.070480959	TRUE
MCM3_HUMAN	-2.333590005	0.022270433	0.07082916	TRUE
A0A096LPI6_HUMAN	-2.461187057	0.022680508	0.071947935	TRUE
DRG1_HUMAN	-2.440610507	0.022823089	0.072156201	TRUE
RAB5C_HUMAN	-1.2824232	0.022863107	0.072156201	TRUE
SYF2_HUMAN	-2.416483678	0.023273666	0.073264552	TRUE
PRS7_HUMAN	-1.685559097	0.023416559	0.073526804	TRUE
HNRL1_HUMAN	-2.179745114	0.023478698	0.073534804	TRUE
SSRP1_HUMAN	1.708755241	0.023627477	0.073813436	TRUE
E5RIW3_HUMAN	-2.511874183	0.023699813	0.073851488	TRUE
H37_HUMAN	-2.947429738	0.023759352	0.073851488	TRUE
MCA3_HUMAN	1.55675911	0.024246618	0.074988288	TRUE
F8W8I6_HUMAN	1.868345586	0.024463769	0.075470727	TRUE
Q8WVC2_HUMAN	1.500794197	0.024592395	0.075678343	TRUE
PYM1_HUMAN	-1.644108223	0.024867845	0.076335622	TRUE
F5H669_HUMAN	-1.668916871	0.025192608	0.077140641	TRUE
HS105_HUMAN	-2.687607035	0.025300784	0.077280117	TRUE
GSTK1_HUMAN	-1.594418571	0.025386963	0.077351881	TRUE
FKB1A_HUMAN	-1.460932438	0.025473009	0.07742289	TRUE
A0A087WWU8_HUMAN	-2.147487727	0.025865383	0.078422316	TRUE
APOH_HUMAN	1.420662642	0.026084685	0.078893385	TRUE
A0A494C146_HUMAN	-1.384358928	0.02674481	0.080692164	TRUE
ATP5H_HUMAN	-1.34574924	0.027291018	0.082139309	TRUE
LAMP2_HUMAN	-2.850064281	0.027584428	0.082820398	TRUE
PAPS2_HUMAN	-4.061916849	0.028099411	0.084161828	TRUE
MPPA_HUMAN	-1.648545967	0.028859613	0.086229448	TRUE
FIBB_HUMAN	3.992125257	0.029820292	0.088884638	TRUE
MAP1S_HUMAN	-2.288100428	0.030016008	0.089108137	TRUE
SYWC_HUMAN	-2.491608518	0.030039696	0.089108137	TRUE
HMGB1_HUMAN	-2.947881573	0.030818624	0.091199476	TRUE
CPNE1_HUMAN	-2.600454312	0.031972592	0.094359096	TRUE
SUCB2_HUMAN	-1.619016139	0.032065702	0.094359096	TRUE
DLDH_HUMAN	-3.616479516	0.032115738	0.094359096	TRUE
HYOU1_HUMAN	-2.359508865	0.032282302	0.094623185	TRUE
RS27_HUMAN	-1.926127854	0.033259518	0.097256505	TRUE
Q5VUC6_HUMAN	-2.982311908	0.033449019	0.097459209	TRUE
A0A804HLJ9_HUMAN	-3.019813059	0.033500151	0.097459209	TRUE
E7EVJ5_HUMAN	1.577948978	0.033565773	0.097459209	TRUE
LGMN_HUMAN	-1.460501319	0.033854558	0.098066958	TRUE
1433S_HUMAN	-4.559683151	0.034011948	0.09829214	TRUE
AP2A1_HUMAN	-1.723781664	0.034135153	0.098417708	TRUE
NELFA_HUMAN	-1.937580023	0.0342446	0.098503116	TRUE
ACBP_HUMAN	-1.444140413	0.034446314	0.09885291	TRUE
GRAH_HUMAN	-3.036113009	0.035100526	0.100496633	TRUE
PDS5A_HUMAN	-1.442324186	0.035578864	0.101630366	TRUE
LANC1_HUMAN	-2.072270813	0.035780007	0.101638072	TRUE
IQGA1_HUMAN	-2.334812681	0.035813346	0.101638072	TRUE
Q5T6W2_HUMAN	-2.983411867	0.035828656	0.101638072	TRUE
ATPB_HUMAN	-2.578122543	0.036101482	0.102177131	TRUE
MYO1F_HUMAN	-1.201956604	0.036823165	0.103964711	TRUE
CUTA_HUMAN	-1.223414384	0.037035927	0.103964711	TRUE
HNRPF_HUMAN	-3.599187062	0.037081601	0.103964711	TRUE
BTK_HUMAN	-1.622160934	0.03708752	0.103964711	TRUE
A0A7I2V4J2_HUMAN	-2.507187612	0.037154325	0.103964711	TRUE
CNBP_HUMAN	-1.84568156	0.037386202	0.104376864	TRUE
STMN1_HUMAN	-1.870280676	0.037657544	0.104753565	TRUE
I3L1P8_HUMAN	-1.396128977	0.037714302	0.104753565	TRUE
HCLS1_HUMAN	-2.612644582	0.037775799	0.104753565	TRUE
NDK3_HUMAN	-2.717793829	0.03799297	0.105119562	TRUE
LEG1_HUMAN	-2.095214089	0.038294797	0.105717626	TRUE
EMAL4_HUMAN	-2.109364461	0.03861411	0.106361186	TRUE
TBCB_HUMAN	1.750462587	0.038739914	0.106470053	TRUE
PLEC_HUMAN	-1.37268077	0.038894446	0.106657214	TRUE
OR1J2_HUMAN	4.156509157	0.039154706	0.107132831	TRUE
A0A087WZ13_HUMAN	-2.54168336	0.039515563	0.107880984	TRUE
QCR1_HUMAN	-1.836081521	0.039849619	0.108552826	TRUE
NT5D1_HUMAN	-2.108963785	0.040227527	0.109340899	TRUE
HCD2_HUMAN	-3.009532238	0.041453804	0.11242636	TRUE
SRPRB_HUMAN	-1.325726186	0.041640377	0.112684705	TRUE
FBRL_HUMAN	-3.481598914	0.041956077	0.11329059	TRUE
ATPK_HUMAN	2.415617977	0.042243437	0.113817469	TRUE
RS4X_HUMAN	-2.581793498	0.042800501	0.115067141	TRUE
PPAC_HUMAN	-1.131756451	0.043566362	0.116871502	TRUE
BIP_HUMAN	-1.532581523	0.044325874	0.118651038	TRUE
J3QSV6_HUMAN	-2.985233986	0.044915717	0.119969687	TRUE
SYRC_HUMAN	-1.70467648	0.04524613	0.120591198	TRUE
IPYR_HUMAN	-2.17946015	0.04624946	0.122999641	TRUE
SRP14_HUMAN	-2.295191039	0.046497366	0.123300423	TRUE
M0R0F0_HUMAN	-1.360510058	0.046562397	0.123300423	TRUE
Q5T0R9_HUMAN	-2.584992469	0.046969678	0.124112596	TRUE
LETM1_HUMAN	-2.62405454	0.047468284	0.125148708	TRUE
TGM2_HUMAN	-1.581833004	0.047564623	0.125148708	TRUE
PSB3_HUMAN	-1.574704387	0.047955415	0.125893789	TRUE
E9PJ81_HUMAN	-1.781413008	0.048118614	0.125893789	TRUE
UBAC1_HUMAN	2.341457466	0.048188009	0.125893789	TRUE
A0A087X0V5_HUMAN	-2.630932596	0.048255885	0.125893789	TRUE
GCP60_HUMAN	-1.603744009	0.048660708	0.126682096	TRUE
HBD_HUMAN	2.713333478	0.048955389	0.126914835	TRUE
URP2_HUMAN	-1.403752906	0.049041448	0.126914835	TRUE
RPN1_HUMAN	-1.902217631	0.049058652	0.126914835	TRUE
UBA1_HUMAN	-3.660117999	6.92100092791748e-08	1.19838728276367e-05	TRUE
HS90B_HUMAN	-5.732468093	7.76912338906754e-08	1.19838728276367e-05	TRUE
ROA2_HUMAN	-4.02900191	2.1798556293362e-09	1.34497092330044e-06	TRUE
H2B2E_HUMAN	-5.675548817	3.31996652391808e-09	1.3656128968383e-06	TRUE
F8WE65_HUMAN	-2.75131669	1.28207953586923e-07	1.59607741665901e-05	TRUE
RBM39_HUMAN	-2.953807765	1.29341767962643e-07	1.59607741665901e-05	TRUE
ILF2_HUMAN	-3.25352743	6.36714991841814e-09	1.96426574983199e-06	TRUE
ETFA_HUMAN	-3.396867969	3.15313174681364e-07	3.3498574871782e-05	TRUE
TAGL2_HUMAN	-5.564844622	3.25755995511656e-07	3.3498574871782e-05	TRUE
XRCC6_HUMAN	-3.5085256	3.91179955538945e-07	3.71320050103891e-05	TRUE
HNRPR_HUMAN	-3.230272272	4.67756404720632e-07	4.12293859589471e-05	TRUE
PAR12_HUMAN	-2.595590365	6.96113641396323e-07	5.72669488988709e-05	TRUE
RDH14_HUMAN	5.152447015	8.09207477026064e-07	5.99390266045705e-05	TRUE
CAND1_HUMAN	-3.570736768	8.25740236853889e-07	5.99390266045705e-05	TRUE
F8WJN3_HUMAN	-2.905385296	2.55838350504689e-08	6.31409049045573e-06	TRUE
PTBP1_HUMAN	-4.194465286	9.64869428354831e-07	6.61471596994367e-05	TRUE
GRP75_HUMAN	-3.343292534	1.03831717046532e-06	6.7435967808116e-05	TRUE
DX39B_HUMAN	-6.975063671	6.01654059906309e-10	7.42441109924386e-07	TRUE
H2AY_HUMAN	-3.673068937	3.64900314409056e-08	7.50478313301291e-06	TRUE
SAMH1_HUMAN	-5.035005207	1.22040436711934e-06	7.52989494512635e-05	TRUE
IF4H_HUMAN	-4.045538073	1.55558661507627e-06	9.14092325240053e-05	TRUE
