# Supplementary material for: A Proteomic Analysis of Nasopharyngeal Carcinoma in a Moroccan Subpopulation
Source: Cancers (Basel). 2024 Sep 26;16(19):3282. doi: 10.3390/cancers16193282 (PMC11476039; doi:10.3390/cancers16193282)
Supplement: Supplementary file 1 [file cancers-16-03282-s001.zip › Table S7_GeneOntology_cluster1vs2.xlsx]

## Sheet: Gene Ontology_BP
Category	Term	Count	%	PValue	Fold Enrichment	Bonferroni	Benjamini	FDR\
GOTERM_BP_DIRECT	GO:0000398~mRNA splicing, via spliceosome	11	8.20896	1.06722e-06	8.07988	0.000972831	0.000973304	9.562288381773911E-4\
GOTERM_BP_DIRECT	GO:0048025~negative regulation of mRNA splicing, via spliceosome	5	3.73134	1.27423e-05	33.7218	0.0115538	0.00581048	0.005708545910785858\
GOTERM_BP_DIRECT	GO:0051131~chaperone-mediated protein complex assembly	5	3.73134	2.55074e-05	28.5338	0.0229945	0.00706871	0.006944700687390392\
GOTERM_BP_DIRECT	GO:0050821~protein stabilization	10	7.46269	3.36053e-05	6.2082	0.0301837	0.00706871	0.006944700687390392\
GOTERM_BP_DIRECT	GO:0042026~protein refolding	5	3.73134	3.98984e-05	25.5821	0.035734	0.00706871	0.006944700687390392\
GOTERM_BP_DIRECT	GO:0006986~response to unfolded protein	6	4.47761	4.65047e-05	15.0891	0.0415264	0.00706871	0.006944700687390392\
GOTERM_BP_DIRECT	GO:0002218~activation of innate immune response	5	3.73134	7.5914e-05	21.82	0.0668937	0.00972043	0.00954989378673349\
GOTERM_BP_DIRECT	GO:0051085~chaperone cofactor-dependent protein refolding	5	3.73134	8.52669e-05	21.1966	0.0748198	0.00972043	0.00954989378673349\
GOTERM_BP_DIRECT	GO:0006334~nucleosome assembly	8	5.97015	0.000105971	7.37272	0.0921271	0.0107384	0.01055002769228584\
GOTERM_BP_DIRECT	GO:1904874~positive regulation of telomerase RNA localization to Cajal body	4	2.98507	0.0001255	39.5669	0.108155	0.0114456	0.011244810944983355\
GOTERM_BP_DIRECT	GO:0006457~protein folding	8	5.97015	0.000143288	7.02371	0.122508	0.0118799	0.011671455936555565\
GOTERM_BP_DIRECT	GO:0006397~mRNA processing	9	6.71642	0.000220918	5.54101	0.182496	0.0167898	0.016495202112872923\
GOTERM_BP_DIRECT	GO:0031396~regulation of protein ubiquitination	4	2.98507	0.00026209	31.237	0.212631	0.0183866	0.01806407210439609\
GOTERM_BP_DIRECT	GO:0034605~cellular response to heat	5	3.73134	0.000697944	12.3647	0.47099	0.0454661	0.04466841498452358\
GOTERM_BP_DIRECT	GO:0051973~positive regulation of telomerase activity	4	2.98507	0.0013782	17.985	0.715717	0.0837945	0.08232443207791752\
GOTERM_BP_DIRECT	GO:0090084~negative regulation of inclusion body assembly	3	2.23881	0.00192923	44.5128	0.828154	0.103497	0.10168164463866454\
GOTERM_BP_DIRECT	GO:1904851~positive regulation of establishment of protein localization to telomere	3	2.23881	0.00192923	44.5128	0.828154	0.103497	0.10168164463866454\
GOTERM_BP_DIRECT	GO:1904871~positive regulation of protein localization to Cajal body	3	2.23881	0.00234763	40.4662	0.882763	0.118947	0.11685985720644834\
GOTERM_BP_DIRECT	GO:0061077~chaperone-mediated protein folding	4	2.98507	0.00338121	13.189	0.954447	0.162298	0.15945068075308105\
GOTERM_BP_DIRECT	GO:0007015~actin filament organization	6	4.47761	0.0040044	5.70677	0.974251	0.182601	0.17939720005999144\
GOTERM_BP_DIRECT	GO:0045944~positive regulation of transcription by RNA polymerase II	18	13.4328	0.00429023	2.12641	0.980181	0.186319	0.18304983110789977\
GOTERM_BP_DIRECT	GO:0051607~defense response to virus	7	5.22388	0.00535943	4.364	0.99256	0.222173	0.2182751625285401\
GOTERM_BP_DIRECT	GO:2000045~regulation of G1/S transition of mitotic cell cycle	4	2.98507	0.00565799	10.9908	0.994342	0.224351	0.2204154885401809\
GOTERM_BP_DIRECT	GO:0031397~negative regulation of protein ubiquitination	4	2.98507	0.00690359	10.2328	0.998196	0.262336	0.25773407312381097\
GOTERM_BP_DIRECT	GO:0032757~positive regulation of interleukin-8 production	4	2.98507	0.00905543	9.2735	0.999751	0.31742	0.3118511237208436\
GOTERM_BP_DIRECT	GO:0051289~protein homotetramerization	4	2.98507	0.00905543	9.2735	0.999751	0.31742	0.3118511237208436\
GOTERM_BP_DIRECT	GO:0007004~telomere maintenance via telomerase	3	2.23881	0.0093973	20.2331	0.999818	0.31742	0.3118511237208436\
GOTERM_BP_DIRECT	GO:0045087~innate immune response	10	7.46269	0.010024	2.76821	0.999898	0.326495	0.3207674741262898\
GOTERM_BP_DIRECT	GO:1902151~regulation of response to DNA integrity checkpoint signaling	2	1.49254	0.0133335	148.376	0.999995	0.419316	0.4119598180974259\
GOTERM_BP_DIRECT	GO:0006325~chromatin organization	6	4.47761	0.0145993	4.16007	0.999999	0.443818	0.43603215067196427\
GOTERM_BP_DIRECT	GO:0032729~positive regulation of type II interferon production	4	2.98507	0.0154568	7.60902	0.999999	0.45473	0.44675197665034905\
GOTERM_BP_DIRECT	GO:0009409~response to cold	3	2.23881	0.0170913	14.8376	1	0.487101	0.4785552200003661\
GOTERM_BP_DIRECT	GO:0046034~ATP metabolic process	3	2.23881	0.0193197	13.9102	1	0.533926	0.5245586446344905\
GOTERM_BP_DIRECT	GO:0045648~positive regulation of erythrocyte differentiation	3	2.23881	0.021663	13.092	1	0.579354	0.5691901180395982\
GOTERM_BP_DIRECT	GO:0032212~positive regulation of telomere maintenance via telomerase	3	2.23881	0.0228767	12.7179	1	0.579354	0.5691901180395982\
GOTERM_BP_DIRECT	GO:0006402~mRNA catabolic process	3	2.23881	0.0228767	12.7179	1	0.579354	0.5691901180395982\
GOTERM_BP_DIRECT	GO:0042542~response to hydrogen peroxide	3	2.23881	0.025386	12.0305	1	0.579354	0.5691901180395982\
GOTERM_BP_DIRECT	GO:0045901~positive regulation of translational elongation	2	1.49254	0.0264906	74.188	1	0.579354	0.5691901180395982\
GOTERM_BP_DIRECT	GO:0045905~positive regulation of translational termination	2	1.49254	0.0264906	74.188	1	0.579354	0.5691901180395982\
GOTERM_BP_DIRECT	GO:1902949~positive regulation of tau-protein kinase activity	2	1.49254	0.0264906	74.188	1	0.579354	0.5691901180395982\
GOTERM_BP_DIRECT	GO:1905323~telomerase holoenzyme complex assembly	2	1.49254	0.0264906	74.188	1	0.579354	0.5691901180395982\
GOTERM_BP_DIRECT	GO:0007339~binding of sperm to zona pellucida	3	2.23881	0.0266808	11.7139	1	0.579354	0.5691901180395982\
GOTERM_BP_DIRECT	GO:0006338~chromatin remodeling	7	5.22388	0.0279386	3.02808	1	0.5806	0.5704140698156992\
GOTERM_BP_DIRECT	GO:0000122~negative regulation of transcription by RNA polymerase II	13	9.70149	0.0280114	2.003	1	0.5806	0.5704140698156992\
GOTERM_BP_DIRECT	GO:0034599~cellular response to oxidative stress	4	2.98507	0.0326723	5.70677	1	0.61177	0.6010371639935329\
GOTERM_BP_DIRECT	GO:0140639~positive regulation of pyroptotic inflammatory response	2	1.49254	0.0330037	59.3504	1	0.61177	0.6010371639935329\
GOTERM_BP_DIRECT	GO:0009063~amino acid catabolic process	2	1.49254	0.0330037	59.3504	1	0.61177	0.6010371639935329\
GOTERM_BP_DIRECT	GO:0070370~cellular heat acclimation	2	1.49254	0.0330037	59.3504	1	0.61177	0.6010371639935329\
GOTERM_BP_DIRECT	GO:0090666~scaRNA localization to Cajal body	2	1.49254	0.0330037	59.3504	1	0.61177	0.6010371639935329\
GOTERM_BP_DIRECT	GO:0045815~transcription initiation-coupled chromatin remodeling	3	2.23881	0.03354	10.3518	1	0.61177	0.6010371639935329\
GOTERM_BP_DIRECT	GO:0002925~positive regulation of humoral immune response mediated by circulating immunoglobulin	2	1.49254	0.0394735	49.4586	1	0.679242	0.6673259048677982\
GOTERM_BP_DIRECT	GO:0070434~positive regulation of nucleotide-binding oligomerization domain containing 2 signaling pathway	2	1.49254	0.0394735	49.4586	1	0.679242	0.6673259048677982\
GOTERM_BP_DIRECT	GO:0051715~cytolysis in another organism	2	1.49254	0.0394735	49.4586	1	0.679242	0.6673259048677982\
GOTERM_BP_DIRECT	GO:0006094~gluconeogenesis	3	2.23881	0.0441509	8.90256	1	0.734406	0.7215220657802945\
GOTERM_BP_DIRECT	GO:1902255~positive regulation of intrinsic apoptotic signaling pathway by p53 class mediator	2	1.49254	0.0459004	42.3931	1	0.734406	0.7215220657802945\
GOTERM_BP_DIRECT	GO:0098534~centriole assembly	2	1.49254	0.0459004	42.3931	1	0.734406	0.7215220657802945\
GOTERM_BP_DIRECT	GO:0006166~purine ribonucleoside salvage	2	1.49254	0.0459004	42.3931	1	0.734406	0.7215220657802945\
}

## Sheet: Gene Ontology_CC
\outl0\strokewidth0 \strokec2 Category	Term	Count	%	PValue	Fold Enrichment	Bonferroni	Benjamini	FDR\
GOTERM_CC_DIRECT	GO:0070062~extracellular exosome	68	43.038	7.30587e-25	3.98111	2.15523e-22	2.15523e-22	2.0237260196309148E-22\
GOTERM_CC_DIRECT	GO:0005654~nucleoplasm	72	45.5696	1.11755e-13	2.36182	3.29808e-11	1.64838e-11	1.5477999290551545E-11\
GOTERM_CC_DIRECT	GO:0005829~cytosol	87	55.0633	1.76492e-13	2.03595	5.2075e-11	1.7355e-11	1.6296058055914353E-11\
GOTERM_CC_DIRECT	GO:0005737~cytoplasm	82	51.8987	1.42281e-10	1.88392	4.1973e-08	1.04933e-08	9.852986183257399E-9\
GOTERM_CC_DIRECT	GO:0005634~nucleus	83	52.5316	2.11088e-09	1.77689	6.22711e-07	1.24542e-07	1.1694297367146759E-7\
GOTERM_CC_DIRECT	GO:0034774~secretory granule lumen	11	6.96203	1.77913e-08	12.5358	5.24841e-06	8.74737e-07	8.213634696675569E-7\
GOTERM_CC_DIRECT	GO:1904813~ficolin-1-rich granule lumen	11	6.96203	3.65151e-08	11.6333	1.07719e-05	1.53885e-06	1.444953392848081E-6\
GOTERM_CC_DIRECT	GO:0005739~mitochondrion	32	20.2532	1.74849e-07	2.84867	5.15792e-05	6.44757e-06	6.054155297123638E-6\
GOTERM_CC_DIRECT	GO:0005925~focal adhesion	15	9.49367	5.4659e-06	4.55849	0.00161115	0.00017916	1.6822826590436957E-4\
GOTERM_CC_DIRECT	GO:1990904~ribonucleoprotein complex	10	6.32911	3.0998e-05	6.29506	0.00910286	0.00091444	8.586440984647862E-4\
GOTERM_CC_DIRECT	GO:0005759~mitochondrial matrix	13	8.22785	8.43552e-05	4.08207	0.0245787	0.00226225	0.0021242177029564516\
GOTERM_CC_DIRECT	GO:0000786~nucleosome	8	5.06329	0.000110128	7.34423	0.0319674	0.00270731	0.0025421223406185962\
GOTERM_CC_DIRECT	GO:0005576~extracellular region	32	20.2532	0.000187783	2.01346	0.0538945	0.00426123	0.004001221809524475\
GOTERM_CC_DIRECT	GO:0016607~nuclear speck	12	7.59494	0.000437796	3.67212	0.121182	0.00922498	0.008662100358441492\
GOTERM_CC_DIRECT	GO:0032991~protein-containing complex	15	9.49367	0.000670776	2.89904	0.179585	0.0131919	0.012386993770823761\
GOTERM_CC_DIRECT	GO:0000502~proteasome complex	5	3.16456	0.000950726	11.3962	0.244668	0.017529	0.016459437415042032\
GOTERM_CC_DIRECT	GO:0005743~mitochondrial inner membrane	12	7.59494	0.00146338	3.16638	0.350799	0.0253939	0.023844462162346678\
GOTERM_CC_DIRECT	GO:0005813~centrosome	14	8.86076	0.00170528	2.75819	0.395581	0.0279477	0.026242409647794677\
GOTERM_CC_DIRECT	GO:0005730~nucleolus	22	13.9241	0.00188987	2.07737	0.427671	0.0293428	0.02755238162729082\
GOTERM_CC_DIRECT	GO:0019773~proteasome core complex, alpha-subunit complex	3	1.89873	0.00295335	36.0535	0.582105	0.0435619	0.04090384099774547\
GOTERM_CC_DIRECT	GO:0005681~spliceosomal complex	6	3.79747	0.00323799	6.00892	0.615863	0.045486	0.04271059215114022\
GOTERM_CC_DIRECT	GO:0016234~inclusion body	3	1.89873	0.00882759	20.8731	0.926884	0.11837	0.11114742043457432\
GOTERM_CC_DIRECT	GO:0005839~proteasome core complex	3	1.89873	0.0097604	19.8294	0.944616	0.125188	0.11754910567789868\
GOTERM_CC_DIRECT	GO:0015629~actin cytoskeleton	7	4.43038	0.019689	3.29314	0.997166	0.24201	0.22724346304455403\
GOTERM_CC_DIRECT	GO:0044295~axonal growth cone	3	1.89873	0.0240275	12.3934	0.999234	0.280429	0.26331793331270575\
GOTERM_CC_DIRECT	GO:0015030~Cajal body	4	2.53165	0.0247158	6.3709	0.999378	0.280429	0.26331793331270575\
GOTERM_CC_DIRECT	GO:0001650~fibrillar center	5	3.16456	0.0279106	4.34856	0.999764	0.304949	0.28634190651664826\
GOTERM_CC_DIRECT	GO:0106139~symbiont cell surface	2	1.26582	0.0297314	66.0981	0.999864	0.313241	0.2941280602289523\
GOTERM_CC_DIRECT	GO:0035578~azurophil granule lumen	4	2.53165	0.0313022	5.81082	0.999916	0.318418	0.2989895174668643\
GOTERM_CC_DIRECT	GO:0072562~blood microparticle	6	3.79747	0.0340782	3.33268	0.999964	0.335103	0.31465559496574025\
GOTERM_CC_DIRECT	GO:0005643~nuclear pore	4	2.53165	0.036786	5.45139	0.999984	0.35006	0.3287007689504571\
GOTERM_CC_DIRECT	GO:0071013~catalytic step 2 spliceosome	4	2.53165	0.0406975	5.23549	0.999995	0.359822	0.3378663863639293\
GOTERM_CC_DIRECT	GO:0000781~chromosome, telomeric region	5	3.16456	0.0417869	3.8207	0.999997	0.359822	0.3378663863639293\
GOTERM_CC_DIRECT	GO:0042470~melanosome	4	2.53165	0.0437637	5.08447	0.999998	0.359822	0.3378663863639293\
GOTERM_CC_DIRECT	GO:0005642~annulate lamellae	2	1.26582	0.044266	44.0654	0.999998	0.359822	0.3378663863639293\
GOTERM_CC_DIRECT	GO:0097226~sperm mitochondrial sheath	2	1.26582	0.044266	44.0654	0.999998	0.359822	0.3378663863639293\
GOTERM_CC_DIRECT	GO:0005814~centriole	5	3.16456	0.0456508	3.71338	0.999999	0.359822	0.3378663863639293\
GOTERM_CC_DIRECT	GO:0031982~vesicle	5	3.16456	0.0463499	3.69263	0.999999	0.359822	0.3378663863639293\
}

## Sheet: Gene Ontology_MF
Category	Term	Count	%	PValue	Fold Enrichment	Bonferroni	Benjamini	FDR\	Column1
GOTERM_MF_DIRECT	GO:0003723~RNA binding	52	32.9114	5.07383e-20	4.36647	2.1716e-17	2.1716e-17	2.1107141791261092E-17\
GOTERM_MF_DIRECT	GO:0140662~ATP-dependent protein folding chaperone	9	5.6962	1.82266e-09	25.572	7.80099e-07	3.9005e-07	3.791137715417601E-7\
GOTERM_MF_DIRECT	GO:0005515~protein binding	137	86.7089	3.60705e-09	1.31239	1.54382e-06	5.14606e-07	5.001774102848088E-7\
GOTERM_MF_DIRECT	GO:0051082~unfolded protein binding	12	7.59494	1.16495e-08	11.0235	4.98596e-06	1.24649e-06	1.211544121619937E-6\
GOTERM_MF_DIRECT	GO:0044183~protein folding chaperone	7	4.43038	6.77564e-06	15.0042	0.00289578	0.000579995	5.637334341129076E-4\
GOTERM_MF_DIRECT	GO:0003729~mRNA binding	12	7.59494	1.30357e-05	5.45028	0.00556379	0.000929881	9.038097079193692E-4\
GOTERM_MF_DIRECT	GO:0140545~ATP-dependent protein disaggregase activity	4	2.53165	1.80355e-05	69.8156	0.00768955	0.00110274	0.0010718246763317886\
GOTERM_MF_DIRECT	GO:0031625~ubiquitin protein ligase binding	12	7.59494	4.94171e-05	4.71423	0.0209289	0.00264381	0.002569687926425396\
GOTERM_MF_DIRECT	GO:0016887~ATP hydrolysis activity	14	8.86076	5.67469e-05	3.9412	0.0239958	0.00269863	0.0026229696470523025\
GOTERM_MF_DIRECT	GO:0030527~structural constituent of chromatin	7	4.43038	0.000241669	7.9929	0.098276	0.0103434	0.010053430792545785\
GOTERM_MF_DIRECT	GO:0005524~ATP binding	27	17.0886	0.000288276	2.14068	0.11609	0.0112166	0.010902083133949757\
GOTERM_MF_DIRECT	GO:0019899~enzyme binding	11	6.96203	0.000955783	3.61277	0.335866	0.0340896	0.03313380498302376\
GOTERM_MF_DIRECT	GO:1990935~splicing factor binding	3	1.89873	0.00134379	52.3617	0.437592	0.0442416	0.04300114597721794\
GOTERM_MF_DIRECT	GO:0031072~heat shock protein binding	5	3.16456	0.00162831	9.853	0.502163	0.0489987	0.047624930908490924\
GOTERM_MF_DIRECT	GO:0045296~cadherin binding	10	6.32911	0.00171725	3.64708	0.520788	0.0489987	0.047624930908490924\
GOTERM_MF_DIRECT	GO:0048156~tau protein binding	4	2.53165	0.00513233	11.3653	0.889451	0.13729	0.13344051176265984\
GOTERM_MF_DIRECT	GO:0017070~U6 snRNA binding	3	1.89873	0.00643801	24.4354	0.936985	0.159369	0.1549007870983093\
GOTERM_MF_DIRECT	GO:0003714~transcription corepressor activity	7	4.43038	0.00670244	4.1719	0.94377	0.159369	0.1549007870983093\
GOTERM_MF_DIRECT	GO:0003779~actin binding	8	5.06329	0.00918782	3.40564	0.980756	0.206968	0.20116499818640088\
GOTERM_MF_DIRECT	GO:0042802~identical protein binding	24	15.1899	0.0134827	1.68811	0.997002	0.288529	0.28043966394444425\
GOTERM_MF_DIRECT	GO:0044877~protein-containing complex binding	8	5.06329	0.0177181	2.98905	0.999525	0.350003	0.3401903107146554\
GOTERM_MF_DIRECT	GO:0031492~nucleosomal DNA binding	4	2.53165	0.0179908	7.1869	0.999578	0.350003	0.3401903107146554\
GOTERM_MF_DIRECT	GO:0042826~histone deacetylase binding	5	3.16456	0.0228216	4.62792	0.999949	0.424681	0.4127740945598152\
GOTERM_MF_DIRECT	GO:0097718~disordered domain specific binding	3	1.89873	0.0381707	9.64557	1	0.658678	0.640209946390743\
GOTERM_MF_DIRECT	GO:0030235~nitric-oxide synthase regulator activity	2	1.26582	0.0400131	48.8709	1	0.658678	0.640209946390743\
GOTERM_MF_DIRECT	GO:0044388~small protein activating enzyme binding	2	1.26582	0.0400131	48.8709	1	0.658678	0.640209946390743\
GOTERM_MF_DIRECT	GO:0001530~lipopolysaccharide binding	3	1.89873	0.04191	9.16329	1	0.664351	0.6457245191547991\
GOTERM_MF_DIRECT	GO:0055131~C3HC4-type RING finger domain binding	2	1.26582	0.0478227	40.7257	1	0.731005	0.7105093688274478\
