# Supplementary material for: A Proteomic Analysis of Nasopharyngeal Carcinoma in a Moroccan Subpopulation
Source: Cancers (Basel). 2024 Sep 26;16(19):3282. doi: 10.3390/cancers16193282 (PMC11476039; doi:10.3390/cancers16193282)
Supplement: Supplementary file 1 [file cancers-16-03282-s001.zip › Table S8-GeneOntology_NPCcluster1vs3.xlsx]

## Sheet: Gene Ontology_BP
Category	Term	Count	%	PValue	Fold Enrichment	Bonferroni	Benjamini	FDR\
GOTERM_BP_DIRECT	GO:0002181~cytoplasmic translation	47	8.21678	4.04801e-45	16.9536	1.05613e-41	1.05613e-41	1.02819416474002E-41\
GOTERM_BP_DIRECT	GO:0006412~translation	53	9.26573	5.89536e-35	9.18038	1.5381e-31	7.69049e-32	7.487101080358122E-32\
GOTERM_BP_DIRECT	GO:0032200~telomere organization	25	4.37063	1.40341e-34	32.3976	3.66149e-31	1.2205e-31	1.1882166763481922E-31\
GOTERM_BP_DIRECT	GO:0006334~nucleosome assembly	40	6.99301	2.14083e-25	8.69301	5.58541e-22	1.39635e-22	1.3594242296477725E-22\
GOTERM_BP_DIRECT	GO:0006325~chromatin organization	38	6.64336	7.86959e-19	6.21306	2.05318e-15	4.10635e-16	3.997753383793921E-16\
GOTERM_BP_DIRECT	GO:0000398~mRNA splicing, via spliceosome	35	6.11888	4.88609e-17	6.06251	1.27478e-13	2.00788e-14	1.9547826029455507E-14\
GOTERM_BP_DIRECT	GO:0061644~protein localization to CENP-A containing chromatin	14	2.44755	5.3872e-17	27.2139	1.40552e-13	2.00788e-14	1.9547826029455507E-14\
GOTERM_BP_DIRECT	GO:0045653~negative regulation of megakaryocyte differentiation	14	2.44755	4.60598e-16	24.4926	1.15863e-12	1.50212e-13	1.4623978538490086E-13\
GOTERM_BP_DIRECT	GO:0006457~protein folding	27	4.72028	2.38077e-12	5.59002	6.21141e-09	6.38246e-10	6.213666779551856E-10\
GOTERM_BP_DIRECT	GO:0006397~mRNA processing	32	5.59441	2.44633e-12	4.64589	6.3826e-09	6.38246e-10	6.213666779551856E-10\
GOTERM_BP_DIRECT	GO:0008380~RNA splicing	28	4.8951	2.3475e-11	4.87414	6.12463e-08	5.56785e-09	5.42059768978437E-9\
GOTERM_BP_DIRECT	GO:0000380~alternative mRNA splicing, via spliceosome	11	1.92308	7.33522e-10	15.3953	1.91376e-06	1.5948e-07	1.5526207039909812E-7\
GOTERM_BP_DIRECT	GO:0050821~protein stabilization	27	4.72028	5.64764e-09	3.95277	1.47346e-05	1.13344e-06	1.1034619640482025E-6\
GOTERM_BP_DIRECT	GO:0098761~cellular response to interleukin-7	8	1.3986	1.03704e-08	23.3262	2.70559e-05	1.93259e-06	1.8814812309937888E-6\
GOTERM_BP_DIRECT	GO:0002218~activation of innate immune response	11	1.92308	2.33431e-08	11.3201	6.09003e-05	4.06015e-06	3.9527669083441625E-6\
GOTERM_BP_DIRECT	GO:0040029~epigenetic regulation of gene expression	12	2.0979	4.98717e-08	9.12766	0.000130107	8.1322e-06	7.917126132397564E-6\
GOTERM_BP_DIRECT	GO:0006414~translational elongation	8	1.3986	5.54251e-07	14.7324	0.001445	8.50613e-05	8.28116735329466E-5\
GOTERM_BP_DIRECT	GO:0042026~protein refolding	9	1.57343	1.05588e-06	10.8588	0.00275101	0.000153044	1.489968295544456E-4\
GOTERM_BP_DIRECT	GO:1904874~positive regulation of telomerase RNA localization to Cajal body	7	1.22378	2.11016e-06	16.3284	0.00549029	0.000289758	2.8209524564446555E-4\
GOTERM_BP_DIRECT	GO:1904851~positive regulation of establishment of protein localization to telomere	6	1.04895	4.15554e-06	20.9936	0.0107833	0.00054209	5.277536573073838E-4\
GOTERM_BP_DIRECT	GO:1903241~U2-type prespliceosome assembly	8	1.3986	4.55552e-06	11.1966	0.011815	0.0005483	5.337990436569607E-4\
GOTERM_BP_DIRECT	GO:0001649~osteoblast differentiation	16	2.7972	4.62346e-06	4.30638	0.0119902	0.0005483	5.337990436569607E-4\
GOTERM_BP_DIRECT	GO:0034975~protein folding in endoplasmic reticulum	7	1.22378	4.96949e-06	14.4074	0.0128817	0.000563713	5.488046258461732E-4\
GOTERM_BP_DIRECT	GO:1904871~positive regulation of protein localization to Cajal body	6	1.04895	7.43951e-06	19.0851	0.0192226	0.000808737	7.873486426687241E-4\
GOTERM_BP_DIRECT	GO:0006096~glycolytic process	10	1.74825	8.71921e-06	7.14069	0.0224917	0.000909937	8.858719621730833E-4\
GOTERM_BP_DIRECT	GO:0010467~gene expression	16	2.7972	1.25515e-05	3.97042	0.0322168	0.0012595	0.001226187452966902\
GOTERM_BP_DIRECT	GO:0034976~response to endoplasmic reticulum stress	13	2.27273	1.82512e-05	4.73814	0.0465018	0.00171334	0.001668027819691107\
GOTERM_BP_DIRECT	GO:0051028~mRNA transport	12	2.0979	1.83877e-05	5.18361	0.0468414	0.00171334	0.001668027819691107\
GOTERM_BP_DIRECT	GO:0061077~chaperone-mediated protein folding	9	1.57343	3.54817e-05	6.99787	0.0884177	0.00319213	0.0031077086249304635\
GOTERM_BP_DIRECT	GO:0071353~cellular response to interleukin-4	7	1.22378	4.55831e-05	10.2052	0.112129	0.00396421	0.003859371602221264\
GOTERM_BP_DIRECT	GO:0032212~positive regulation of telomere maintenance via telomerase	8	1.3986	4.9752e-05	7.99757	0.121734	0.00405634	0.0039490623094902855\
GOTERM_BP_DIRECT	GO:0051085~chaperone cofactor-dependent protein refolding	8	1.3986	4.9752e-05	7.99757	0.121734	0.00405634	0.0039490623094902855\
GOTERM_BP_DIRECT	GO:0042274~ribosomal small subunit biogenesis	11	1.92308	5.79967e-05	5.06425	0.140425	0.00458525	0.004463986273114608\
GOTERM_BP_DIRECT	GO:2000767~positive regulation of cytoplasmic translation	6	1.04895	6.24696e-05	13.121	0.150399	0.00469482	0.004570659201943077\
GOTERM_BP_DIRECT	GO:0043066~negative regulation of apoptotic process	32	5.59441	6.29815e-05	2.2084	0.151533	0.00469482	0.004570659201943077\
GOTERM_BP_DIRECT	GO:0022417~protein maturation by protein folding	5	0.874126	7.36794e-05	19.4385	0.174889	0.00533971	0.005198494279592392\
GOTERM_BP_DIRECT	GO:0007339~binding of sperm to zona pellucida	8	1.3986	8.6706e-05	7.36618	0.202462	0.00595305	0.0057956103823383984\
GOTERM_BP_DIRECT	GO:0006099~tricarboxylic acid cycle	8	1.3986	8.6706e-05	7.36618	0.202462	0.00595305	0.0057956103823383984\
GOTERM_BP_DIRECT	GO:0034063~stress granule assembly	7	1.22378	0.00011579	8.74734	0.260747	0.00774608	0.0075412245609233425\
GOTERM_BP_DIRECT	GO:0017148~negative regulation of translation	12	2.0979	0.000131958	4.19872	0.291285	0.00860698	0.008379353617581119\
GOTERM_BP_DIRECT	GO:0051092~positive regulation of NF-kappaB transcription factor activity	14	2.44755	0.000152945	3.57556	0.329052	0.00969577	0.009439349635923125\
GOTERM_BP_DIRECT	GO:0006413~translational initiation	9	1.57343	0.000156084	5.72553	0.334525	0.00969577	0.009439349635923125\
GOTERM_BP_DIRECT	GO:0006418~tRNA aminoacylation for protein translation	6	1.04895	0.000201718	10.4968	0.409234	0.0122391	0.011915439234935972\
GOTERM_BP_DIRECT	GO:0006986~response to unfolded protein	9	1.57343	0.000257274	5.33736	0.488963	0.0152552	0.014851721713486189\
GOTERM_BP_DIRECT	GO:1901799~negative regulation of proteasomal protein catabolic process	5	0.874126	0.000270321	14.5789	0.506071	0.0156726	0.015258123401163906\
GOTERM_BP_DIRECT	GO:0048025~negative regulation of mRNA splicing, via spliceosome	6	1.04895	0.000326828	9.54255	0.573794	0.0181424	0.017662610256524484\
GOTERM_BP_DIRECT	GO:2000059~negative regulation of ubiquitin-dependent protein catabolic process	6	1.04895	0.000326828	9.54255	0.573794	0.0181424	0.017662610256524484\
GOTERM_BP_DIRECT	GO:0006605~protein targeting	8	1.3986	0.000346192	5.95564	0.594799	0.018817	0.01831933629779853\
GOTERM_BP_DIRECT	GO:0031507~heterochromatin formation	9	1.57343	0.000364033	5.0791	0.613234	0.0193829	0.018870304562369492\
GOTERM_BP_DIRECT	GO:0000381~regulation of alternative mRNA splicing, via spliceosome	9	1.57343	0.000453414	4.92038	0.693711	0.0236591	0.023033423327791215\
GOTERM_BP_DIRECT	GO:0006303~double-strand break repair via nonhomologous end joining	7	1.22378	0.000493362	6.80349	0.72404	0.0247667	0.024111696806248313\
GOTERM_BP_DIRECT	GO:0045727~positive regulation of translation	10	1.74825	0.000493625	4.31967	0.72423	0.0247667	0.024111696806248313\
GOTERM_BP_DIRECT	GO:0051131~chaperone-mediated protein complex assembly	6	1.04895	0.000742997	8.07447	0.856181	0.0365751	0.035607790368002636\
GOTERM_BP_DIRECT	GO:0048026~positive regulation of mRNA splicing, via spliceosome	7	1.22378	0.000768748	6.28014	0.865533	0.0371419	0.036159643403904\
GOTERM_BP_DIRECT	GO:0045087~innate immune response	30	5.24476	0.000804356	1.95836	0.877471	0.0381557	0.03714662164475767\
GOTERM_BP_DIRECT	GO:1990830~cellular response to leukemia inhibitory factor	11	1.92308	0.000903943	3.63097	0.905528	0.0421141	0.04100027863547841\
GOTERM_BP_DIRECT	GO:0016241~regulation of macroautophagy	8	1.3986	0.00113885	4.91079	0.948848	0.0521274	0.05074876335501897\
GOTERM_BP_DIRECT	GO:0071383~cellular response to steroid hormone stimulus	5	0.874126	0.00116023	10.291	0.951626	0.0521903	0.05081003623560364\
GOTERM_BP_DIRECT	GO:0032508~DNA duplex unwinding	8	1.3986	0.00139937	4.74432	0.9741	0.0618807	0.060244133612926444\
GOTERM_BP_DIRECT	GO:0000387~spliceosomal snRNP assembly	6	1.04895	0.00146534	6.99787	0.978201	0.063079	0.06141076269241473\
GOTERM_BP_DIRECT	GO:0045454~cell redox homeostasis	7	1.22378	0.00147483	5.56649	0.978734	0.063079	0.06141076269241473\
GOTERM_BP_DIRECT	GO:0034605~cellular response to heat	8	1.3986	0.00154595	4.66525	0.982341	0.0646521	0.06294225962699335\
GOTERM_BP_DIRECT	GO:0043484~regulation of RNA splicing	9	1.57343	0.00156117	4.08967	0.983029	0.0646521	0.06294225962699335\
GOTERM_BP_DIRECT	GO:1900152~negative regulation of nuclear-transcribed mRNA catabolic process, deadenylation-dependent decay	4	0.699301	0.00170625	15.5508	0.988384	0.0695563	0.06771678640896994\
GOTERM_BP_DIRECT	GO:0010761~fibroblast migration	5	0.874126	0.00180591	9.20773	0.991048	0.0724865	0.07056947041680785\
GOTERM_BP_DIRECT	GO:0006406~mRNA export from nucleus	8	1.3986	0.00187479	4.51476	0.992523	0.0741108	0.07215082014993965\
GOTERM_BP_DIRECT	GO:0045892~negative regulation of DNA-templated transcription	30	5.24476	0.0021653	1.8319	0.996501	0.0843175	0.08208753396963428\
GOTERM_BP_DIRECT	GO:0051973~positive regulation of telomerase activity	6	1.04895	0.00227488	6.3617	0.997373	0.0868162	0.08452013649453724\
GOTERM_BP_DIRECT	GO:0042149~cellular response to glucose starvation	7	1.22378	0.0023293	5.10262	0.997721	0.0868162	0.08452013649453724\
GOTERM_BP_DIRECT	GO:0021762~substantia nigra development	7	1.22378	0.0023293	5.10262	0.997721	0.0868162	0.08452013649453724\
GOTERM_BP_DIRECT	GO:1904667~negative regulation of ubiquitin protein ligase activity	4	0.699301	0.00238606	13.9957	0.998036	0.0876793	0.0853604114255543\
GOTERM_BP_DIRECT	GO:0070527~platelet aggregation	7	1.22378	0.0025915	4.99848	0.998852	0.0931183	0.09065563969872947\
GOTERM_BP_DIRECT	GO:0006611~protein export from nucleus	6	1.04895	0.00260546	6.17459	0.998893	0.0931183	0.09065563969872947\
GOTERM_BP_DIRECT	GO:0007097~nuclear migration	5	0.874126	0.0026654	8.3308	0.999054	0.0939735	0.09148815529061498\
GOTERM_BP_DIRECT	GO:0006094~gluconeogenesis	7	1.22378	0.00287523	4.89851	0.999454	0.10002	0.0973745799849498\
GOTERM_BP_DIRECT	GO:0006730~one-carbon metabolic process	6	1.04895	0.0029695	5.99818	0.999573	0.100616	0.09795506634723804\
GOTERM_BP_DIRECT	GO:0006402~mRNA catabolic process	6	1.04895	0.0029695	5.99818	0.999573	0.100616	0.09795506634723804\
GOTERM_BP_DIRECT	GO:0070934~CRD-mediated mRNA stabilization	4	0.699301	0.00321169	12.7234	0.999774	0.107427	0.10458592458577387\
GOTERM_BP_DIRECT	GO:0042113~B cell activation	6	1.04895	0.00336888	5.83156	0.99985	0.111258	0.10831594212408081\
GOTERM_BP_DIRECT	GO:0006606~protein import into nucleus	10	1.74825	0.00353998	3.27003	0.999904	0.115448	0.11239442766633224\
GOTERM_BP_DIRECT	GO:0031647~regulation of protein stability	9	1.57343	0.00389613	3.53825	0.999962	0.125494	0.12217502359339236\
GOTERM_BP_DIRECT	GO:0008104~protein localization	12	2.0979	0.00451343	2.74426	0.999993	0.143604	0.13980626028004373\
GOTERM_BP_DIRECT	GO:0006458~'de novo' protein folding	3	0.524476	0.00469231	26.242	0.999995	0.144026	0.14021717619712531\
GOTERM_BP_DIRECT	GO:0099518~vesicle cytoskeletal trafficking	3	0.524476	0.00469231	26.242	0.999995	0.144026	0.14021717619712531\
GOTERM_BP_DIRECT	GO:0035494~SNARE complex disassembly	3	0.524476	0.00469231	26.242	0.999995	0.144026	0.14021717619712531\
GOTERM_BP_DIRECT	GO:0140374~antiviral innate immune response	7	1.22378	0.00509045	4.37367	0.999998	0.15443	0.1503457448465291\
GOTERM_BP_DIRECT	GO:0032801~receptor catabolic process	4	0.699301	0.00533529	10.766	0.999999	0.159997	0.15576601458098913\
GOTERM_BP_DIRECT	GO:0015986~proton motive force-driven ATP synthesis	5	0.874126	0.00594953	6.72872	1	0.17639	0.17172519802087807\
GOTERM_BP_DIRECT	GO:0002639~positive regulation of immunoglobulin production	5	0.874126	0.00682934	6.47951	1	0.200199	0.1949046419414672\
GOTERM_BP_DIRECT	GO:0048511~rhythmic process	8	1.3986	0.00731049	3.54323	1	0.211923	0.2063183618721167\
GOTERM_BP_DIRECT	GO:0051664~nuclear pore localization	3	0.524476	0.00767299	20.9936	1	0.212966	0.207333935311088\
GOTERM_BP_DIRECT	GO:0090666~scaRNA localization to Cajal body	3	0.524476	0.00767299	20.9936	1	0.212966	0.207333935311088\
GOTERM_BP_DIRECT	GO:0046833~positive regulation of RNA export from nucleus	3	0.524476	0.00767299	20.9936	1	0.212966	0.207333935311088\
GOTERM_BP_DIRECT	GO:0110104~mRNA alternative polyadenylation	3	0.524476	0.00767299	20.9936	1	0.212966	0.207333935311088\
GOTERM_BP_DIRECT	GO:0046598~positive regulation of viral entry into host cell	4	0.699301	0.00813582	9.3305	1	0.221108	0.21526024053492526\
GOTERM_BP_DIRECT	GO:0001921~positive regulation of receptor recycling	4	0.699301	0.00813582	9.3305	1	0.221108	0.21526024053492526\
GOTERM_BP_DIRECT	GO:0071346~cellular response to type II interferon	9	1.57343	0.0093006	3.05732	1	0.250157	0.24354154338335451\
GOTERM_BP_DIRECT	GO:0032757~positive regulation of interleukin-8 production	7	1.22378	0.00971838	3.82696	1	0.256518	0.2497341466510058\
GOTERM_BP_DIRECT	GO:0006754~ATP biosynthetic process	4	0.699301	0.00980388	8.74734	1	0.256518	0.2497341466510058\
GOTERM_BP_DIRECT	GO:0034599~cellular response to oxidative stress	9	1.57343	0.00983205	3.02793	1	0.256518	0.2497341466510058\
GOTERM_BP_DIRECT	GO:0006281~DNA repair	16	2.7972	0.0100334	2.09674	1	0.259179	0.2523246398945537\
GOTERM_BP_DIRECT	GO:0007005~mitochondrion organization	9	1.57343	0.0109622	2.97079	1	0.280396	0.2729806361508168\
GOTERM_BP_DIRECT	GO:0051260~protein homooligomerization	10	1.74825	0.0111786	2.73354	1	0.283154	0.27566555134797155\
GOTERM_BP_DIRECT	GO:0033119~negative regulation of RNA splicing	3	0.524476	0.0112929	17.4947	1	0.2833	0.27580721424336047\
GOTERM_BP_DIRECT	GO:0051290~protein heterotetramerization	4	0.699301	0.0116561	8.23279	1	0.289626	0.2819663251069451\
GOTERM_BP_DIRECT	GO:1901224~positive regulation of non-canonical NF-kappaB signal transduction	7	1.22378	0.0120483	3.6556	1	0.293468	0.28570637708360636\
GOTERM_BP_DIRECT	GO:0042752~regulation of circadian rhythm	7	1.22378	0.0120483	3.6556	1	0.293468	0.28570637708360636\
GOTERM_BP_DIRECT	GO:0045732~positive regulation of protein catabolic process	8	1.3986	0.0121481	3.21741	1	0.293468	0.28570637708360636\
GOTERM_BP_DIRECT	GO:0046034~ATP metabolic process	5	0.874126	0.0125134	5.46709	1	0.299519	0.29159744356285944\
GOTERM_BP_DIRECT	GO:0000027~ribosomal large subunit assembly	4	0.699301	0.0136956	7.77541	1	0.313438	0.30514846162735987\
GOTERM_BP_DIRECT	GO:0006998~nuclear envelope organization	4	0.699301	0.0136956	7.77541	1	0.313438	0.30514846162735987\
GOTERM_BP_DIRECT	GO:0048024~regulation of mRNA splicing, via spliceosome	4	0.699301	0.0136956	7.77541	1	0.313438	0.30514846162735987\
GOTERM_BP_DIRECT	GO:0043388~positive regulation of DNA binding	4	0.699301	0.0136956	7.77541	1	0.313438	0.30514846162735987\
GOTERM_BP_DIRECT	GO:0097435~supramolecular fiber organization	4	0.699301	0.0136956	7.77541	1	0.313438	0.30514846162735987\
GOTERM_BP_DIRECT	GO:0045648~positive regulation of erythrocyte differentiation	5	0.874126	0.015435	5.14549	1	0.340118	0.331123249859943\
GOTERM_BP_DIRECT	GO:0062029~positive regulation of stress granule assembly	3	0.524476	0.0155133	14.9954	1	0.340118	0.331123249859943\
GOTERM_BP_DIRECT	GO:0006166~purine ribonucleoside salvage	3	0.524476	0.0155133	14.9954	1	0.340118	0.331123249859943\
GOTERM_BP_DIRECT	GO:0039529~RIG-I signaling pathway	3	0.524476	0.0155133	14.9954	1	0.340118	0.331123249859943\
GOTERM_BP_DIRECT	GO:1902255~positive regulation of intrinsic apoptotic signaling pathway by p53 class mediator	3	0.524476	0.0155133	14.9954	1	0.340118	0.331123249859943\
GOTERM_BP_DIRECT	GO:0060314~regulation of ryanodine-sensitive calcium-release channel activity	4	0.699301	0.015925	7.36618	1	0.342728	0.3336641340625724\
GOTERM_BP_DIRECT	GO:0031396~regulation of protein ubiquitination	4	0.699301	0.015925	7.36618	1	0.342728	0.3336641340625724\
GOTERM_BP_DIRECT	GO:0031334~positive regulation of protein-containing complex assembly	6	1.04895	0.0160264	4.03723	1	0.342728	0.3336641340625724\
GOTERM_BP_DIRECT	GO:0006891~intra-Golgi vesicle-mediated transport	5	0.874126	0.0170435	4.99848	1	0.35871	0.34922308318335377\
GOTERM_BP_DIRECT	GO:0032880~regulation of protein localization	8	1.3986	0.0170487	3.00984	1	0.35871	0.34922308318335377\
GOTERM_BP_DIRECT	GO:0061621~canonical glycolysis	4	0.699301	0.0183458	6.99787	1	0.382913	0.372786407510082\
GOTERM_BP_DIRECT	GO:0006139~nucleobase-containing compound metabolic process	5	0.874126	0.0187528	4.85963	1	0.388302	0.37803226150943176\
GOTERM_BP_DIRECT	GO:0036261~7-methylguanosine cap hypermethylation	3	0.524476	0.020297	13.121	1	0.402077	0.391443606718473\
GOTERM_BP_DIRECT	GO:2000510~positive regulation of dendritic cell chemotaxis	3	0.524476	0.020297	13.121	1	0.402077	0.391443606718473\
GOTERM_BP_DIRECT	GO:0051683~establishment of Golgi localization	3	0.524476	0.020297	13.121	1	0.402077	0.391443606718473\
GOTERM_BP_DIRECT	GO:0090435~protein localization to nuclear envelope	3	0.524476	0.020297	13.121	1	0.402077	0.391443606718473\
GOTERM_BP_DIRECT	GO:1903608~protein localization to cytoplasmic stress granule	3	0.524476	0.020297	13.121	1	0.402077	0.391443606718473\
GOTERM_BP_DIRECT	GO:0048255~mRNA stabilization	5	0.874126	0.0205646	4.72829	1	0.402077	0.391443606718473\
GOTERM_BP_DIRECT	GO:0031100~animal organ regeneration	5	0.874126	0.0205646	4.72829	1	0.402077	0.391443606718473\
GOTERM_BP_DIRECT	GO:0006268~DNA unwinding involved in DNA replication	4	0.699301	0.0209592	6.66464	1	0.402077	0.391443606718473\
GOTERM_BP_DIRECT	GO:0006607~NLS-bearing protein import into nucleus	4	0.699301	0.0209592	6.66464	1	0.402077	0.391443606718473\
GOTERM_BP_DIRECT	GO:0006337~nucleosome disassembly	4	0.699301	0.0209592	6.66464	1	0.402077	0.391443606718473\
GOTERM_BP_DIRECT	GO:0006469~negative regulation of protein kinase activity	6	1.04895	0.021485	3.74886	1	0.409157	0.3983356001922006\
GOTERM_BP_DIRECT	GO:0030308~negative regulation of cell growth	9	1.57343	0.0217155	2.6242	1	0.410549	0.3996916831134044\
GOTERM_BP_DIRECT	GO:0006405~RNA export from nucleus	4	0.699301	0.0237656	6.3617	1	0.446076	0.4342782709647982\
GOTERM_BP_DIRECT	GO:0042273~ribosomal large subunit biogenesis	5	0.874126	0.0245012	4.48582	1	0.456597	0.4445211100285427\
GOTERM_BP_DIRECT	GO:0006108~malate metabolic process	3	0.524476	0.0256086	11.6631	1	0.457623	0.4455199194860947\
GOTERM_BP_DIRECT	GO:0010793~regulation of mRNA export from nucleus	3	0.524476	0.0256086	11.6631	1	0.457623	0.4455199194860947\
GOTERM_BP_DIRECT	GO:0032873~negative regulation of stress-activated MAPK cascade	3	0.524476	0.0256086	11.6631	1	0.457623	0.4455199194860947\
GOTERM_BP_DIRECT	GO:0090063~positive regulation of microtubule nucleation	3	0.524476	0.0256086	11.6631	1	0.457623	0.4455199194860947\
GOTERM_BP_DIRECT	GO:0180010~co-transcriptional mRNA 3'-end processing, cleavage and polyadenylation pathway	3	0.524476	0.0256086	11.6631	1	0.457623	0.4455199194860947\
GOTERM_BP_DIRECT	GO:0006107~oxaloacetate metabolic process	3	0.524476	0.0256086	11.6631	1	0.457623	0.4455199194860947\
GOTERM_BP_DIRECT	GO:0000723~telomere maintenance	6	1.04895	0.0280288	3.49894	1	0.494737	0.4816531462358974\
GOTERM_BP_DIRECT	GO:0046718~symbiont entry into host cell	8	1.3986	0.0280648	2.71762	1	0.494737	0.4816531462358974\
GOTERM_BP_DIRECT	GO:0032435~negative regulation of proteasomal ubiquitin-dependent protein catabolic process	5	0.874126	0.0288627	4.267	1	0.502018	0.48874097846389436\
GOTERM_BP_DIRECT	GO:0034504~protein localization to nucleus	5	0.874126	0.0288627	4.267	1	0.502018	0.48874097846389436\
GOTERM_BP_DIRECT	GO:0006364~rRNA processing	9	1.57343	0.0292338	2.47956	1	0.503397	0.49008414936002836\
GOTERM_BP_DIRECT	GO:0042981~regulation of apoptotic process	13	2.27273	0.0293279	2.01266	1	0.503397	0.49008414936002836\
GOTERM_BP_DIRECT	GO:0001824~blastocyst development	4	0.699301	0.0299567	5.83156	1	0.51083	0.4973204768995648\
GOTERM_BP_DIRECT	GO:0006734~NADH metabolic process	3	0.524476	0.0314143	10.4968	1	0.518733	0.5050141645839734\
GOTERM_BP_DIRECT	GO:1901798~positive regulation of signal transduction by p53 class mediator	3	0.524476	0.0314143	10.4968	1	0.518733	0.5050141645839734\
GOTERM_BP_DIRECT	GO:0060316~positive regulation of ryanodine-sensitive calcium-release channel activity	3	0.524476	0.0314143	10.4968	1	0.518733	0.5050141645839734\
GOTERM_BP_DIRECT	GO:0071803~positive regulation of podosome assembly	3	0.524476	0.0314143	10.4968	1	0.518733	0.5050141645839734\
GOTERM_BP_DIRECT	GO:0001780~neutrophil homeostasis	3	0.524476	0.0314143	10.4968	1	0.518733	0.5050141645839734\
GOTERM_BP_DIRECT	GO:0032436~positive regulation of proteasomal ubiquitin-dependent protein catabolic process	7	1.22378	0.0328952	2.91578	1	0.533639	0.519525665226904\
GOTERM_BP_DIRECT	GO:1901673~regulation of mitotic spindle assembly	4	0.699301	0.0333396	5.5983	1	0.533639	0.519525665226904\
GOTERM_BP_DIRECT	GO:0000413~protein peptidyl-prolyl isomerization	4	0.699301	0.0333396	5.5983	1	0.533639	0.519525665226904\
GOTERM_BP_DIRECT	GO:0000375~RNA splicing, via transesterification reactions	4	0.699301	0.0333396	5.5983	1	0.533639	0.519525665226904\
GOTERM_BP_DIRECT	GO:0051262~protein tetramerization	4	0.699301	0.0333396	5.5983	1	0.533639	0.519525665226904\
GOTERM_BP_DIRECT	GO:0006915~apoptotic process	26	4.54545	0.0356129	1.5341	1	0.566549	0.551565726995565\
GOTERM_BP_DIRECT	GO:0043280~positive regulation of cysteine-type endopeptidase activity involved in apoptotic process	5	0.874126	0.0362158	3.97606	1	0.571576	0.5564594404300159\
GOTERM_BP_DIRECT	GO:0044829~positive regulation by host of viral genome replication	3	0.524476	0.0376815	9.54255	1	0.571576	0.5564594404300159\
GOTERM_BP_DIRECT	GO:0048660~regulation of smooth muscle cell proliferation	3	0.524476	0.0376815	9.54255	1	0.571576	0.5564594404300159\
GOTERM_BP_DIRECT	GO:0006098~pentose-phosphate shunt	3	0.524476	0.0376815	9.54255	1	0.571576	0.5564594404300159\
GOTERM_BP_DIRECT	GO:0071474~cellular hyperosmotic response	3	0.524476	0.0376815	9.54255	1	0.571576	0.5564594404300159\
GOTERM_BP_DIRECT	GO:2001171~positive regulation of ATP biosynthetic process	3	0.524476	0.0376815	9.54255	1	0.571576	0.5564594404300159\
GOTERM_BP_DIRECT	GO:0075522~IRES-dependent viral translational initiation	3	0.524476	0.0376815	9.54255	1	0.571576	0.5564594404300159\
GOTERM_BP_DIRECT	GO:0033539~fatty acid beta-oxidation using acyl-CoA dehydrogenase	3	0.524476	0.0376815	9.54255	1	0.571576	0.5564594404300159\
GOTERM_BP_DIRECT	GO:0009615~response to virus	8	1.3986	0.0381518	2.54468	1	0.575365	0.5601481067267469\
GOTERM_BP_DIRECT	GO:0007566~embryo implantation	5	0.874126	0.038885	3.88771	1	0.583051	0.5676311842809011\
GOTERM_BP_DIRECT	GO:0018149~peptide cross-linking	4	0.699301	0.0406726	5.18361	1	0.603485	0.5875246144256896\
GOTERM_BP_DIRECT	GO:0000122~negative regulation of transcription by RNA polymerase II	38	6.64336	0.0407104	1.38068	1	0.603485	0.5875246144256896\
GOTERM_BP_DIRECT	GO:0032760~positive regulation of tumor necrosis factor production	8	1.3986	0.0414193	2.49924	1	0.610525	0.5943785663095482\
GOTERM_BP_DIRECT	GO:0051604~protein maturation	5	0.874126	0.0416637	3.80319	1	0.610677	0.5945262769879546\
GOTERM_BP_DIRECT	GO:0042776~proton motive force-driven mitochondrial ATP synthesis	6	1.04895	0.0422527	3.13338	1	0.61585	0.5995628418165624\
GOTERM_BP_DIRECT	GO:0051873~killing by host of symbiont cells	3	0.524476	0.0443794	8.74734	1	0.63266	0.6159281619865259\
GOTERM_BP_DIRECT	GO:0045739~positive regulation of DNA repair	5	0.874126	0.0445518	3.72227	1	0.63266	0.6159281619865259\
GOTERM_BP_DIRECT	GO:0009411~response to UV	5	0.874126	0.0445518	3.72227	1	0.63266	0.6159281619865259\
GOTERM_BP_DIRECT	GO:0000245~spliceosomal complex assembly	4	0.699301	0.0446184	4.99848	1	0.63266	0.6159281619865259\
GOTERM_BP_DIRECT	GO:0072583~clathrin-dependent endocytosis	4	0.699301	0.0446184	4.99848	1	0.63266	0.6159281619865259\
GOTERM_BP_DIRECT	GO:1902600~proton transmembrane transport	9	1.57343	0.0459693	2.2655	1	0.648291	0.6311459874522602\
GOTERM_BP_DIRECT	GO:0006913~nucleocytoplasmic transport	5	0.874126	0.0475493	3.64473	1	0.664074	0.6465111122919295\
GOTERM_BP_DIRECT	GO:0065003~protein-containing complex assembly	9	1.57343	0.0475975	2.24932	1	0.664074	0.6465111122919295\
GOTERM_BP_DIRECT	GO:0006310~DNA recombination	6	1.04895	0.0494664	2.99909	1	0.686478	0.6683225187347206\
}

## Sheet: Gene Ontology_CC
Category	Term	Count	%	PValue	Fold Enrichment	Bonferroni	Benjamini	FDR\
GOTERM_CC_DIRECT	GO:0070062~extracellular exosome	287	50.1748	1.60686e-126	4.64128	1.01875e-123	1.01875e-123	8.757376122211455E-124\
GOTERM_CC_DIRECT	GO:0005829~cytosol	345	60.3147	6.0446e-64	2.23012	3.83227e-61	1.91614e-61	1.647152854508057E-61\
GOTERM_CC_DIRECT	GO:0022626~cytosolic ribosome	44	7.69231	3.89551e-42	17.0925	2.46975e-39	8.23251e-40	7.076840527345572E-40\
GOTERM_CC_DIRECT	GO:0005925~focal adhesion	79	13.8112	3.45914e-41	6.63159	2.1931e-38	5.48274e-39	4.713079106789576E-39\
GOTERM_CC_DIRECT	GO:0005634~nucleus	317	55.4196	6.8612e-39	1.87457	4.35e-36	8.70001e-37	7.478711576914898E-37\
GOTERM_CC_DIRECT	GO:1990904~ribonucleoprotein complex	55	9.61538	3.71241e-37	9.56364	2.35367e-34	3.92278e-35	3.372106395350584E-35\
GOTERM_CC_DIRECT	GO:0005654~nucleoplasm	236	41.2587	1.76703e-34	2.13839	1.1203e-31	1.60043e-32	1.3757625207140262E-32\
GOTERM_CC_DIRECT	GO:0005737~cytoplasm	293	51.2238	6.93795e-34	1.85942	4.39866e-31	5.49832e-32	4.726475630614936E-32\
GOTERM_CC_DIRECT	GO:0032991~protein-containing complex	84	14.6853	5.91271e-31	4.48439	3.74866e-28	4.16518e-29	3.5804751864044634E-29\
GOTERM_CC_DIRECT	GO:0016020~membrane	257	44.9301	3.50253e-28	1.85906	2.2206e-25	2.2206e-26	1.9088777967574683E-26\
GOTERM_CC_DIRECT	GO:0000786~nucleosome	38	6.64336	9.21305e-26	9.6361	5.84107e-23	5.31007e-24	4.564648309993467E-24\
GOTERM_CC_DIRECT	GO:0022625~cytosolic large ribosomal subunit	30	5.24476	1.32692e-25	14.0445	8.41265e-23	7.01054e-24	6.026410129382343E-24\
GOTERM_CC_DIRECT	GO:1904813~ficolin-1-rich granule lumen	33	5.76923	2.15598e-22	9.64015	1.36689e-19	1.05145e-20	9.038525769509192E-21\
GOTERM_CC_DIRECT	GO:0042470~melanosome	29	5.06993	2.11812e-20	10.1823	1.34289e-17	9.59208e-19	8.24555406641826E-19\
GOTERM_CC_DIRECT	GO:0071013~catalytic step 2 spliceosome	28	4.8951	1.24646e-19	10.1232	7.90257e-17	5.26838e-18	4.528814913480524E-18\
GOTERM_CC_DIRECT	GO:0034774~secretory granule lumen	28	4.8951	6.03932e-18	8.81414	3.82893e-15	2.39308e-16	2.057141889520031E-16\
GOTERM_CC_DIRECT	GO:0043505~CENP-A containing nucleosome	14	2.44755	3.11728e-17	28.4011	1.97635e-14	1.16256e-15	9.993629391142317E-16\
GOTERM_CC_DIRECT	GO:0000781~chromosome, telomeric region	31	5.41958	6.06563e-16	6.54328	3.51941e-13	2.13645e-14	1.8365369928810868E-14\
GOTERM_CC_DIRECT	GO:0005681~spliceosomal complex	27	4.72028	2.09878e-15	7.46913	1.33737e-12	7.0033e-14	6.020188419685761E-14\
GOTERM_CC_DIRECT	GO:0005840~ribosome	25	4.37063	1.19271e-14	7.73638	7.53153e-12	3.7809e-13	3.2501422437399917E-13\
GOTERM_CC_DIRECT	GO:0005576~extracellular region	119	20.8042	1.61714e-14	2.06824	1.02767e-11	4.88222e-13	4.1968647227968023E-13\
GOTERM_CC_DIRECT	GO:0016607~nuclear speck	42	7.34266	4.67818e-12	3.55014	2.96595e-09	1.34817e-10	1.1589133145840347E-10\
GOTERM_CC_DIRECT	GO:0022627~cytosolic small ribosomal subunit	16	2.7972	5.22982e-12	11.2356	3.3157e-09	1.44161e-10	1.2392402295604432E-10\
GOTERM_CC_DIRECT	GO:0016363~nuclear matrix	21	3.67133	3.99122e-10	5.8987	2.53043e-07	1.05435e-08	9.063397484022169E-9\
GOTERM_CC_DIRECT	GO:0071005~U2-type precatalytic spliceosome	14	2.44755	5.84203e-10	10.2244	3.70384e-07	1.48154e-08	1.2735617900842639E-8\
GOTERM_CC_DIRECT	GO:0005739~mitochondrion	80	13.986	8.45559e-09	1.96718	5.36083e-06	2.06186e-07	1.772421170285303E-7\
GOTERM_CC_DIRECT	GO:0062023~collagen-containing extracellular matrix	35	6.11888	9.36729e-09	3.13248	5.93885e-06	2.19958e-07	1.8908056412508295E-7\
GOTERM_CC_DIRECT	GO:0005783~endoplasmic reticulum	67	11.7133	3.0253e-08	2.0646	1.91802e-05	6.85015e-07	5.888535069912527E-7\
GOTERM_CC_DIRECT	GO:0031982~vesicle	21	3.67133	1.0701e-07	4.28397	6.78419e-05	2.33946e-06	2.0110469333066854E-6\
GOTERM_CC_DIRECT	GO:0000502~proteasome complex	12	2.0979	4.11383e-07	7.55498	0.000260783	8.6939e-06	7.473458832091155E-6\
GOTERM_CC_DIRECT	GO:0048471~perinuclear region of cytoplasm	47	8.21678	4.61994e-07	2.25524	0.000292861	9.44852e-06	8.122149798215598E-6\
GOTERM_CC_DIRECT	GO:0005684~U2-type spliceosomal complex	9	1.57343	1.02216e-06	10.9547	0.000647839	2.02515e-05	1.740864071103479E-5\
GOTERM_CC_DIRECT	GO:0005635~nuclear envelope	21	3.67133	1.63244e-06	3.61712	0.00103443	3.07533e-05	2.64361747774709E-5\
GOTERM_CC_DIRECT	GO:0015935~small ribosomal subunit	7	1.22378	1.64923e-06	17.0407	0.00104507	3.07533e-05	2.64361747774709E-5\
GOTERM_CC_DIRECT	GO:0010494~cytoplasmic stress granule	14	2.44755	2.66697e-06	5.21653	0.00168944	4.83103e-05	4.1528603318870726E-5\
GOTERM_CC_DIRECT	GO:0005791~rough endoplasmic reticulum	9	1.57343	2.87942e-06	9.66593	0.00182389	5.07097e-05	4.3591182604404575E-5\
GOTERM_CC_DIRECT	GO:0042382~paraspeckles	6	1.04895	6.04764e-06	19.9177	0.00382688	9.8313e-05	8.451193047289905E-5\
GOTERM_CC_DIRECT	GO:0034663~endoplasmic reticulum chaperone complex	6	1.04895	6.04764e-06	19.9177	0.00382688	9.8313e-05	8.451193047289905E-5\
GOTERM_CC_DIRECT	GO:0005832~chaperonin-containing T-complex	6	1.04895	6.04764e-06	19.9177	0.00382688	9.8313e-05	8.451193047289905E-5\
GOTERM_CC_DIRECT	GO:0005730~nucleolus	67	11.7133	1.0379e-05	1.74754	0.0065587	0.000160665	1.3811119224694878E-4\
GOTERM_CC_DIRECT	GO:0045202~synapse	33	5.76923	1.039e-05	2.38618	0.00656566	0.000160665	1.3811119224694878E-4\
GOTERM_CC_DIRECT	GO:0015629~actin cytoskeleton	23	4.02098	1.06783e-05	2.98883	0.0067472	0.000161191	1.385633285922301E-4\
GOTERM_CC_DIRECT	GO:0005689~U12-type spliceosomal complex	8	1.3986	1.29563e-05	9.73753	0.00818068	0.000186688	1.604810322139004E-4\
GOTERM_CC_DIRECT	GO:0005686~U2 snRNP	8	1.3986	1.29563e-05	9.73753	0.00818068	0.000186688	1.604810322139004E-4\
GOTERM_CC_DIRECT	GO:0036464~cytoplasmic ribonucleoprotein granule	12	2.0979	1.57394e-05	5.27938	0.00992923	0.00022175	1.906214643488234E-4\
GOTERM_CC_DIRECT	GO:0002199~zona pellucida receptor complex	5	0.874126	3.54481e-05	22.8223	0.0222238	0.000488567	4.1998237902857676E-4\
GOTERM_CC_DIRECT	GO:0005759~mitochondrial matrix	28	4.8951	4.11638e-05	2.4286	0.0257608	0.000555274	4.77325390403084E-4\
GOTERM_CC_DIRECT	GO:0032040~small-subunit processome	11	1.92308	4.56108e-05	5.21653	0.0285038	0.000602442	5.178721263475055E-4\
GOTERM_CC_DIRECT	GO:0042645~mitochondrial nucleoid	9	1.57343	4.98768e-05	6.70697	0.0311279	0.000640444	5.50539711864538E-4\
GOTERM_CC_DIRECT	GO:0005788~endoplasmic reticulum lumen	23	4.02098	5.05082e-05	2.70052	0.0315157	0.000640444	5.50539711864538E-4\
GOTERM_CC_DIRECT	GO:0035578~azurophil granule lumen	11	1.92308	0.000189969	4.41399	0.11348	0.00236158	0.002030060743002255\
GOTERM_CC_DIRECT	GO:0070418~DNA-dependent protein kinase complex	4	0.699301	0.00019506	29.2126	0.116338	0.00237823	0.0020443806339561356\
GOTERM_CC_DIRECT	GO:0005643~nuclear pore	11	1.92308	0.000321282	4.14096	0.184314	0.00381127	0.003276245353861549\
GOTERM_CC_DIRECT	GO:0034709~methylosome	5	0.874126	0.000324619	14.0445	0.186038	0.00381127	0.003276245353861549\
GOTERM_CC_DIRECT	GO:0030532~small nuclear ribonucleoprotein complex	5	0.874126	0.000444675	13.0413	0.245716	0.00512589	0.004406326513147267\
GOTERM_CC_DIRECT	GO:0032993~protein-DNA complex	7	1.22378	0.000615581	6.55411	0.323213	0.00696926	0.005990925633933043\
GOTERM_CC_DIRECT	GO:0045121~membrane raft	16	2.7972	0.000730153	2.76897	0.370662	0.00812136	0.006981292104299637\
GOTERM_CC_DIRECT	GO:0030496~midbody	15	2.62238	0.000847771	2.85279	0.415919	0.00926701	0.007966123832193157\
GOTERM_CC_DIRECT	GO:0031965~nuclear membrane	18	3.14685	0.00102055	2.48971	0.476574	0.0109666	0.009427119684442344\
GOTERM_CC_DIRECT	GO:0044297~cell body	9	1.57343	0.00109494	4.32423	0.500713	0.0115699	0.009945728024832063\
GOTERM_CC_DIRECT	GO:0005856~cytoskeleton	28	4.8951	0.00112262	1.97382	0.509408	0.0116679	0.010029973903250809\
GOTERM_CC_DIRECT	GO:0014069~postsynaptic density	17	2.97203	0.00116672	2.54413	0.522949	0.0119306	0.01025584198359068\
GOTERM_CC_DIRECT	GO:0071007~U2-type catalytic step 2 spliceosome	6	1.04895	0.00121368	7.30315	0.53696	0.0122139	0.010499316443754571\
GOTERM_CC_DIRECT	GO:0008180~COP9 signalosome	7	1.22378	0.00133829	5.68023	0.572177	0.0132575	0.01139640920451556\
GOTERM_CC_DIRECT	GO:0001726~ruffle	10	1.74825	0.00156353	3.68846	0.629186	0.0152505	0.013109625500580079\
GOTERM_CC_DIRECT	GO:0071682~endocytic vesicle lumen	5	0.874126	0.00188946	9.12893	0.698521	0.0181503	0.015602395394854479\
GOTERM_CC_DIRECT	GO:0000792~heterochromatin	7	1.22378	0.00209582	5.21653	0.735561	0.0196981	0.016932892947408986\
GOTERM_CC_DIRECT	GO:0033018~sarcoplasmic reticulum lumen	4	0.699301	0.00211273	14.6063	0.738386	0.0196981	0.016932892947408986\
GOTERM_CC_DIRECT	GO:0071011~precatalytic spliceosome	6	1.04895	0.00247144	6.25984	0.791712	0.0227086	0.019520800980434662\
GOTERM_CC_DIRECT	GO:0042383~sarcolemma	10	1.74825	0.00267441	3.41269	0.816923	0.0242225	0.02082219805980323\
GOTERM_CC_DIRECT	GO:0017101~aminoacyl-tRNA synthetase multienzyme complex	4	0.699301	0.00284631	13.2784	0.835876	0.0254164	0.021848450024673022\
GOTERM_CC_DIRECT	GO:0005743~mitochondrial inner membrane	26	4.54545	0.00297773	1.89503	0.849034	0.0262206	0.022539778230144438\
GOTERM_CC_DIRECT	GO:0005753~mitochondrial proton-transporting ATP synthase complex	5	0.874126	0.0032365	7.9382	0.871941	0.0281088	0.024162891196757758\
GOTERM_CC_DIRECT	GO:0000346~transcription export complex	4	0.699301	0.00371852	12.1719	0.905762	0.0318587	0.027386392765257412\
GOTERM_CC_DIRECT	GO:0045261~proton-transporting ATP synthase complex, catalytic core F(1)	3	0.524476	0.00431547	27.3868	0.935554	0.0364801	0.03135907411803002\
GOTERM_CC_DIRECT	GO:0005687~U4 snRNP	4	0.699301	0.00473669	11.2356	0.950718	0.039514	0.03396705012296571\
GOTERM_CC_DIRECT	GO:0005637~nuclear inner membrane	7	1.22378	0.0053713	4.33238	0.96711	0.0442261	0.03801767005485032\
GOTERM_CC_DIRECT	GO:0072562~blood microparticle	15	2.62238	0.00607807	2.30141	0.979042	0.0494038	0.04246854935681592\
GOTERM_CC_DIRECT	GO:0005793~endoplasmic reticulum-Golgi intermediate compartment	8	1.3986	0.00668645	3.60649	0.985785	0.0532558	0.0457798337102913\
GOTERM_CC_DIRECT	GO:0001891~phagocytic cup	5	0.874126	0.00671998	6.52067	0.986086	0.0532558	0.0457798337102913\
GOTERM_CC_DIRECT	GO:0097452~GAIT complex	3	0.524476	0.00706241	21.9094	0.988818	0.0552786	0.04751867164014897\
GOTERM_CC_DIRECT	GO:0098797~plasma membrane protein complex	4	0.699301	0.00723572	9.73753	0.98999	0.0559445	0.048091051303922716\
GOTERM_CC_DIRECT	GO:0035580~specific granule lumen	7	1.22378	0.00739392	4.0573	0.990952	0.0561658	0.04828131851459954\
GOTERM_CC_DIRECT	GO:0046540~U4/U6 x U5 tri-snRNP complex	6	1.04895	0.00744152	4.86876	0.991223	0.0561658	0.04828131851459954\
GOTERM_CC_DIRECT	GO:0001772~immunological synapse	6	1.04895	0.00816561	4.76292	0.994474	0.0605343	0.0520366196017512\
GOTERM_CC_DIRECT	GO:0090575~RNA polymerase II transcription regulator complex	10	1.74825	0.00821128	2.87525	0.994633	0.0605343	0.0520366196017512\
GOTERM_CC_DIRECT	GO:0030864~cortical actin cytoskeleton	7	1.22378	0.00923518	3.87288	0.997212	0.0673001	0.05785257605222092\
GOTERM_CC_DIRECT	GO:0022624~proteasome accessory complex	4	0.699301	0.0103847	8.59194	0.998664	0.07328	0.06299303832545895\
GOTERM_CC_DIRECT	GO:0005849~mRNA cleavage factor complex	3	0.524476	0.0104025	18.2579	0.998679	0.07328	0.06299303832545895\
GOTERM_CC_DIRECT	GO:0070937~CRD-mediated mRNA stability complex	3	0.524476	0.0104025	18.2579	0.998679	0.07328	0.06299303832545895\
GOTERM_CC_DIRECT	GO:0005777~peroxisome	9	1.57343	0.0112318	2.96074	0.999224	0.0782523	0.06726736889233159\
GOTERM_CC_DIRECT	GO:0101031~protein folding chaperone complex	5	0.874126	0.0120663	5.53269	0.999546	0.0823684	0.0708056097700685\
GOTERM_CC_DIRECT	GO:0034719~SMN-Sm protein complex	4	0.699301	0.0122123	8.11461	0.999586	0.0823684	0.0708056097700685\
GOTERM_CC_DIRECT	GO:0033290~eukaryotic 48S preinitiation complex	4	0.699301	0.0122123	8.11461	0.999586	0.0823684	0.0708056097700685\
GOTERM_CC_DIRECT	GO:0005685~U1 snRNP	5	0.874126	0.0133863	5.36996	0.999805	0.0893362	0.07679535492550636\
GOTERM_CC_DIRECT	GO:0071004~U2-type prespliceosome	4	0.699301	0.0142125	7.68752	0.999886	0.0925215	0.07953348629932498\
GOTERM_CC_DIRECT	GO:0030018~Z disc	10	1.74825	0.0142911	2.62703	0.999891	0.0925215	0.07953348629932498\
GOTERM_CC_DIRECT	GO:0005958~DNA-dependent protein kinase-DNA ligase 4 complex	3	0.524476	0.0143014	15.6496	0.999892	0.0925215	0.07953348629932498\
GOTERM_CC_DIRECT	GO:0016235~aggresome	5	0.874126	0.0147947	5.21653	0.999921	0.094746	0.08144568721438115\
GOTERM_CC_DIRECT	GO:0043202~lysosomal lumen	8	1.3986	0.0179665	2.98088	0.99999	0.113907	0.09791728235805118\
GOTERM_CC_DIRECT	GO:1904724~tertiary granule lumen	6	1.04895	0.0182398	3.9124	0.999991	0.114496	0.09842289517973965\
GOTERM_CC_DIRECT	GO:0070419~nonhomologous end joining complex	3	0.524476	0.0187262	13.6934	0.999994	0.115266	0.09908528626540813\
GOTERM_CC_DIRECT	GO:0097524~sperm plasma membrane	3	0.524476	0.0187262	13.6934	0.999994	0.115266	0.09908528626540813\
GOTERM_CC_DIRECT	GO:0012506~vesicle membrane	5	0.874126	0.0195671	4.8047	0.999996	0.119284	0.10253913756230364\
GOTERM_CC_DIRECT	GO:0005903~brush border	6	1.04895	0.0209377	3.77749	0.999999	0.126424	0.10867658441411943\
GOTERM_CC_DIRECT	GO:0001533~cornified envelope	6	1.04895	0.0238832	3.65157	1	0.142848	0.12279550380664915\
GOTERM_CC_DIRECT	GO:0005811~lipid droplet	8	1.3986	0.0287945	2.70487	1	0.170408	0.14648603064466365\
GOTERM_CC_DIRECT	GO:0042824~MHC class I peptide loading complex	3	0.524476	0.0290284	10.9547	1	0.170408	0.14648603064466365\
GOTERM_CC_DIRECT	GO:0005790~smooth endoplasmic reticulum	4	0.699301	0.0299079	5.84252	1	0.172378	0.14818011459850902\
GOTERM_CC_DIRECT	GO:0005682~U5 snRNP	4	0.699301	0.0299079	5.84252	1	0.172378	0.14818011459850902\
GOTERM_CC_DIRECT	GO:0030670~phagocytic vesicle membrane	7	1.22378	0.0304245	2.97221	1	0.172797	0.14854024736505614\
GOTERM_CC_DIRECT	GO:0000791~euchromatin	6	1.04895	0.0305437	3.42335	1	0.172797	0.14854024736505614\
GOTERM_CC_DIRECT	GO:0016604~nuclear body	17	2.97203	0.0307983	1.78381	1	0.172797	0.14854024736505614\
GOTERM_CC_DIRECT	GO:0005652~nuclear lamina	3	0.524476	0.0348467	9.95884	1	0.192617	0.1655775033518625\
GOTERM_CC_DIRECT	GO:0001725~stress fiber	7	1.22378	0.0351604	2.87202	1	0.192617	0.1655775033518625\
GOTERM_CC_DIRECT	GO:0005615~extracellular space	70	12.2378	0.0352422	1.25731	1	0.192617	0.1655775033518625\
GOTERM_CC_DIRECT	GO:0009898~cytoplasmic side of plasma membrane	8	1.3986	0.0355819	2.58518	1	0.192811	0.16574474598493466\
GOTERM_CC_DIRECT	GO:0009986~cell surface	27	4.72028	0.0387933	1.50065	1	0.208432	0.1791726338946087\
GOTERM_CC_DIRECT	GO:0042995~cell projection	11	1.92308	0.0411379	2.07048	1	0.219171	0.18840447208485833\
GOTERM_CC_DIRECT	GO:0030027~lamellipodium	11	1.92308	0.04236	2.05986	1	0.223802	0.19238500607693224\
GOTERM_CC_DIRECT	GO:0000793~condensed chromosome	4	0.699301	0.0438769	5.03665	1	0.2299	0.19762717253308254\
GOTERM_CC_DIRECT	GO:0005694~chromosome	13	2.27273	0.0473593	1.86892	1	0.245759	0.21125962224217015\
GOTERM_CC_DIRECT	GO:0008540~proteasome regulatory particle, base subcomplex	3	0.524476	0.0476788	8.42671	1	0.245759	0.21125962224217015\
}

## Sheet: Gene Ontology_MF
\outl0\strokewidth0 \strokec2 Category	Term	Count	%	PValue	Fold Enrichment	Bonferroni	Benjamini	FDR\
GOTERM_MF_DIRECT	GO:0003723~RNA binding	250	43.7063	1.87528e-130	5.80882	1.69712e-127	1.69712e-127	1.5696056637043296E-127\
GOTERM_MF_DIRECT	GO:0005515~protein binding	517	90.3846	1.2658e-43	1.37043	1.14555e-40	5.72775e-41	5.297380826197039E-41\
GOTERM_MF_DIRECT	GO:0045296~cadherin binding	69	12.0629	1.83876e-37	6.96331	1.66408e-34	5.54692e-35	5.130132401975363E-35\
GOTERM_MF_DIRECT	GO:0030527~structural constituent of chromatin	37	6.46853	1.48702e-28	11.6904	1.34576e-25	3.36439e-26	3.1115960875500724E-26\
GOTERM_MF_DIRECT	GO:0003735~structural constituent of ribosome	46	8.04196	5.85701e-28	8.14209	5.3006e-25	1.06012e-25	9.804641810171302E-26\
GOTERM_MF_DIRECT	GO:0003729~mRNA binding	53	9.26573	1.00598e-27	6.66093	9.10411e-25	1.51735e-25	1.4033409931515973E-25\
GOTERM_MF_DIRECT	GO:0046982~protein heterodimerization activity	46	8.04196	1.5914e-15	4.11412	1.40665e-12	2.00123e-13	1.8508567806431663E-13\
GOTERM_MF_DIRECT	GO:0051082~unfolded protein binding	28	4.8951	1.76904e-15	7.11734	1.6076e-12	2.00123e-13	1.8508567806431663E-13\
GOTERM_MF_DIRECT	GO:0140662~ATP-dependent protein folding chaperone	16	2.7972	6.65845e-13	12.5795	6.0255e-10	6.69544e-11	6.192355076720047E-11\
GOTERM_MF_DIRECT	GO:0003677~DNA binding	80	13.986	2.26677e-12	2.33759	2.0514e-09	2.05142e-10	1.897282999033455E-10\
GOTERM_MF_DIRECT	GO:0042802~identical protein binding	98	17.1329	5.4295e-10	1.90738	4.9137e-07	4.467e-08	4.131355783559962E-8\
GOTERM_MF_DIRECT	GO:0044183~protein folding chaperone	15	2.62238	7.81892e-10	8.89667	7.07612e-07	5.89677e-08	5.453695065463219E-8\
GOTERM_MF_DIRECT	GO:0019904~protein domain specific binding	27	4.72028	1.44641e-09	4.20645	1.309e-06	1.00692e-07	9.312623340082405E-8\
GOTERM_MF_DIRECT	GO:0016887~ATP hydrolysis activity	39	6.81818	2.52298e-09	3.03799	2.28329e-06	1.63092e-07	1.5083797480558747E-7\
GOTERM_MF_DIRECT	GO:0031625~ubiquitin protein ligase binding	32	5.59441	3.69649e-09	3.47857	3.34532e-06	2.23021e-07	2.0626406101009887E-7\
GOTERM_MF_DIRECT	GO:0003690~double-stranded DNA binding	16	2.7972	5.12509e-07	5.103	0.000463713	2.89888e-05	2.6810639913462042E-5\
GOTERM_MF_DIRECT	GO:0003697~single-stranded DNA binding	16	2.7972	1.05432e-06	4.82962	0.000953709	5.61273e-05	5.190997766989824E-5\
GOTERM_MF_DIRECT	GO:0003725~double-stranded RNA binding	13	2.27273	1.61848e-06	5.93913	0.00146365	8.13736e-05	7.525938074523678E-5\
GOTERM_MF_DIRECT	GO:0005524~ATP binding	79	13.8112	1.81052e-06	1.73315	0.00163718	8.62377e-05	7.975798716342354E-5\
GOTERM_MF_DIRECT	GO:0019899~enzyme binding	30	5.24476	2.18217e-06	2.7264	0.00197292	9.87434e-05	9.132396194940524E-5\
GOTERM_MF_DIRECT	GO:0051287~NAD binding	9	1.57343	9.9712e-06	8.22341	0.00898338	0.000429711	3.9742343891733796E-4\
GOTERM_MF_DIRECT	GO:0043022~ribosome binding	12	2.0979	1.36003e-05	5.338	0.0122329	0.000559465	5.174278041122506E-4\
GOTERM_MF_DIRECT	GO:0050815~phosphoserine residue binding	5	0.874126	2.45262e-05	24.1481	0.021952	0.000965054	8.925418263562528E-4\
GOTERM_MF_DIRECT	GO:0042803~protein homodimerization activity	44	7.69231	2.70742e-05	1.98336	0.0242047	0.00102092	9.442115050102184E-4\
GOTERM_MF_DIRECT	GO:0042826~histone deacetylase binding	15	2.62238	3.65566e-05	3.84174	0.032543	0.00132335	0.001223915336496699\
GOTERM_MF_DIRECT	GO:0003678~DNA helicase activity	8	1.3986	0.000127585	6.93484	0.109054	0.00444094	0.004107259171099425\
GOTERM_MF_DIRECT	GO:0043531~ADP binding	8	1.3986	0.000150751	6.76147	0.127542	0.00505296	0.004673294200504465\
GOTERM_MF_DIRECT	GO:0003676~nucleic acid binding	19	3.32168	0.000193443	2.76871	0.160613	0.00625236	0.005782571343646671\
GOTERM_MF_DIRECT	GO:0051015~actin filament binding	19	3.32168	0.000251461	2.71029	0.203558	0.00784731	0.007257681049822105\
GOTERM_MF_DIRECT	GO:0140693~molecular condensate scaffold activity	8	1.3986	0.000279818	6.14679	0.223742	0.00844118	0.0078069296280490206\
GOTERM_MF_DIRECT	GO:0044325~transmembrane transporter binding	14	2.44755	0.00042596	3.21975	0.319941	0.0124353	0.01150091348707177\
GOTERM_MF_DIRECT	GO:1990446~U1 snRNP binding	4	0.699301	0.000479189	22.5382	0.351939	0.0135521	0.01253379745888786\
GOTERM_MF_DIRECT	GO:0015035~protein-disulfide reductase activity	6	1.04895	0.000588341	8.45184	0.412926	0.0161348	0.014922461380638689\
GOTERM_MF_DIRECT	GO:0003713~transcription coactivator activity	20	3.4965	0.000613708	2.44096	0.426258	0.0163355	0.015108038043423058\
GOTERM_MF_DIRECT	GO:0140545~ATP-dependent protein disaggregase activity	4	0.699301	0.000820187	19.3185	0.524112	0.0206186	0.019069341977242152\
GOTERM_MF_DIRECT	GO:0008186~ATP-dependent activity, acting on RNA	4	0.699301	0.000820187	19.3185	0.524112	0.0206186	0.019069341977242152\
GOTERM_MF_DIRECT	GO:0031492~nucleosomal DNA binding	9	1.57343	0.000856551	4.4745	0.539532	0.0209508	0.01937657873642589\
GOTERM_MF_DIRECT	GO:0044548~S100 protein binding	5	0.874126	0.00103153	10.5648	0.607028	0.0245667	0.02272081622830401\
GOTERM_MF_DIRECT	GO:0003684~damaged DNA binding	9	1.57343	0.00114138	4.28544	0.644253	0.0264858	0.024495683052618553\
GOTERM_MF_DIRECT	GO:0004812~aminoacyl-tRNA ligase activity	4	0.699301	0.00128356	16.9037	0.687254	0.0290405	0.026858405458937057\
GOTERM_MF_DIRECT	GO:0060090~molecular adaptor activity	15	2.62238	0.00150438	2.68312	0.743978	0.0332065	0.030711389593594283\
GOTERM_MF_DIRECT	GO:0005200~structural constituent of cytoskeleton	11	1.92308	0.00166197	3.35028	0.778057	0.0358115	0.03312070192169936\
GOTERM_MF_DIRECT	GO:0031072~heat shock protein binding	8	1.3986	0.0022749	4.36224	0.87269	0.0472041	0.04365728681470113\
GOTERM_MF_DIRECT	GO:0003746~translation elongation factor activity	6	1.04895	0.00229501	6.33888	0.874991	0.0472041	0.04365728681470113\
GOTERM_MF_DIRECT	GO:0046933~proton-transporting ATP synthase activity, rotational mechanism	5	0.874126	0.00250047	8.45184	0.896249	0.0496162	0.045888103201336766\
GOTERM_MF_DIRECT	GO:0008426~protein kinase C inhibitor activity	3	0.524476	0.00255995	33.8074	0.901699	0.0496162	0.045888103201336766\
GOTERM_MF_DIRECT	GO:1990948~ubiquitin ligase inhibitor activity	4	0.699301	0.00263158	13.5229	0.907885	0.0496162	0.045888103201336766\
GOTERM_MF_DIRECT	GO:0004859~phospholipase inhibitor activity	4	0.699301	0.00263158	13.5229	0.907885	0.0496162	0.045888103201336766\
GOTERM_MF_DIRECT	GO:0003755~peptidyl-prolyl cis-trans isomerase activity	7	1.22378	0.00276341	4.93024	0.918271	0.0510385	0.04720355712042254\
GOTERM_MF_DIRECT	GO:0042288~MHC class I protein binding	5	0.874126	0.00301751	8.04937	0.935104	0.0546168	0.05051303807507055\
GOTERM_MF_DIRECT	GO:0031491~nucleosome binding	6	1.04895	0.00344069	5.79555	0.955807	0.0610555	0.056467860195414304\
GOTERM_MF_DIRECT	GO:0031490~chromatin DNA binding	9	1.57343	0.00387772	3.53798	0.970287	0.0674872	0.06241630418895055\
GOTERM_MF_DIRECT	GO:0005049~nuclear export signal receptor activity	4	0.699301	0.00461662	11.2691	0.984819	0.078831	0.07290776604490869\
GOTERM_MF_DIRECT	GO:0019903~protein phosphatase binding	9	1.57343	0.00478136	3.41872	0.986931	0.0799694	0.07396066150350519\
GOTERM_MF_DIRECT	GO:0001786~phosphatidylserine binding	8	1.3986	0.00490373	3.80928	0.988307	0.0799694	0.07396066150350519\
GOTERM_MF_DIRECT	GO:0097718~disordered domain specific binding	6	1.04895	0.00494838	5.338	0.988773	0.0799694	0.07396066150350519\
GOTERM_MF_DIRECT	GO:0003779~actin binding	18	3.14685	0.00532718	2.12032	0.992045	0.0845807	0.0782254449526313\
GOTERM_MF_DIRECT	GO:0005544~calcium-dependent phospholipid binding	7	1.22378	0.00549044	4.30275	0.993143	0.0849926	0.07860643428520199\
GOTERM_MF_DIRECT	GO:0031593~polyubiquitin modification-dependent protein binding	6	1.04895	0.00554096	5.20113	0.993451	0.0849926	0.07860643428520199\
GOTERM_MF_DIRECT	GO:0048027~mRNA 5'-UTR binding	5	0.874126	0.0067092	6.50141	0.99774	0.101197	0.09359336239164702\
GOTERM_MF_DIRECT	GO:0003730~mRNA 3'-UTR binding	16	2.7972	0.00709955	2.18112	0.998416	0.101781	0.09413290605684721\
GOTERM_MF_DIRECT	GO:0003724~RNA helicase activity	8	1.3986	0.00711045	3.55867	0.998432	0.101781	0.09413290605684721\
GOTERM_MF_DIRECT	GO:0019855~calcium channel inhibitor activity	4	0.699301	0.0073102	9.65924	0.998693	0.101781	0.09413290605684721\
GOTERM_MF_DIRECT	GO:0030955~potassium ion binding	4	0.699301	0.0073102	9.65924	0.998693	0.101781	0.09413290605684721\
GOTERM_MF_DIRECT	GO:0061133~endopeptidase activator activity	4	0.699301	0.0073102	9.65924	0.998693	0.101781	0.09413290605684721\
GOTERM_MF_DIRECT	GO:0019901~protein kinase binding	26	4.54545	0.00798271	1.75098	0.999292	0.109161	0.10095839100183027\
GOTERM_MF_DIRECT	GO:0003714~transcription corepressor activity	14	2.44755	0.0080815	2.3088	0.999353	0.109161	0.10095839100183027\
GOTERM_MF_DIRECT	GO:0097100~supercoiled DNA binding	3	0.524476	0.00820286	20.2844	0.999421	0.10917	0.10096755246587645\
GOTERM_MF_DIRECT	GO:0008233~peptidase activity	9	1.57343	0.00847482	3.10476	0.999548	0.111155	0.10280329422114216\
GOTERM_MF_DIRECT	GO:0005178~integrin binding	12	2.0979	0.00878973	2.50425	0.999661	0.113639	0.1051001042448533\
GOTERM_MF_DIRECT	GO:0000062~fatty-acyl-CoA binding	4	0.699301	0.00893975	9.01529	0.999705	0.11395	0.10538826297050523\
GOTERM_MF_DIRECT	GO:0009055~electron transfer activity	7	1.22378	0.00907168	3.87953	0.999738	0.114026	0.10545823488395699\
GOTERM_MF_DIRECT	GO:0035925~mRNA 3'-UTR AU-rich region binding	5	0.874126	0.0099429	5.82885	0.999882	0.121599	0.11246220716144753\
GOTERM_MF_DIRECT	GO:0008143~poly(A) binding	5	0.874126	0.0099429	5.82885	0.999882	0.121599	0.11246220716144753\
GOTERM_MF_DIRECT	GO:0048306~calcium-dependent protein binding	8	1.3986	0.0106412	3.29828	0.999938	0.128404	0.11875578130342913\
GOTERM_MF_DIRECT	GO:0016787~hydrolase activity	15	2.62238	0.0110647	2.13971	0.999958	0.131757	0.12185738028705322\
GOTERM_MF_DIRECT	GO:0019834~phospholipase A2 inhibitor activity	3	0.524476	0.0120647	16.9037	0.999983	0.138209	0.1278246783859305\
GOTERM_MF_DIRECT	GO:0003857~3-hydroxyacyl-CoA dehydrogenase activity	3	0.524476	0.0120647	16.9037	0.999983	0.138209	0.1278246783859305\
GOTERM_MF_DIRECT	GO:0008379~thioredoxin peroxidase activity	3	0.524476	0.0120647	16.9037	0.999983	0.138209	0.1278246783859305\
GOTERM_MF_DIRECT	GO:0140311~protein sequestering activity	5	0.874126	0.0125772	5.4528	0.999989	0.142279	0.13158866002829547\
GOTERM_MF_DIRECT	GO:0051087~protein-folding chaperone binding	9	1.57343	0.013977	2.84361	0.999997	0.156163	0.1444294519576952\
GOTERM_MF_DIRECT	GO:0004300~enoyl-CoA hydratase activity	3	0.524476	0.0165625	14.4889	1	0.182793	0.16905866956649965\
GOTERM_MF_DIRECT	GO:0005080~protein kinase C binding	6	1.04895	0.0183196	3.90085	1	0.19975	0.18474096597965978\
GOTERM_MF_DIRECT	GO:0005525~GTP binding	21	3.67133	0.0188389	1.74436	1	0.202967	0.1877166560180035\
GOTERM_MF_DIRECT	GO:0003756~protein disulfide isomerase activity	4	0.699301	0.0200852	6.76147	1	0.211361	0.1954801644967227\
GOTERM_MF_DIRECT	GO:0098641~cadherin binding involved in cell-cell adhesion	4	0.699301	0.0200852	6.76147	1	0.211361	0.1954801644967227\
GOTERM_MF_DIRECT	GO:0043021~ribonucleoprotein complex binding	5	0.874126	0.0209855	4.69547	1	0.218298	0.2018953985817675\
GOTERM_MF_DIRECT	GO:0051575~5'-deoxyribose-5-phosphate lyase activity	3	0.524476	0.0216555	12.6778	1	0.220205	0.20365882921555992\
GOTERM_MF_DIRECT	GO:0070181~small ribosomal subunit rRNA binding	3	0.524476	0.0216555	12.6778	1	0.220205	0.20365882921555992\
GOTERM_MF_DIRECT	GO:0035198~miRNA binding	5	0.874126	0.0229956	4.56856	1	0.231234	0.21385953708013458\
GOTERM_MF_DIRECT	GO:0070182~DNA polymerase binding	4	0.699301	0.0259814	6.14679	1	0.258386	0.23897166237207032\
GOTERM_MF_DIRECT	GO:0003810~protein-glutamine gamma-glutamyltransferase activity	3	0.524476	0.0273047	11.2691	1	0.26288	0.24312796421784355\
GOTERM_MF_DIRECT	GO:0061676~importin-alpha family protein binding	3	0.524476	0.0273047	11.2691	1	0.26288	0.24312796421784355\
GOTERM_MF_DIRECT	GO:0003691~double-stranded telomeric DNA binding	3	0.524476	0.0273047	11.2691	1	0.26288	0.24312796421784355\
GOTERM_MF_DIRECT	GO:0016491~oxidoreductase activity	9	1.57343	0.0295274	2.47371	1	0.275989	0.2552516904448983\
GOTERM_MF_DIRECT	GO:0051020~GTPase binding	5	0.874126	0.029709	4.22592	1	0.275989	0.2552516904448983\
GOTERM_MF_DIRECT	GO:0051059~NF-kappaB binding	5	0.874126	0.029709	4.22592	1	0.275989	0.2552516904448983\
GOTERM_MF_DIRECT	GO:0003743~translation initiation factor activity	6	1.04895	0.0298861	3.43804	1	0.275989	0.2552516904448983\
GOTERM_MF_DIRECT	GO:0019900~kinase binding	8	1.3986	0.0314556	2.65156	1	0.287549	0.265943160450331\
GOTERM_MF_DIRECT	GO:0050750~low-density lipoprotein particle receptor binding	4	0.699301	0.0327028	5.63456	1	0.29303	0.27101265463836094\
GOTERM_MF_DIRECT	GO:0008135~translation factor activity, RNA binding	4	0.699301	0.0327028	5.63456	1	0.29303	0.27101265463836094\
GOTERM_MF_DIRECT	GO:0030957~Tat protein binding	3	0.524476	0.033473	10.1422	1	0.296991	0.274675279958336\
GOTERM_MF_DIRECT	GO:0044877~protein-containing complex binding	17	2.97203	0.0342573	1.75757	1	0.300999	0.27838238456764175\
GOTERM_MF_DIRECT	GO:0050661~NADP binding	5	0.874126	0.0374656	3.93109	1	0.326023	0.3015262001454316\
GOTERM_MF_DIRECT	GO:0005528~FK506 binding	3	0.524476	0.0401249	9.22019	1	0.339374	0.31387383622616094\
GOTERM_MF_DIRECT	GO:0003906~DNA-(apurinic or apyrimidinic site) endonuclease activity	3	0.524476	0.0401249	9.22019	1	0.339374	0.31387383622616094\
GOTERM_MF_DIRECT	GO:0034046~poly(G) binding	3	0.524476	0.0401249	9.22019	1	0.339374	0.31387383622616094\
GOTERM_MF_DIRECT	GO:0019843~rRNA binding	5	0.874126	0.0432225	3.75637	1	0.362189	0.3349746304181233\
GOTERM_MF_DIRECT	GO:0023026~MHC class II protein complex binding	4	0.699301	0.0443067	5.0085	1	0.367868	0.34022677539123664\
}
