# Supplementary material for: A Proteomic Analysis of Nasopharyngeal Carcinoma in a Moroccan Subpopulation
Source: Cancers (Basel). 2024 Sep 26;16(19):3282. doi: 10.3390/cancers16193282 (PMC11476039; doi:10.3390/cancers16193282)
Supplement: Supplementary file 1 [file cancers-16-03282-s001.zip › Table S9_GeneOntology_NPCcluster2vs3.xlsx]

## Sheet: Gene Ontology_BP
\outl0\strokewidth0 \strokec2 Category	Term	Count	%	PValue	Fold Enrichment	Bonferroni	Benjamini	FDR\
GOTERM_BP_DIRECT	GO:0002181~cytoplasmic translation	40	7.96813	4.68354e-37	16.3737	1.06878e-33	1.06878e-33	1.0369363573753149E-33\
GOTERM_BP_DIRECT	GO:0032200~telomere organization	25	4.98008	6.33059e-36	36.765	1.44464e-32	7.22321e-33	7.007966112309925E-33\
GOTERM_BP_DIRECT	GO:0006334~nucleosome assembly	41	8.16733	1.41769e-28	10.1115	3.23516e-25	1.07839e-25	1.0462521398760906E-25\
GOTERM_BP_DIRECT	GO:0006412~translation	43	8.56574	1.29175e-26	8.45232	2.94777e-23	7.36944e-24	7.149838316263843E-24\
GOTERM_BP_DIRECT	GO:0006325~chromatin organization	36	7.17131	8.1592e-19	6.67955	1.86193e-15	3.72386e-16	3.6128947087535097E-16\
GOTERM_BP_DIRECT	GO:0061644~protein localization to CENP-A containing chromatin	14	2.78884	1.03594e-17	30.8826	2.36401e-14	3.94002e-15	3.822610006929064E-15\
GOTERM_BP_DIRECT	GO:0000398~mRNA splicing, via spliceosome	33	6.57371	6.80601e-17	6.48666	2.53353e-13	2.21876e-14	2.152645257920972E-14\
GOTERM_BP_DIRECT	GO:0045653~negative regulation of megakaryocyte differentiation	14	2.78884	8.91916e-17	27.7944	2.53353e-13	2.54419e-14	2.4683767837693537E-14\
GOTERM_BP_DIRECT	GO:0002218~activation of innate immune response	15	2.98805	2.94379e-14	17.5175	6.71385e-11	7.46415e-12	7.2417258729038106E-12\
GOTERM_BP_DIRECT	GO:0006457~protein folding	27	5.37849	1.31475e-13	6.3436	2.9997e-10	3.00026e-11	2.9108615825152397E-11\
GOTERM_BP_DIRECT	GO:0006397~mRNA processing	28	5.57769	9.13739e-11	4.61317	2.08515e-07	1.89559e-08	1.8391082741769227E-8\
GOTERM_BP_DIRECT	GO:0000380~alternative mRNA splicing, via spliceosome	11	2.19124	2.14267e-10	17.4707	4.88957e-07	4.07464e-08	3.953224954343546E-8\
GOTERM_BP_DIRECT	GO:1904874~positive regulation of telomerase RNA localization to Cajal body	9	1.79283	8.30056e-10	23.8237	1.89419e-06	1.45707e-07	1.4136491077307221E-7\
GOTERM_BP_DIRECT	GO:0008380~RNA splicing	23	4.58167	7.92895e-09	4.5435	1.80937e-05	1.29242e-06	1.2539061083611961E-6\
GOTERM_BP_DIRECT	GO:0040029~epigenetic regulation of gene expression	12	2.39044	1.36453e-08	10.3581	3.11382e-05	2.07591e-06	2.0140519972701185E-6\
GOTERM_BP_DIRECT	GO:0050821~protein stabilization	24	4.78088	4.16983e-08	3.98724	9.5151e-05	5.94722e-06	5.770000996328199E-6\
GOTERM_BP_DIRECT	GO:1904851~positive regulation of establishment of protein localization to telomere	7	1.39442	4.71635e-08	27.7944	0.000107621	6.24311e-06	6.057076007969865E-6\
GOTERM_BP_DIRECT	GO:0042274~ribosomal small subunit biogenesis	14	2.78884	4.92445e-08	7.31431	0.00011237	6.24311e-06	6.057076007969865E-6\
GOTERM_BP_DIRECT	GO:1904871~positive regulation of protein localization to Cajal body	7	1.39442	1.01554e-07	25.2676	0.00023172	1.21972e-05	1.1833758477901312E-5\
GOTERM_BP_DIRECT	GO:0098761~cellular response to interleukin-7	7	1.39442	1.98794e-07	23.162	0.000453544	2.26824e-05	2.200645223565774E-5\
GOTERM_BP_DIRECT	GO:0006414~translational elongation	8	1.59363	2.35561e-07	16.7184	0.000537406	2.55977e-05	2.483488807397144E-5\
GOTERM_BP_DIRECT	GO:0032212~positive regulation of telomere maintenance via telomerase	9	1.79283	1.94959e-06	10.2102	0.00443908	0.000202225	1.9619936766333674E-4\
GOTERM_BP_DIRECT	GO:0051131~chaperone-mediated protein complex assembly	8	1.59363	2.63953e-06	12.2173	0.00600532	0.000261888	2.540839258133228E-4\
GOTERM_BP_DIRECT	GO:0001649~osteoblast differentiation	15	2.98805	5.09445e-06	4.58149	0.0115582	0.000484397	4.6996275076923995E-4\
GOTERM_BP_DIRECT	GO:0042026~protein refolding	8	1.59363	5.86665e-06	10.9534	0.0132985	0.000535508	5.195506409639012E-4\
GOTERM_BP_DIRECT	GO:0048025~negative regulation of mRNA splicing, via spliceosome	7	1.39442	1.2957e-05	12.6338	0.0291351	0.00113722	0.0011033343120896183\
GOTERM_BP_DIRECT	GO:0061077~chaperone-mediated protein folding	9	1.79283	1.43211e-05	7.94125	0.0321528	0.0012104	0.0011743326629544747\
GOTERM_BP_DIRECT	GO:0045087~innate immune response	32	6.3745	1.60715e-05	2.37052	0.0360111	0.00130983	0.0012707994561024355\
GOTERM_BP_DIRECT	GO:0006605~protein targeting	9	1.79283	1.99921e-05	7.60332	0.0445974	0.00157317	0.0015262945549337295\
GOTERM_BP_DIRECT	GO:0051085~chaperone cofactor-dependent protein refolding	8	1.59363	2.21834e-05	9.07571	0.0493631	0.00168742	0.0016371353254021584\
GOTERM_BP_DIRECT	GO:0070527~platelet aggregation	9	1.79283	2.7437e-05	7.29298	0.0606923	0.00201972	0.0019595348986862675\
GOTERM_BP_DIRECT	GO:1903241~U2-type prespliceosome assembly	7	1.39442	2.88452e-05	11.1177	0.063706	0.00205703	0.0019957303194862363\
GOTERM_BP_DIRECT	GO:0007339~binding of sperm to zona pellucida	8	1.59363	3.90067e-05	8.35921	0.0851682	0.00269737	0.002616994900240296\
GOTERM_BP_DIRECT	GO:0010467~gene expression	14	2.78884	5.78938e-05	3.94246	0.123762	0.00388569	0.0037699054356150523\
GOTERM_BP_DIRECT	GO:0090666~scaRNA localization to Cajal body	4	0.796813	0.000151989	31.765	0.2931	0.00964284	0.00935549844355966\
GOTERM_BP_DIRECT	GO:0051973~positive regulation of telomerase activity	7	1.39442	0.000152122	8.42254	0.293314	0.00964284	0.00935549844355966\
GOTERM_BP_DIRECT	GO:0021762~substantia nigra development	8	1.59363	0.000183241	6.61771	0.341766	0.0113015	0.010964763525307437\
GOTERM_BP_DIRECT	GO:0000381~regulation of alternative mRNA splicing, via spliceosome	9	1.79283	0.000193733	5.58369	0.357341	0.0114207	0.01108034415081193\
GOTERM_BP_DIRECT	GO:0045727~positive regulation of translation	10	1.99203	0.000195182	4.902	0.359464	0.0114207	0.01108034415081193\
GOTERM_BP_DIRECT	GO:0042776~proton motive force-driven mitochondrial ATP synthesis	9	1.79283	0.000267336	5.33367	0.456727	0.0152515	0.014797059770070203\
GOTERM_BP_DIRECT	GO:0007005~mitochondrion organization	11	2.19124	0.000339005	4.12046	0.538716	0.0185257	0.01797362144237797\
GOTERM_BP_DIRECT	GO:0006099~tricarboxylic acid cycle	7	1.39442	0.000340963	7.31431	0.540773	0.0185257	0.01797362144237797\
GOTERM_BP_DIRECT	GO:0015986~proton motive force-driven ATP synthesis	6	1.19522	0.000417683	9.16298	0.614553	0.0221664	0.021505829171513214\
GOTERM_BP_DIRECT	GO:0000028~ribosomal small subunit assembly	5	0.996016	0.000431714	13.2354	0.626704	0.0223903	0.021723078071565288\
GOTERM_BP_DIRECT	GO:0006281~DNA repair	18	3.58566	0.000451332	2.67682	0.643055	0.0228876	0.02220553921373185\
GOTERM_BP_DIRECT	GO:2000767~positive regulation of cytoplasmic translation	5	0.996016	0.00056424	12.4082	0.724167	0.0279912	0.027157122490420894\
GOTERM_BP_DIRECT	GO:0032508~DNA duplex unwinding	8	1.59363	0.000669611	5.3839	0.783153	0.0325117	0.03154292866929187\
GOTERM_BP_DIRECT	GO:0045454~cell redox homeostasis	7	1.39442	0.000767765	6.3169	0.826697	0.0365008	0.035413165796049036\
GOTERM_BP_DIRECT	GO:1903608~protein localization to cytoplasmic stress granule	4	0.796813	0.000804353	19.8531	0.840589	0.0374599	0.036343624469580456\
GOTERM_BP_DIRECT	GO:0051603~proteolysis involved in protein catabolic process	7	1.39442	0.000867343	6.17653	0.861949	0.0395855	0.03840593182287549\
GOTERM_BP_DIRECT	GO:0097435~supramolecular fiber organization	5	0.996016	0.000911579	11.0295	0.875216	0.0407887	0.039573239863633224\
GOTERM_BP_DIRECT	GO:0051028~mRNA transport	9	1.79283	0.000971134	4.4118	0.891087	0.0426178	0.04134790302180299\
GOTERM_BP_DIRECT	GO:0051289~protein homotetramerization	8	1.59363	0.00109498	4.96328	0.917924	0.0471461	0.04574122134212894\
GOTERM_BP_DIRECT	GO:0010761~fibroblast migration	5	0.996016	0.0011319	10.449	0.924563	0.0478332	0.0464078865861148\
GOTERM_BP_DIRECT	GO:1900152~negative regulation of nuclear-transcribed mRNA catabolic process, deadenylation-dependent decay	4	0.796813	0.00118406	17.6472	0.933038	0.0482505	0.046812672221104905\
GOTERM_BP_DIRECT	GO:0006107~oxaloacetate metabolic process	4	0.796813	0.00118406	17.6472	0.933038	0.0482505	0.046812672221104905\
GOTERM_BP_DIRECT	GO:0006364~rRNA processing	11	2.19124	0.00139609	3.43912	0.95875	0.0553974	0.053746672957934644\
GOTERM_BP_DIRECT	GO:1990830~cellular response to leukemia inhibitory factor	10	1.99203	0.0014158	3.74587	0.960567	0.0553974	0.053746672957934644\
GOTERM_BP_DIRECT	GO:0045892~negative regulation of DNA-templated transcription	28	5.57769	0.00143227	1.94027	0.962024	0.0553974	0.053746672957934644\
GOTERM_BP_DIRECT	GO:0006094~gluconeogenesis	7	1.39442	0.00152258	5.55887	0.969106	0.0579089	0.056183314924875\
GOTERM_BP_DIRECT	GO:0006607~NLS-bearing protein import into nucleus	5	0.996016	0.00167963	9.45387	0.978423	0.0618213	0.059979102532510105\
GOTERM_BP_DIRECT	GO:0006268~DNA unwinding involved in DNA replication	5	0.996016	0.00167963	9.45387	0.978423	0.0618213	0.059979102532510105\
GOTERM_BP_DIRECT	GO:0031334~positive regulation of protein-containing complex assembly	7	1.39442	0.00187014	5.34507	0.986041	0.0677405	0.06572198625446243\
GOTERM_BP_DIRECT	GO:0006303~double-strand break repair via nonhomologous end joining	6	1.19522	0.00194745	6.61771	0.988303	0.0694388	0.06736959378830187\
GOTERM_BP_DIRECT	GO:2000059~negative regulation of ubiquitin-dependent protein catabolic process	5	0.996016	0.00201251	9.02414	0.98992	0.0706547	0.06854926963604761\
GOTERM_BP_DIRECT	GO:0070934~CRD-mediated mRNA stabilization	4	0.796813	0.00224017	14.4386	0.994011	0.0762996	0.07402603689399126\
GOTERM_BP_DIRECT	GO:0075522~IRES-dependent viral translational initiation	4	0.796813	0.00224017	14.4386	0.994011	0.0762996	0.07402603689399126\
GOTERM_BP_DIRECT	GO:0043066~negative regulation of apoptotic process	25	4.98008	0.00241114	1.9579	0.995949	0.080915	0.07850390363381438\
GOTERM_BP_DIRECT	GO:0051092~positive regulation of NF-kappaB transcription factor activity	11	2.19124	0.00245359	3.18809	0.996324	0.0811462	0.0787281765696152\
GOTERM_BP_DIRECT	GO:0006413~translational initiation	7	1.39442	0.0025	5.05352	0.996694	0.0815001	0.07907154058192946\
GOTERM_BP_DIRECT	GO:0071353~cellular response to interleukin-4	5	0.996016	0.00280974	8.27213	0.998373	0.0903074	0.08761636338393076\
GOTERM_BP_DIRECT	GO:0034976~response to endoplasmic reticulum stress	9	1.79283	0.00289011	3.72246	0.998646	0.0916004	0.08887082720308905\
GOTERM_BP_DIRECT	GO:1903077~negative regulation of protein localization to plasma membrane	5	0.996016	0.00327932	7.94125	0.999445	0.101127	0.09811381871013693\
GOTERM_BP_DIRECT	GO:0000413~protein peptidyl-prolyl isomerization	5	0.996016	0.00327932	7.94125	0.999445	0.101127	0.09811381871013693\
GOTERM_BP_DIRECT	GO:0006986~response to unfolded protein	7	1.39442	0.00357238	4.71091	0.999716	0.108696	0.10545677990085439\
GOTERM_BP_DIRECT	GO:0006458~'de novo' protein folding	3	0.59761	0.00365785	29.7797	0.999767	0.109832	0.10655894307153813\
GOTERM_BP_DIRECT	GO:0000723~telomere maintenance	7	1.39442	0.00388688	4.63239	0.999862	0.113716	0.1103276513045544\
GOTERM_BP_DIRECT	GO:0034605~cellular response to heat	7	1.39442	0.00388688	4.63239	0.999862	0.113716	0.1103276513045544\
GOTERM_BP_DIRECT	GO:0043161~proteasome-mediated ubiquitin-dependent protein catabolic process	15	2.98805	0.00435967	2.39194	0.999953	0.124743	0.12102559739822272\
GOTERM_BP_DIRECT	GO:0007369~gastrulation	5	0.996016	0.0043731	7.35301	0.999955	0.124743	0.12102559739822272\
GOTERM_BP_DIRECT	GO:0031507~heterochromatin formation	7	1.39442	0.00457676	4.48296	0.999972	0.12894	0.12509818174240622\
GOTERM_BP_DIRECT	GO:0034599~cellular response to oxidative stress	9	1.79283	0.00472164	3.43612	0.99998	0.1314	0.12748427850224558\
GOTERM_BP_DIRECT	GO:0034063~stress granule assembly	5	0.996016	0.00500216	7.0904	0.999989	0.137529	0.1334311119739606\
GOTERM_BP_DIRECT	GO:0032757~positive regulation of interleukin-8 production	7	1.39442	0.00535281	4.34287	0.999995	0.145418	0.14108489531558518\
GOTERM_BP_DIRECT	GO:0006606~protein import into nucleus	9	1.79283	0.00560021	3.33978	0.999997	0.149225	0.1447781588739302\
GOTERM_BP_DIRECT	GO:0042744~hydrogen peroxide catabolic process	5	0.996016	0.00568911	6.8459	0.999998	0.149225	0.1447781588739302\
GOTERM_BP_DIRECT	GO:0035458~cellular response to interferon-beta	5	0.996016	0.00568911	6.8459	0.999998	0.149225	0.1447781588739302\
GOTERM_BP_DIRECT	GO:0046833~positive regulation of RNA export from nucleus	3	0.59761	0.00599509	23.8237	0.999999	0.153717	0.1491362895607386\
GOTERM_BP_DIRECT	GO:0110104~mRNA alternative polyadenylation	3	0.59761	0.00599509	23.8237	0.999999	0.153717	0.1491362895607386\
GOTERM_BP_DIRECT	GO:0045739~positive regulation of DNA repair	6	1.19522	0.00632483	5.06888	0.999999	0.16037	0.1555909148074048\
GOTERM_BP_DIRECT	GO:0000387~spliceosomal snRNP assembly	5	0.996016	0.0064362	6.61771	1	0.1614	0.15659067515696817\
GOTERM_BP_DIRECT	GO:0042149~cellular response to glucose starvation	6	1.19522	0.00691766	4.96328	1	0.169927	0.1648632333653519\
GOTERM_BP_DIRECT	GO:0006754~ATP biosynthetic process	4	0.796813	0.00692515	9.92656	1	0.169927	0.1648632333653519\
GOTERM_BP_DIRECT	GO:0009060~aerobic respiration	7	1.39442	0.00718739	4.08741	1	0.174485	0.169285892464728\
GOTERM_BP_DIRECT	GO:0006096~glycolytic process	6	1.19522	0.00754826	4.86199	1	0.181317	0.17591413253423327\
GOTERM_BP_DIRECT	GO:0046034~ATP metabolic process	5	0.996016	0.00811928	6.2041	1	0.190346	0.18467447405133464\
GOTERM_BP_DIRECT	GO:0051290~protein heterotetramerization	4	0.796813	0.00825412	9.34264	1	0.190346	0.18467447405133464\
GOTERM_BP_DIRECT	GO:0034975~protein folding in endoplasmic reticulum	4	0.796813	0.00825412	9.34264	1	0.190346	0.18467447405133464\
GOTERM_BP_DIRECT	GO:0006310~DNA recombination	7	1.39442	0.0082578	3.97062	1	0.190346	0.18467447405133464\
GOTERM_BP_DIRECT	GO:1902177~positive regulation of oxidative stress-induced intrinsic apoptotic signaling pathway	3	0.59761	0.00884349	19.8531	1	0.19981	0.1938562424364643\
GOTERM_BP_DIRECT	GO:0033119~negative regulation of RNA splicing	3	0.59761	0.00884349	19.8531	1	0.19981	0.1938562424364643\
GOTERM_BP_DIRECT	GO:0032880~regulation of protein localization	8	1.59363	0.0089884	3.41559	1	0.201094	0.1951012488660969\
GOTERM_BP_DIRECT	GO:0048024~regulation of mRNA splicing, via spliceosome	4	0.796813	0.00972263	8.82361	1	0.215408	0.20898935149599518\
GOTERM_BP_DIRECT	GO:0045648~positive regulation of erythrocyte differentiation	5	0.996016	0.0100675	5.83915	1	0.220904	0.21432168774881769\
GOTERM_BP_DIRECT	GO:0098869~cellular oxidant detoxification	7	1.39442	0.0107341	3.756	1	0.233287	0.22633558755602962\
GOTERM_BP_DIRECT	GO:0030308~negative regulation of cell growth	9	1.79283	0.0109125	2.97797	1	0.234928	0.22792770760513484\
GOTERM_BP_DIRECT	GO:0006730~one-carbon metabolic process	5	0.996016	0.0111457	5.67232	1	0.235504	0.22848595028968785\
GOTERM_BP_DIRECT	GO:0006402~mRNA catabolic process	5	0.996016	0.0111457	5.67232	1	0.235504	0.22848595028968785\
GOTERM_BP_DIRECT	GO:0031396~regulation of protein ubiquitination	4	0.796813	0.0113334	8.35921	1	0.237273	0.23020302939164006\
GOTERM_BP_DIRECT	GO:1902255~positive regulation of intrinsic apoptotic signaling pathway by p53 class mediator	3	0.59761	0.012176	17.017	1	0.248302	0.24090341778689534\
GOTERM_BP_DIRECT	GO:0070106~interleukin-27-mediated signaling pathway	3	0.59761	0.012176	17.017	1	0.248302	0.24090341778689534\
GOTERM_BP_DIRECT	GO:0042981~regulation of apoptotic process	13	2.58964	0.0122212	2.28399	1	0.248302	0.24090341778689534\
GOTERM_BP_DIRECT	GO:0042113~B cell activation	5	0.996016	0.0122954	5.51476	1	0.248302	0.24090341778689534\
GOTERM_BP_DIRECT	GO:0043484~regulation of RNA splicing	7	1.39442	0.012907	3.60966	1	0.255788	0.24816566361742257\
GOTERM_BP_DIRECT	GO:0006418~tRNA aminoacylation for protein translation	4	0.796813	0.0130886	7.94125	1	0.255788	0.24816566361742257\
GOTERM_BP_DIRECT	GO:0007007~inner mitochondrial membrane organization	4	0.796813	0.0130886	7.94125	1	0.255788	0.24816566361742257\
GOTERM_BP_DIRECT	GO:0140374~antiviral innate immune response	6	1.19522	0.0131144	4.25424	1	0.255788	0.24816566361742257\
GOTERM_BP_DIRECT	GO:0006338~chromatin remodeling	17	3.38645	0.0136331	1.96795	1	0.263651	0.2557946811187565\
GOTERM_BP_DIRECT	GO:0006919~activation of cysteine-type endopeptidase activity involved in apoptotic process	7	1.39442	0.0145162	3.51827	1	0.27605	0.2678243321350368\
GOTERM_BP_DIRECT	GO:0048511~rhythmic process	7	1.39442	0.0145162	3.51827	1	0.27605	0.2678243321350368\
GOTERM_BP_DIRECT	GO:0006337~nucleosome disassembly	4	0.796813	0.0149901	7.56309	1	0.28257	0.27414988208149876\
GOTERM_BP_DIRECT	GO:0031397~negative regulation of protein ubiquitination	6	1.19522	0.0151067	4.10754	1	0.28257	0.27414988208149876\
GOTERM_BP_DIRECT	GO:0008104~protein localization	10	1.99203	0.0154084	2.59518	1	0.285869	0.2773505886438401\
GOTERM_BP_DIRECT	GO:0051260~protein homooligomerization	9	1.79283	0.0156413	2.79184	1	0.287851	0.27927342381485093\
GOTERM_BP_DIRECT	GO:0036261~7-methylguanosine cap hypermethylation	3	0.59761	0.0159665	14.8898	1	0.288632	0.28003144070583713\
GOTERM_BP_DIRECT	GO:0032471~negative regulation of endoplasmic reticulum calcium ion concentration	3	0.59761	0.0159665	14.8898	1	0.288632	0.28003144070583713\
GOTERM_BP_DIRECT	GO:0006511~ubiquitin-dependent protein catabolic process	13	2.58964	0.0160666	2.19652	1	0.288632	0.28003144070583713\
GOTERM_BP_DIRECT	GO:0048026~positive regulation of mRNA splicing, via spliceosome	5	0.996016	0.0161897	5.09054	1	0.288632	0.28003144070583713\
GOTERM_BP_DIRECT	GO:0007004~telomere maintenance via telomerase	4	0.796813	0.0170392	7.21932	1	0.301423	0.29244086450252865\
GOTERM_BP_DIRECT	GO:0030833~regulation of actin filament polymerization	5	0.996016	0.0176407	4.96328	1	0.309662	0.30043437296700726\
GOTERM_BP_DIRECT	GO:0051607~defense response to virus	13	2.58964	0.0177985	2.16883	1	0.310048	0.300808923032628\
GOTERM_BP_DIRECT	GO:0000122~negative regulation of transcription by RNA polymerase II	36	7.17131	0.0188345	1.48435	1	0.325608	0.3159054462462185\
GOTERM_BP_DIRECT	GO:0032435~negative regulation of proteasomal ubiquitin-dependent protein catabolic process	5	0.996016	0.0191701	4.84222	1	0.328919	0.3191174429071188\
GOTERM_BP_DIRECT	GO:0180010~co-transcriptional mRNA 3'-end processing, cleavage and polyadenylation pathway	3	0.59761	0.0201901	13.2354	1	0.336305	0.3262833318656605\
GOTERM_BP_DIRECT	GO:0022417~protein maturation by protein folding	3	0.59761	0.0201901	13.2354	1	0.336305	0.3262833318656605\
GOTERM_BP_DIRECT	GO:0006108~malate metabolic process	3	0.59761	0.0201901	13.2354	1	0.336305	0.3262833318656605\
GOTERM_BP_DIRECT	GO:0071169~establishment of protein localization to chromatin	3	0.59761	0.0201901	13.2354	1	0.336305	0.3262833318656605\
GOTERM_BP_DIRECT	GO:0009615~response to virus	8	1.59363	0.0210798	2.88773	1	0.348581	0.3381938087670756\
GOTERM_BP_DIRECT	GO:0045815~transcription initiation-coupled chromatin remodeling	5	0.996016	0.0224685	4.617	1	0.368871	0.35787908944638896\
GOTERM_BP_DIRECT	GO:1901673~regulation of mitotic spindle assembly	4	0.796813	0.0240796	6.353	1	0.38798	0.376419046900607\
GOTERM_BP_DIRECT	GO:1902600~proton transmembrane transport	9	1.79283	0.0243511	2.57091	1	0.38798	0.376419046900607\
GOTERM_BP_DIRECT	GO:0071803~positive regulation of podosome assembly	3	0.59761	0.0248226	11.9119	1	0.38798	0.376419046900607\
GOTERM_BP_DIRECT	GO:0007021~tubulin complex assembly	3	0.59761	0.0248226	11.9119	1	0.38798	0.376419046900607\
GOTERM_BP_DIRECT	GO:1904667~negative regulation of ubiquitin protein ligase activity	3	0.59761	0.0248226	11.9119	1	0.38798	0.376419046900607\
GOTERM_BP_DIRECT	GO:0006734~NADH metabolic process	3	0.59761	0.0248226	11.9119	1	0.38798	0.376419046900607\
GOTERM_BP_DIRECT	GO:1901798~positive regulation of signal transduction by p53 class mediator	3	0.59761	0.0248226	11.9119	1	0.38798	0.376419046900607\
GOTERM_BP_DIRECT	GO:0042752~regulation of circadian rhythm	6	1.19522	0.0265515	3.55578	1	0.409303	0.3971063897807126\
GOTERM_BP_DIRECT	GO:1901224~positive regulation of non-canonical NF-kappaB signal transduction	6	1.19522	0.0265515	3.55578	1	0.409303	0.3971063897807126\
GOTERM_BP_DIRECT	GO:2000779~regulation of double-strand break repair	4	0.796813	0.0267249	6.10865	1	0.409303	0.3971063897807126\
GOTERM_BP_DIRECT	GO:0045071~negative regulation of viral genome replication	5	0.996016	0.0280276	4.3159	1	0.426393	0.41368758455883325\
GOTERM_BP_DIRECT	GO:0031124~mRNA 3'-end processing	4	0.796813	0.0295188	5.88241	1	0.433738	0.4208135175932122\
GOTERM_BP_DIRECT	GO:0002639~positive regulation of immunoglobulin production	4	0.796813	0.0295188	5.88241	1	0.433738	0.4208135175932122\
GOTERM_BP_DIRECT	GO:0048660~regulation of smooth muscle cell proliferation	3	0.59761	0.0298409	10.829	1	0.433738	0.4208135175932122\
GOTERM_BP_DIRECT	GO:0031639~plasminogen activation	3	0.59761	0.0298409	10.829	1	0.433738	0.4208135175932122\
GOTERM_BP_DIRECT	GO:0033539~fatty acid beta-oxidation using acyl-CoA dehydrogenase	3	0.59761	0.0298409	10.829	1	0.433738	0.4208135175932122\
GOTERM_BP_DIRECT	GO:0043279~response to alkaloid	3	0.59761	0.0298409	10.829	1	0.433738	0.4208135175932122\
GOTERM_BP_DIRECT	GO:0051561~positive regulation of mitochondrial calcium ion concentration	3	0.59761	0.0298409	10.829	1	0.433738	0.4208135175932122\
GOTERM_BP_DIRECT	GO:0072583~clathrin-dependent endocytosis	4	0.796813	0.0324608	5.67232	1	0.468833	0.4548626142474327\
GOTERM_BP_DIRECT	GO:0006898~receptor-mediated endocytosis	6	1.19522	0.0330325	3.35546	1	0.474089	0.4599615539310538\
GOTERM_BP_DIRECT	GO:0005975~carbohydrate metabolic process	9	1.79283	0.0372134	2.3666	1	0.530756	0.5149403275201521\
GOTERM_BP_DIRECT	GO:2001238~positive regulation of extrinsic apoptotic signaling pathway	4	0.796813	0.0387847	5.29416	1	0.546338	0.5300580471688265\
GOTERM_BP_DIRECT	GO:0010498~proteasomal protein catabolic process	4	0.796813	0.0387847	5.29416	1	0.546338	0.5300580471688265\
GOTERM_BP_DIRECT	GO:0017148~negative regulation of translation	7	1.39442	0.0403723	2.77944	1	0.556195	0.5396209467840245\
GOTERM_BP_DIRECT	GO:0006739~NADP metabolic process	3	0.59761	0.0409468	9.16298	1	0.556195	0.5396209467840245\
GOTERM_BP_DIRECT	GO:0006090~pyruvate metabolic process	3	0.59761	0.0409468	9.16298	1	0.556195	0.5396209467840245\
GOTERM_BP_DIRECT	GO:0031053~primary miRNA processing	3	0.59761	0.0409468	9.16298	1	0.556195	0.5396209467840245\
GOTERM_BP_DIRECT	GO:0097202~activation of cysteine-type endopeptidase activity	3	0.59761	0.0409468	9.16298	1	0.556195	0.5396209467840245\
GOTERM_BP_DIRECT	GO:0032801~receptor catabolic process	3	0.59761	0.0409468	9.16298	1	0.556195	0.5396209467840245\
GOTERM_BP_DIRECT	GO:0045824~negative regulation of innate immune response	4	0.796813	0.0421639	5.12339	1	0.569338	0.5523724477841501\
GOTERM_BP_DIRECT	GO:0007015~actin filament organization	9	1.79283	0.0437115	2.29074	1	0.586222	0.5687535165740162\
GOTERM_BP_DIRECT	GO:0034614~cellular response to reactive oxygen species	5	0.996016	0.0439281	3.74587	1	0.586222	0.5687535165740162\
GOTERM_BP_DIRECT	GO:0071346~cellular response to type II interferon	7	1.39442	0.045542	2.69848	1	0.604226	0.5862214596200053\
GOTERM_BP_DIRECT	GO:0006914~autophagy	9	1.79283	0.0465076	2.26175	1	0.605859	0.5878057473816507\
GOTERM_BP_DIRECT	GO:2000045~regulation of G1/S transition of mitotic cell cycle	5	0.996016	0.0465378	3.6765	1	0.605859	0.5878057473816507\
GOTERM_BP_DIRECT	GO:0006915~apoptotic process	23	4.58167	0.0466281	1.54004	1	0.605859	0.5878057473816507\
GOTERM_BP_DIRECT	GO:0019079~viral genome replication	3	0.59761	0.0469926	8.50848	1	0.605859	0.5878057473816507\
GOTERM_BP_DIRECT	GO:0045040~protein insertion into mitochondrial outer membrane	3	0.59761	0.0469926	8.50848	1	0.605859	0.5878057473816507\
GOTERM_BP_DIRECT	GO:0006974~DNA damage response	14	2.78884	0.047546	1.81071	1	0.60955	0.5913861934675329\
GOTERM_BP_DIRECT	GO:0042771~intrinsic apoptotic signaling pathway in response to DNA damage by p53 class mediator	4	0.796813	0.0493484	4.81288	1	0.612292	0.5940470928587072\
GOTERM_BP_DIRECT	GO:1902151~regulation of response to DNA integrity checkpoint signaling	2	0.398406	0.0496381	39.7062	1	0.612292	0.5940470928587072\
GOTERM_BP_DIRECT	GO:0001773~myeloid dendritic cell activation	2	0.398406	0.0496381	39.7062	1	0.612292	0.5940470928587072\
GOTERM_BP_DIRECT	GO:0006097~glyoxylate cycle	2	0.398406	0.0496381	39.7062	1	0.612292	0.5940470928587072\
GOTERM_BP_DIRECT	GO:0032796~uropod organization	2	0.398406	0.0496381	39.7062	1	0.612292	0.5940470928587072\
GOTERM_BP_DIRECT	GO:1903094~negative regulation of protein K48-linked deubiquitination	2	0.398406	0.0496381	39.7062	1	0.612292	0.5940470928587072\
GOTERM_BP_DIRECT	GO:2000157~negative regulation of ubiquitin-specific protease activity	2	0.398406	0.0496381	39.7062	1	0.612292	0.5940470928587072\
\pard\pardeftab720\partightenfactor0
\f1\fs24 \cf2 \strokec2 \
\
\pard\pardeftab720\qc\partightenfactor0
\f2\fs28 \AppleTypeServices\AppleTypeServicesF65539 \cf3 \strokec3 \
\pard\pardeftab720\li80\fi-80\ri80\qc\partightenfactor0
\AppleTypeServices\AppleTypeServicesF65539 \cf4 \strokec4 \
\pard\pardeftab720\qc\partightenfactor0
\AppleTypeServices\AppleTypeServicesF65539 \cf3 \strokec3 \
\pard\pardeftab720\partightenfactor0
\f1\fs24 \AppleTypeServices \cf5 \strokec5 \
\pard\pardeftab720\qc\partightenfactor0
\f3\fs27 \cf6 \strokec6 \
\
\pard\pardeftab720\partightenfactor0
\f1\fs24 \cf6 \
}

## Sheet: Gene Ontology_CC
\outl0\strokewidth0 \strokec2 Category	Term	Count	%	PValue	Fold Enrichment	Bonferroni	Benjamini	FDR\
GOTERM_CC_DIRECT	GO:0070062~extracellular exosome	257	51.1952	1.59871e-115	4.73567	9.35244e-113	9.35244e-113	8.10544495088166E-113\
GOTERM_CC_DIRECT	GO:0005829~cytosol	300	59.761	2.30294e-54	2.20964	1.34722e-51	6.73609e-52	5.8379449664109624E-52\
GOTERM_CC_DIRECT	GO:0005654~nucleoplasm	237	47.2112	2.32147e-46	2.4469	1.35806e-43	4.52686e-44	3.9232795377661597E-44\
GOTERM_CC_DIRECT	GO:0005634~nucleus	295	58.7649	7.74713e-43	1.98773	4.53207e-40	1.13302e-40	9.819491962177788E-41\
GOTERM_CC_DIRECT	GO:1990904~ribonucleoprotein complex	52	10.3586	1.29214e-36	10.3028	7.55902e-34	1.27506e-34	1.1050503643528375E-34\
GOTERM_CC_DIRECT	GO:0005925~focal adhesion	70	13.9442	1.30775e-36	6.69547	7.65035e-34	1.27506e-34	1.1050503643528375E-34\
GOTERM_CC_DIRECT	GO:0005737~cytoplasm	266	52.988	5.54642e-34	1.92346	3.24466e-31	4.63522e-32	4.0171923203345345E-32\
GOTERM_CC_DIRECT	GO:0022626~cytosolic ribosome	36	7.17131	1.21107e-32	15.9348	7.08478e-30	8.85597e-31	7.675178249367979E-31\
GOTERM_CC_DIRECT	GO:0000786~nucleosome	40	7.96813	3.55406e-30	11.5577	2.07913e-27	2.31014e-28	2.0021207295687646E-28\
GOTERM_CC_DIRECT	GO:0032991~protein-containing complex	77	15.3386	1.28857e-29	4.68389	7.53811e-27	7.53811e-28	6.533028736144519E-28\
GOTERM_CC_DIRECT	GO:0016020~membrane	229	45.6175	2.57349e-26	1.88751	1.50549e-23	1.36863e-24	1.1861467607034687E-24\
GOTERM_CC_DIRECT	GO:1904813~ficolin-1-rich granule lumen	31	6.1753	8.23509e-22	10.3187	4.81753e-19	4.01461e-20	3.4793267190105213E-20\
GOTERM_CC_DIRECT	GO:0042470~melanosome	26	5.17928	2.0797e-18	10.4019	1.21662e-15	9.35864e-17	8.110824934726988E-17\
GOTERM_CC_DIRECT	GO:0043505~CENP-A containing nucleosome	14	2.78884	5.68127e-18	32.3614	3.32355e-15	2.37396e-16	2.0574328314265776E-16\
GOTERM_CC_DIRECT	GO:0071013~catalytic step 2 spliceosome	25	4.98008	1.33834e-17	10.2989	7.82931e-15	5.21954e-16	4.523599005618675E-16\
GOTERM_CC_DIRECT	GO:0034774~secretory granule lumen	26	5.17928	3.43306e-17	9.32583	2.00834e-14	1.25521e-15	1.0878499376050113E-15\
GOTERM_CC_DIRECT	GO:0022627~cytosolic small ribosomal subunit	19	3.78486	9.8263e-17	15.2028	6.4948e-14	3.3814e-15	2.930550687662937E-15\
GOTERM_CC_DIRECT	GO:0000781~chromosome, telomeric region	30	5.9761	1.28404e-16	7.21519	6.4948e-14	4.17313e-15	3.616716421642624E-15\
GOTERM_CC_DIRECT	GO:0005739~mitochondrion	90	17.9283	6.3893e-16	2.52167	3.89688e-13	1.96723e-14	1.704933254869386E-14\
GOTERM_CC_DIRECT	GO:0005840~ribosome	25	4.98008	7.09408e-16	8.81516	3.89688e-13	2.07502e-14	1.7983483854597136E-14\
GOTERM_CC_DIRECT	GO:0022625~cytosolic large ribosomal subunit	20	3.98406	2.13962e-14	10.6686	1.2535e-11	5.96037e-13	5.165652517283387E-13\
GOTERM_CC_DIRECT	GO:0005681~spliceosomal complex	22	4.38247	6.65065e-12	6.93459	3.89065e-09	1.76847e-10	1.5326730094473678E-10\
GOTERM_CC_DIRECT	GO:0016607~nuclear speck	38	7.56972	2.434e-11	3.65993	1.42389e-08	6.19081e-10	5.365372131466224E-10\
GOTERM_CC_DIRECT	GO:0005576~extracellular region	99	19.7211	7.5967e-11	1.96057	4.44407e-08	1.8517e-09	1.604803930085802E-9\
GOTERM_CC_DIRECT	GO:0015935~small ribosomal subunit	9	1.79283	5.75425e-10	24.9645	3.36623e-07	1.34649e-08	1.1669613017235873E-8\
GOTERM_CC_DIRECT	GO:0016363~nuclear matrix	19	3.78486	2.18853e-09	6.08111	1.28029e-06	4.9242e-08	4.2676395585200195E-8\
GOTERM_CC_DIRECT	GO:0005730~nucleolus	71	14.1434	3.79935e-09	2.1101	2.22262e-06	8.23192e-08	7.134331314420182E-8\
GOTERM_CC_DIRECT	GO:0000502~proteasome complex	13	2.58964	1.04167e-08	9.32583	6.09373e-06	2.17634e-07	1.8861592405468396E-7\
GOTERM_CC_DIRECT	GO:0032040~small-subunit processome	14	2.78884	3.37758e-08	7.56501	1.97587e-05	6.8134e-07	5.904948814140193E-7\
GOTERM_CC_DIRECT	GO:0005759~mitochondrial matrix	32	6.3745	3.7186e-08	3.16257	2.17536e-05	7.25127e-07	6.2844296887506E-7\
GOTERM_CC_DIRECT	GO:0048471~perinuclear region of cytoplasm	42	8.36653	1.29682e-06	2.29634	0.000758351	2.44722e-05	2.120922811862093E-5\
GOTERM_CC_DIRECT	GO:0042645~mitochondrial nucleoid	10	1.99203	2.14129e-06	8.49134	0.00125187	3.91455e-05	3.392606225229108E-5\
GOTERM_CC_DIRECT	GO:0071005~U2-type precatalytic spliceosome	10	1.99203	2.55637e-06	8.32151	0.00149436	4.53174e-05	3.9275114225214905E-5\
GOTERM_CC_DIRECT	GO:0042382~paraspeckles	6	1.19522	3.19109e-06	22.695	0.00186505	5.33368e-05	4.6225245333855463E-5\
GOTERM_CC_DIRECT	GO:0005832~chaperonin-containing T-complex	6	1.19522	3.19109e-06	22.695	0.00186505	5.33368e-05	4.6225245333855463E-5\
GOTERM_CC_DIRECT	GO:0010494~cytoplasmic stress granule	13	2.58964	3.98088e-06	5.51937	0.00232611	6.46893e-05	5.606409501212324E-5\
GOTERM_CC_DIRECT	GO:0045202~synapse	31	6.1753	5.46921e-06	2.55413	0.00319438	8.50629e-05	7.372120025026309E-5\
GOTERM_CC_DIRECT	GO:0005689~U12-type spliceosomal complex	8	1.59363	5.52545e-06	11.0954	0.00322718	8.50629e-05	7.372120025026309E-5\
GOTERM_CC_DIRECT	GO:0002199~zona pellucida receptor complex	5	0.996016	2.12081e-05	26.0047	0.0123302	0.000318121	2.757050720239588E-4\
GOTERM_CC_DIRECT	GO:0036464~cytoplasmic ribonucleoprotein granule	11	2.19124	2.92378e-05	5.51426	0.0169589	0.000427603	3.7058967237492993E-4\
GOTERM_CC_DIRECT	GO:0005743~mitochondrial inner membrane	29	5.77689	3.42882e-05	2.40842	0.0198591	0.000489235	4.240034039094064E-4\
GOTERM_CC_DIRECT	GO:0005684~U2-type spliceosomal complex	7	1.39442	6.7249e-05	9.70843	0.0385782	0.0009149	7.929129476237072E-4\
GOTERM_CC_DIRECT	GO:0005686~U2 snRNP	7	1.39442	6.7249e-05	9.70843	0.0385782	0.0009149	7.929129476237072E-4\
GOTERM_CC_DIRECT	GO:0005839~proteasome core complex	6	1.19522	8.95428e-05	12.4823	0.0510365	0.00119051	0.0010317774594246027\
GOTERM_CC_DIRECT	GO:0034663~endoplasmic reticulum chaperone complex	5	0.996016	9.43996e-05	18.9125	0.0537291	0.00122719	0.0010635687608075784\
GOTERM_CC_DIRECT	GO:0005791~rough endoplasmic reticulum	7	1.39442	0.000140434	8.56626	0.0788752	0.00178596	0.0015478281575629373\
GOTERM_CC_DIRECT	GO:0005753~mitochondrial proton-transporting ATP synthase complex	6	1.19522	0.000183124	10.8541	0.101598	0.00227931	0.0019754003932199206\
GOTERM_CC_DIRECT	GO:0035578~azurophil granule lumen	10	1.99203	0.000335694	4.57226	0.178328	0.00409128	0.00354577257448937\
GOTERM_CC_DIRECT	GO:0031982~vesicle	14	2.78884	0.00039943	3.25422	0.208411	0.0047687	0.0041328762744259175\
GOTERM_CC_DIRECT	GO:0005694~chromosome	17	3.38645	0.000449166	2.78476	0.23112	0.00525524	0.0045545397641221005\
GOTERM_CC_DIRECT	GO:0015629~actin cytoskeleton	18	3.58566	0.000479609	2.66525	0.244699	0.0055014	0.004767878922575184\
GOTERM_CC_DIRECT	GO:0071007~U2-type catalytic step 2 spliceosome	6	1.19522	0.000675386	8.32151	0.326478	0.00751378	0.006511938530075347\
GOTERM_CC_DIRECT	GO:0008180~COP9 signalosome	7	1.39442	0.000680735	6.47229	0.328584	0.00751378	0.006511938530075347\
GOTERM_CC_DIRECT	GO:0030864~cortical actin cytoskeleton	8	1.59363	0.00100531	5.04334	0.444787	0.0108909	0.009438770406459436\
GOTERM_CC_DIRECT	GO:0000792~heterochromatin	7	1.39442	0.00107813	5.94394	0.467965	0.0114674	0.009938380462896487\
GOTERM_CC_DIRECT	GO:0071011~precatalytic spliceosome	6	1.19522	0.00139435	7.13273	0.557919	0.0145659	0.012623811082233143\
GOTERM_CC_DIRECT	GO:0005783~endoplasmic reticulum	46	9.16335	0.00159843	1.61515	0.60774	0.016405	0.014217640205249212\
GOTERM_CC_DIRECT	GO:0005697~telomerase holoenzyme complex	5	0.996016	0.00169714	9.45627	0.629784	0.0171177	0.01483530480028549\
GOTERM_CC_DIRECT	GO:0032993~protein-DNA complex	6	1.19522	0.00228625	6.40116	0.737889	0.022607	0.019592745688646288\
GOTERM_CC_DIRECT	GO:0005643~nuclear pore	9	1.79283	0.00231867	3.8605	0.742824	0.022607	0.019592745688646288\
GOTERM_CC_DIRECT	GO:0005874~microtubule	18	3.58566	0.00240765	2.29735	0.7559	0.0230898	0.020011153069916847\
GOTERM_CC_DIRECT	GO:0005687~U4 snRNP	4	0.796813	0.00327912	12.8023	0.853604	0.0309401	0.026814746489114714\
GOTERM_CC_DIRECT	GO:0045261~proton-transporting ATP synthase complex, catalytic core F(1)	3	0.59761	0.00333653	31.2057	0.858454	0.0309821	0.026851115535588027\
GOTERM_CC_DIRECT	GO:0090575~RNA polymerase II transcription regulator complex	10	1.99203	0.00356834	3.27619	0.876463	0.0326169	0.028267953857779336\
GOTERM_CC_DIRECT	GO:0030532~small nuclear ribonucleoprotein complex	4	0.796813	0.00409968	11.8879	0.909576	0.0368971	0.03197751750989024\
GOTERM_CC_DIRECT	GO:0000791~euchromatin	7	1.39442	0.00427733	4.55083	0.918537	0.0379127	0.032857646987273566\
GOTERM_CC_DIRECT	GO:0005635~nuclear envelope	13	2.58964	0.0052921	2.55141	0.955135	0.0462071	0.04004618205993083\
GOTERM_CC_DIRECT	GO:0070418~DNA-dependent protein kinase complex	3	0.59761	0.00547266	24.9645	0.959655	0.047081	0.040803495275476526\
GOTERM_CC_DIRECT	GO:0014069~postsynaptic density	14	2.78884	0.00627381	2.38732	0.974821	0.053191	0.046098837857273825\
GOTERM_CC_DIRECT	GO:0022624~proteasome accessory complex	4	0.796813	0.00726086	9.79002	0.985921	0.0606801	0.05258938091105935\
GOTERM_CC_DIRECT	GO:0098556~cytoplasmic side of rough endoplasmic reticulum membrane	3	0.59761	0.00807901	20.8038	0.991309	0.0638679	0.05535215482966203\
GOTERM_CC_DIRECT	GO:0005849~mRNA cleavage factor complex	3	0.59761	0.00807901	20.8038	0.991309	0.0638679	0.05535215482966203\
GOTERM_CC_DIRECT	GO:0070937~CRD-mediated mRNA stability complex	3	0.59761	0.00807901	20.8038	0.991309	0.0638679	0.05535215482966203\
GOTERM_CC_DIRECT	GO:0110158~calpain complex	3	0.59761	0.00807901	20.8038	0.991309	0.0638679	0.05535215482966203\
GOTERM_CC_DIRECT	GO:0033290~eukaryotic 48S preinitiation complex	4	0.796813	0.00855984	9.24613	0.993455	0.0651935	0.05650106040263816\
GOTERM_CC_DIRECT	GO:0034719~SMN-Sm protein complex	4	0.796813	0.00855984	9.24613	0.993455	0.0651935	0.05650106040263816\
GOTERM_CC_DIRECT	GO:0005685~U1 snRNP	5	0.996016	0.00858103	6.11876	0.993536	0.0651935	0.05650106040263816\
GOTERM_CC_DIRECT	GO:0001726~ruffle	8	1.59363	0.00981198	3.36223	0.996875	0.0722973	0.06265769904066577\
GOTERM_CC_DIRECT	GO:0044297~cell body	7	1.39442	0.00981854	3.83228	0.996887	0.0722973	0.06265769904066577\
GOTERM_CC_DIRECT	GO:0071004~U2-type prespliceosome	4	0.796813	0.00998632	8.75949	0.997181	0.0722973	0.06265769904066577\
GOTERM_CC_DIRECT	GO:0062023~collagen-containing extracellular matrix	19	3.78486	0.0100104	1.93761	0.997221	0.0722973	0.06265769904066577\
GOTERM_CC_DIRECT	GO:1904724~tertiary granule lumen	6	1.19522	0.0108896	4.45795	0.998347	0.077688	0.06732955841578256\
GOTERM_CC_DIRECT	GO:0005958~DNA-dependent protein kinase-DNA ligase 4 complex	3	0.59761	0.0111319	17.8318	0.998568	0.0784598	0.0679984513284117\
GOTERM_CC_DIRECT	GO:0071682~endocytic vesicle lumen	4	0.796813	0.0115426	8.32151	0.998877	0.0803858	0.06966772230351673\
GOTERM_CC_DIRECT	GO:0012506~vesicle membrane	5	0.996016	0.0126728	5.47468	0.999425	0.0872185	0.07558936568676128\
GOTERM_CC_DIRECT	GO:0045121~membrane raft	12	2.39044	0.0132646	2.36631	0.999595	0.0902298	0.07819919351440668\
GOTERM_CC_DIRECT	GO:0097524~sperm plasma membrane	3	0.59761	0.0146085	15.6028	0.999818	0.0971132	0.0841647356810631\
GOTERM_CC_DIRECT	GO:0070419~nonhomologous end joining complex	3	0.59761	0.0146085	15.6028	0.999818	0.0971132	0.0841647356810631\
GOTERM_CC_DIRECT	GO:0005938~cell cortex	10	1.99203	0.0196453	2.49147	0.999991	0.129129	0.11191182927217101\
GOTERM_CC_DIRECT	GO:0005813~centrosome	26	5.17928	0.0204914	1.61222	0.999995	0.133194	0.11543503832868812\
GOTERM_CC_DIRECT	GO:0005682~U5 snRNP	4	0.796813	0.0213234	6.65721	0.999997	0.137079	0.11880187581758989\
GOTERM_CC_DIRECT	GO:0046540~U4/U6 x U5 tri-snRNP complex	5	0.996016	0.0224533	4.62306	0.999998	0.142774	0.1237371601726819\
GOTERM_CC_DIRECT	GO:0042564~NLS-dependent protein nuclear import complex	3	0.59761	0.0227455	12.4823	0.999999	0.143077	0.12399980460612103\
GOTERM_CC_DIRECT	GO:0019773~proteasome core complex, alpha-subunit complex	3	0.59761	0.0273644	11.3475	1	0.1703	0.1475930841620356\
GOTERM_CC_DIRECT	GO:0072562~blood microparticle	12	2.39044	0.0292169	2.09786	1	0.179915	0.15592603121642779\
GOTERM_CC_DIRECT	GO:0043202~lysosomal lumen	7	1.39442	0.0306158	2.97197	1	0.186565	0.16168961618553626\
GOTERM_CC_DIRECT	GO:0000793~condensed chromosome	4	0.796813	0.0315838	5.73898	1	0.189957	0.16462930699924302\
GOTERM_CC_DIRECT	GO:0019774~proteasome core complex, beta-subunit complex	3	0.59761	0.0323237	10.4019	1	0.189957	0.16462930699924302\
GOTERM_CC_DIRECT	GO:0000346~transcription export complex	3	0.59761	0.0323237	10.4019	1	0.189957	0.16462930699924302\
GOTERM_CC_DIRECT	GO:0005902~microvillus	6	1.19522	0.0324713	3.37359	1	0.189957	0.16462930699924302\
GOTERM_CC_DIRECT	GO:0034709~methylosome	3	0.59761	0.0376045	9.60175	1	0.211526	0.183322164147726\
GOTERM_CC_DIRECT	GO:0001401~SAM complex	3	0.59761	0.0376045	9.60175	1	0.211526	0.183322164147726\
GOTERM_CC_DIRECT	GO:0008540~proteasome regulatory particle, base subcomplex	3	0.59761	0.0376045	9.60175	1	0.211526	0.183322164147726\
GOTERM_CC_DIRECT	GO:0140275~MIB complex	3	0.59761	0.0376045	9.60175	1	0.211526	0.183322164147726\
GOTERM_CC_DIRECT	GO:0030496~midbody	10	1.99203	0.0425898	2.16706	1	0.237286	0.20564768685390136\
GOTERM_CC_DIRECT	GO:0005741~mitochondrial outer membrane	11	2.19124	0.0434477	2.05239	1	0.239782	0.20781096971971252\
GOTERM_CC_DIRECT	GO:0002102~podosome	4	0.796813	0.0439847	5.04334	1	0.240477	0.20841366273784126\
GOTERM_CC_DIRECT	GO:0030027~lamellipodium	10	1.99203	0.0461635	2.13372	1	0.247571	0.21456151991974054\
GOTERM_CC_DIRECT	GO:0045251~electron transfer flavoprotein complex	2	0.398406	0.0473982	41.6076	1	0.247571	0.21456151991974054\
GOTERM_CC_DIRECT	GO:0005754~mitochondrial proton-transporting ATP synthase, catalytic core	2	0.398406	0.0473982	41.6076	1	0.247571	0.21456151991974054\
GOTERM_CC_DIRECT	GO:0035632~mitochondrial prohibitin complex	2	0.398406	0.0473982	41.6076	1	0.247571	0.21456151991974054\
GOTERM_CC_DIRECT	GO:0045259~proton-transporting ATP synthase complex	2	0.398406	0.0473982	41.6076	1	0.247571	0.21456151991974054\
GOTERM_CC_DIRECT	GO:0098797~plasma membrane protein complex	3	0.59761	0.0490586	8.32151	1	0.250784	0.2173459021710467\
GOTERM_CC_DIRECT	GO:1990498~mitotic spindle microtubule	3	0.59761	0.0490586	8.32151	1	0.250784	0.2173459021710467\
GOTERM_CC_DIRECT	GO:0015030~Cajal body	6	1.19522	0.0492994	3.00778	1	0.250784	0.2173459021710467\
\pard\pardeftab720\partightenfactor0

## Sheet: Gene Ontology_MF
\outl0\strokewidth0 \strokec2 Category	Term	Count	%	PValue	Fold Enrichment	Bonferroni	Benjamini	FDR\
GOTERM_MF_DIRECT	GO:0003723~RNA binding	224	44.6215	1.23646e-118	5.93191	1.03739e-115	1.03739e-115	9.817465975785132E-116\
GOTERM_MF_DIRECT	GO:0005515~protein binding	456	90.8367	4.6914e-40	1.37762	3.93608e-37	1.96804e-37	1.8624838822855027E-37\
GOTERM_MF_DIRECT	GO:0030527~structural constituent of chromatin	38	7.56972	7.00742e-32	13.6839	5.87922e-29	1.95974e-29	1.8546298882836514E-29\
GOTERM_MF_DIRECT	GO:0045296~cadherin binding	59	11.753	3.19431e-31	6.78605	2.68003e-28	6.70007e-29	6.34071042692588E-29\
GOTERM_MF_DIRECT	GO:0003729~mRNA binding	49	9.76096	1.42799e-26	7.01865	1.19809e-23	2.39617e-24	2.2676534577929487E-24\
GOTERM_MF_DIRECT	GO:0003735~structural constituent of ribosome	37	7.37052	5.03179e-21	7.46411	4.22167e-18	7.03611e-19	6.6587305404490255E-19\
GOTERM_MF_DIRECT	GO:0046982~protein heterodimerization activity	43	8.56574	1.73282e-15	4.38315	1.49036e-12	1.87347e-13	1.7729896221061807E-13\
GOTERM_MF_DIRECT	GO:0003677~DNA binding	80	15.9363	1.78639e-15	2.6642	1.49036e-12	1.87347e-13	1.7729896221061807E-13\
GOTERM_MF_DIRECT	GO:0140662~ATP-dependent protein folding chaperone	17	3.38645	4.54601e-15	15.2332	3.81906e-12	4.23789e-13	4.0105869297822263E-13\
GOTERM_MF_DIRECT	GO:0051082~unfolded protein binding	26	5.17928	6.43546e-15	7.53236	5.40257e-12	5.39935e-13	5.109751437107751E-13\
GOTERM_MF_DIRECT	GO:0019904~protein domain specific binding	28	5.57769	1.55916e-11	4.97173	1.30814e-08	1.18922e-09	1.1254329350653233E-9\
GOTERM_MF_DIRECT	GO:0019899~enzyme binding	34	6.77291	8.23539e-10	3.52164	6.90949e-07	5.75791e-08	5.449079913227468E-8\
GOTERM_MF_DIRECT	GO:0003690~double-stranded DNA binding	18	3.58566	1.89133e-09	6.54299	1.58683e-06	1.22064e-07	1.1551679993883161E-7\
GOTERM_MF_DIRECT	GO:0031625~ubiquitin protein ligase binding	30	5.9761	2.87727e-09	3.71681	2.41403e-06	1.72431e-07	1.631825912891192E-7\
GOTERM_MF_DIRECT	GO:0042802~identical protein binding	87	17.3307	3.09802e-09	1.92987	2.59923e-06	1.73282e-07	1.639882941039057E-7\
GOTERM_MF_DIRECT	GO:0044183~protein folding chaperone	13	2.58964	1.961e-08	8.78776	1.64527e-05	1.0283e-06	9.731484137976882E-7\
GOTERM_MF_DIRECT	GO:0003697~single-stranded DNA binding	17	3.38645	3.12302e-08	5.84845	2.62018e-05	1.5413e-06	1.4586331530584874E-6\
GOTERM_MF_DIRECT	GO:0016887~ATP hydrolysis activity	34	6.77291	3.72829e-08	3.01855	3.12798e-05	1.7378e-06	1.6445886391654544E-6\
GOTERM_MF_DIRECT	GO:0005524~ATP binding	75	14.9402	1.61699e-07	1.87529	0.000135657	7.14031e-06	6.757333587316723E-6\
GOTERM_MF_DIRECT	GO:0043531~ADP binding	10	1.99203	6.53347e-07	9.63273	0.000548008	2.74079e-05	2.5937871773552353E-5\
GOTERM_MF_DIRECT	GO:0003725~double-stranded RNA binding	12	2.39044	3.02188e-06	6.24826	0.00253215	0.000120731	1.1425581712718267E-4\
GOTERM_MF_DIRECT	GO:0003678~DNA helicase activity	9	1.79283	5.81244e-06	8.89175	0.00486478	0.000221665	2.0977626252239852E-4\
GOTERM_MF_DIRECT	GO:0042826~histone deacetylase binding	15	2.98805	8.55128e-06	4.37852	0.00714888	0.000311936	2.9520500469558685E-4\
GOTERM_MF_DIRECT	GO:0050815~phosphoserine residue binding	5	0.996016	1.46294e-05	27.5221	0.0121991	0.00051142	4.8398977689213124E-4\
GOTERM_MF_DIRECT	GO:0043022~ribosome binding	11	2.19124	2.56329e-05	5.57685	0.0212766	0.000860239	8.140998143319879E-4\
GOTERM_MF_DIRECT	GO:0051015~actin filament binding	19	3.78486	4.89323e-05	3.08898	0.0402239	0.00157901	0.0014943178270026855\
GOTERM_MF_DIRECT	GO:0042803~protein homodimerization activity	39	7.76892	6.76939e-05	2.00361	0.0552143	0.00210353	0.0019907023456841207\
GOTERM_MF_DIRECT	GO:0046933~proton-transporting ATP synthase activity, rotational mechanism	6	1.19522	0.000128354	11.5593	0.1021	0.00384604	0.003639759388205923\
GOTERM_MF_DIRECT	GO:0031492~nucleosomal DNA binding	9	1.79283	0.000362165	5.09968	0.262074	0.0104778	0.009915837859610144\
GOTERM_MF_DIRECT	GO:0000062~fatty-acyl-CoA binding	5	0.996016	0.000483633	12.8436	0.333601	0.0135256	0.012800158068068402\
GOTERM_MF_DIRECT	GO:0003779~actin binding	19	3.78486	0.000527375	2.55083	0.357626	0.0142732	0.013507608714662377\
GOTERM_MF_DIRECT	GO:0003676~nucleic acid binding	16	3.18725	0.00109721	2.65731	0.601904	0.0287674	0.027224461174018246\
GOTERM_MF_DIRECT	GO:0003746~translation elongation factor activity	6	1.19522	0.00129061	7.22455	0.661599	0.0328128	0.03105289274887754\
GOTERM_MF_DIRECT	GO:0003727~single-stranded RNA binding	7	1.39442	0.00142954	5.6191	0.698878	0.0352759	0.03338389036312613\
GOTERM_MF_DIRECT	GO:0070034~telomerase RNA binding	5	0.996016	0.00224497	8.75703	0.84827	0.0523204	0.04951416063177754\
GOTERM_MF_DIRECT	GO:0070182~DNA polymerase binding	5	0.996016	0.00224497	8.75703	0.84827	0.0523204	0.04951416063177754\
GOTERM_MF_DIRECT	GO:0003684~damaged DNA binding	8	1.59363	0.00238697	4.34151	0.865348	0.0540514	0.05115230262922179\
GOTERM_MF_DIRECT	GO:0003713~transcription coactivator activity	17	3.38645	0.00245625	2.36471	0.87297	0.0540514	0.05115230262922179\
GOTERM_MF_DIRECT	GO:0051287~NAD binding	6	1.19522	0.00251252	6.24826	0.878842	0.0540514	0.05115230262922179\
GOTERM_MF_DIRECT	GO:0050750~low-density lipoprotein particle receptor binding	5	0.996016	0.00313051	8.02728	0.927966	0.0656625	0.062140710349595715\
GOTERM_MF_DIRECT	GO:0060090~molecular adaptor activity	13	2.58964	0.00389118	2.65028	0.962034	0.0796269	0.07535607098778306\
GOTERM_MF_DIRECT	GO:0048027~mRNA 5'-UTR binding	5	0.996016	0.00422833	7.4098	0.971421	0.084466	0.07993561490597054\
GOTERM_MF_DIRECT	GO:0061133~endopeptidase activator activity	4	0.796813	0.00508125	11.0088	0.986075	0.0991435	0.09382586944694195\
GOTERM_MF_DIRECT	GO:0031072~heat shock protein binding	7	1.39442	0.00528733	4.35027	0.988296	0.10082	0.09541230476461074\
GOTERM_MF_DIRECT	GO:0019843~rRNA binding	6	1.19522	0.00594764	5.13746	0.993295	0.104577	0.09896756367606371\
GOTERM_MF_DIRECT	GO:0017070~U6 snRNA binding	4	0.796813	0.00623065	10.2749	0.99472	0.104577	0.09896756367606371\
GOTERM_MF_DIRECT	GO:0000774~adenyl-nucleotide exchange factor activity	4	0.796813	0.00623065	10.2749	0.99472	0.104577	0.09896756367606371\
GOTERM_MF_DIRECT	GO:0008143~poly(A) binding	5	0.996016	0.00631969	6.64327	0.995103	0.104577	0.09896756367606371\
GOTERM_MF_DIRECT	GO:0035925~mRNA 3'-UTR AU-rich region binding	5	0.996016	0.00631969	6.64327	0.995103	0.104577	0.09896756367606371\
GOTERM_MF_DIRECT	GO:0008266~poly(U) RNA binding	5	0.996016	0.00631969	6.64327	0.995103	0.104577	0.09896756367606371\
GOTERM_MF_DIRECT	GO:0097100~supercoiled DNA binding	3	0.59761	0.00635686	23.1186	0.995254	0.104577	0.09896756367606371\
GOTERM_MF_DIRECT	GO:0031490~chromatin DNA binding	8	1.59363	0.00693353	3.58427	0.997084	0.11187	0.10586962014183592\
GOTERM_MF_DIRECT	GO:0003755~peptidyl-prolyl cis-trans isomerase activity	6	1.19522	0.00782593	4.81637	0.998628	0.123886	0.1172413293472305\
GOTERM_MF_DIRECT	GO:1990446~U1 snRNP binding	3	0.59761	0.00937234	19.2655	0.999629	0.13972	0.13222650674008554\
GOTERM_MF_DIRECT	GO:0070180~large ribosomal subunit rRNA binding	3	0.59761	0.00937234	19.2655	0.999629	0.13972	0.13222650674008554\
GOTERM_MF_DIRECT	GO:0008379~thioredoxin peroxidase activity	3	0.59761	0.00937234	19.2655	0.999629	0.13972	0.13222650674008554\
GOTERM_MF_DIRECT	GO:0015631~tubulin binding	7	1.39442	0.00949233	3.85309	0.999665	0.13972	0.13222650674008554\
GOTERM_MF_DIRECT	GO:0031491~nucleosome binding	5	0.996016	0.0123372	5.50442	0.99997	0.178464	0.16889185878337568\
GOTERM_MF_DIRECT	GO:1990935~splicing factor binding	3	0.59761	0.0128975	16.5133	0.999981	0.180351	0.1706773985926713\
GOTERM_MF_DIRECT	GO:0008186~ATP-dependent activity, acting on RNA	3	0.59761	0.0128975	16.5133	0.999981	0.180351	0.1706773985926713\
GOTERM_MF_DIRECT	GO:0008233~peptidase activity	8	1.59363	0.0137329	3.14538	0.999991	0.188884	0.17875272123337907\
GOTERM_MF_DIRECT	GO:0061608~nuclear import signal receptor activity	4	0.796813	0.0141862	7.70619	0.999994	0.191971	0.1816744198281126\
GOTERM_MF_DIRECT	GO:0035198~miRNA binding	5	0.996016	0.0149461	5.20688	0.999997	0.199044	0.18836787408206926\
GOTERM_MF_DIRECT	GO:1990381~ubiquitin-specific protease binding	4	0.796813	0.0162381	7.33923	0.999999	0.20642	0.19534880474998112\
GOTERM_MF_DIRECT	GO:0000979~RNA polymerase II core promoter sequence-specific DNA binding	4	0.796813	0.0162381	7.33923	0.999999	0.20642	0.19534880474998112\
GOTERM_MF_DIRECT	GO:0042288~MHC class I protein binding	4	0.796813	0.0162381	7.33923	0.999999	0.20642	0.19534880474998112\
GOTERM_MF_DIRECT	GO:0051575~5'-deoxyribose-5-phosphate lyase activity	3	0.59761	0.0169041	14.4491	0.999999	0.208567	0.1973805580986843\
GOTERM_MF_DIRECT	GO:0004812~aminoacyl-tRNA ligase activity	3	0.59761	0.0169041	14.4491	0.999999	0.208567	0.1973805580986843\
GOTERM_MF_DIRECT	GO:0003714~transcription corepressor activity	12	2.39044	0.0182055	2.25547	1	0.221369	0.20949555337681836\
GOTERM_MF_DIRECT	GO:0001530~lipopolysaccharide binding	5	0.996016	0.0194696	4.81637	1	0.233357	0.22084108685395576\
GOTERM_MF_DIRECT	GO:0005525~GTP binding	19	3.78486	0.0198963	1.79874	1	0.235113	0.22250258314201365\
GOTERM_MF_DIRECT	GO:0003691~double-stranded telomeric DNA binding	3	0.59761	0.0213649	12.8436	1	0.24555	0.23238003128019252\
GOTERM_MF_DIRECT	GO:0061676~importin-alpha family protein binding	3	0.59761	0.0213649	12.8436	1	0.24555	0.23238003128019252\
GOTERM_MF_DIRECT	GO:0019901~protein kinase binding	22	4.38247	0.0223913	1.68861	1	0.253869	0.240253092663107\
GOTERM_MF_DIRECT	GO:0005200~structural constituent of cytoskeleton	8	1.59363	0.0254201	2.777	1	0.275336	0.260568725199413\
GOTERM_MF_DIRECT	GO:0008139~nuclear localization sequence binding	4	0.796813	0.0260266	6.16495	1	0.275336	0.260568725199413\
GOTERM_MF_DIRECT	GO:1990948~ubiquitin ligase inhibitor activity	3	0.59761	0.0262538	11.5593	1	0.275336	0.260568725199413\
GOTERM_MF_DIRECT	GO:0004859~phospholipase inhibitor activity	3	0.59761	0.0262538	11.5593	1	0.275336	0.260568725199413\
GOTERM_MF_DIRECT	GO:0030957~Tat protein binding	3	0.59761	0.0262538	11.5593	1	0.275336	0.260568725199413\
GOTERM_MF_DIRECT	GO:0001094~TFIID-class transcription factor complex binding	3	0.59761	0.0262538	11.5593	1	0.275336	0.260568725199413\
GOTERM_MF_DIRECT	GO:0140693~molecular condensate scaffold activity	5	0.996016	0.0266905	4.37852	1	0.276461	0.26163247741465434\
GOTERM_MF_DIRECT	GO:0019903~protein phosphatase binding	7	1.39442	0.0280355	3.03052	1	0.286851	0.271465495740724\
GOTERM_MF_DIRECT	GO:0003730~mRNA 3'-UTR binding	13	2.58964	0.0287011	2.01977	1	0.290123	0.27456233073733255\
GOTERM_MF_DIRECT	GO:0005528~FK506 binding	3	0.59761	0.0315456	10.5084	1	0.307753	0.29124691773213957\
GOTERM_MF_DIRECT	GO:0003906~DNA-(apurinic or apyrimidinic site) endonuclease activity	3	0.59761	0.0315456	10.5084	1	0.307753	0.29124691773213957\
GOTERM_MF_DIRECT	GO:0034046~poly(G) binding	3	0.59761	0.0315456	10.5084	1	0.307753	0.29124691773213957\
GOTERM_MF_DIRECT	GO:0035591~signaling adaptor activity	6	1.19522	0.0331572	3.35052	1	0.319757	0.3026068766730382\
GOTERM_MF_DIRECT	GO:0097110~scaffold protein binding	6	1.19522	0.0349775	3.30265	1	0.333479	0.3155928889065101\
GOTERM_MF_DIRECT	GO:0001786~phosphatidylserine binding	6	1.19522	0.0368586	3.25614	1	0.34694	0.3283315843671847\
GOTERM_MF_DIRECT	GO:0046790~virion binding	3	0.59761	0.0372164	9.63273	1	0.34694	0.3283315843671847\
GOTERM_MF_DIRECT	GO:0044325~transmembrane transporter binding	9	1.79283	0.0377571	2.35904	1	0.348112	0.32944099138839217\
GOTERM_MF_DIRECT	GO:0008094~ATP-dependent activity, acting on DNA	4	0.796813	0.0383405	5.31461	1	0.349648	0.3308948490673208\
GOTERM_MF_DIRECT	GO:0140311~protein sequestering activity	4	0.796813	0.0454245	4.97173	1	0.40117	0.37965343703941523\
GOTERM_MF_DIRECT	GO:0004601~peroxidase activity	4	0.796813	0.0454245	4.97173	1	0.40117	0.37965343703941523\
GOTERM_MF_DIRECT	GO:0000993~RNA polymerase II complex binding	4	0.796813	0.0454245	4.97173	1	0.40117	0.37965343703941523\
GOTERM_MF_DIRECT	GO:0044877~protein-containing complex binding	15	2.98805	0.0465069	1.76747	1	0.406451	0.38465069573932414\
GOTERM_MF_DIRECT	GO:0003724~RNA helicase activity	6	1.19522	0.0471842	3.04192	1	0.408119	0.38622925200867914\
GOTERM_MF_DIRECT	GO:0019003~GDP binding	6	1.19522	0.049435	3.00241	1	0.416512	0.3941721375127314\
GOTERM_MF_DIRECT	GO:0015075~monoatomic ion transmembrane transporter activity	3	0.59761	0.0496034	8.25663	1	0.416512	0.3941721375127314\
}
